# Supplementary material for: Digital Cell Atlas of Mouse Uterus: From Regenerative Stage to Maturational Stage
Source: Front Genet. 2022 May 20;13:847646. doi: 10.3389/fgene.2022.847646 (PMC9163836; doi:10.3389/fgene.2022.847646)
Supplement: Supplementary file 2 [file Table3.XLSX]

## Sheet: regenerative_epithelial_cells
Table S3: Gene ontology terms of each cell cluster
GOID	GOTerm	Ontology Source	Term PValue	Term PValue Corrected with Bonferroni step down	Group PValue	Group PValue Corrected with Bonferroni step down	GOLevels	GOGroups	% Associated Genes	Nr. Genes	Associated Genes Found
GO:0045667	regulation of osteoblast differentiation	GO_BiologicalProcess-EBI-QuickGO-GOA_20.11.2017_00h00	0.000608624	0.00121725	0.000608624	0.00121725	[4, 5]	Group0	3.27869	4	[Id2, Id3, Ifitm1, Ltf]
GO:1903707	negative regulation of hemopoiesis	GO_BiologicalProcess-EBI-QuickGO-GOA_20.11.2017_00h00	0.000772425	0.000772425	0.000772425	0.000772425	[3, 4, 5, 6, 7, 8, 9]	Group1	3.07692	4	[Id2, Ltf, Tmem176a, Tmem176b]
GO:1902106	negative regulation of leukocyte differentiation	GO_BiologicalProcess-EBI-QuickGO-GOA_20.11.2017_00h00	0.000207776	0.000623327	0.000772425	0.000772425	[4, 5, 6, 7, 8, 9, 10]	Group1	4.34783	4	[Id2, Ltf, Tmem176a, Tmem176b]
KEGG:00480	Glutathione metabolism	KEGG_20.11.2017	3.80704e-08	6.09126e-07	9.3369e-06	2.80107e-05	[-1]	Group2	9.83607	6	[Gpx2, Gstm1, Gstm2, Gstm5, Gstm7, Mgst1]
KEGG:00980	Metabolism of xenobiotics by cytochrome P450	KEGG_20.11.2017	1.93236e-06	2.1256e-05	9.3369e-06	2.80107e-05	[-1]	Group2	7.69231	5	[Gstm1, Gstm2, Gstm5, Gstm7, Mgst1]
KEGG:00982	Drug metabolism	KEGG_20.11.2017	2.24847e-06	2.24847e-05	9.3369e-06	2.80107e-05	[-1]	Group2	7.46269	5	[Gstm1, Gstm2, Gstm5, Gstm7, Mgst1]
KEGG:05204	Chemical carcinogenesis	KEGG_20.11.2017	1.13635e-05	0.000102272	9.3369e-06	2.80107e-05	[-1]	Group2	5.37634	5	[Gstm1, Gstm2, Gstm5, Gstm7, Mgst1]
KEGG:05418	Fluid shear stress and atherosclerosis	KEGG_20.11.2017	8.70485e-05	0.000435242	9.3369e-06	2.80107e-05	[-1]	Group2	3.52113	5	[Gstm1, Gstm2, Gstm5, Gstm7, Mgst1]
GO:0098754	detoxification	GO_BiologicalProcess-EBI-QuickGO-GOA_20.11.2017_00h00	6.65389e-10	1.13116e-08	9.3369e-06	2.80107e-05	[1, 4]	Group2	8.33333	8	[Gpx2, Gstm2, Gstm5, Gstm7, Mgst1, Mt1, Mt2, Prdx6]
GO:0009410	response to xenobiotic stimulus	GO_BiologicalProcess-EBI-QuickGO-GOA_20.11.2017_00h00	2.57209e-05	0.000180046	9.3369e-06	2.80107e-05	[3]	Group2	7.40741	4	[Gstm2, Gstm5, Gstm7, Pcna]
GO:0009636	response to toxic substance	GO_BiologicalProcess-EBI-QuickGO-GOA_20.11.2017_00h00	2.40449e-07	3.60674e-06	9.3369e-06	2.80107e-05	[3]	Group2	3.94089	8	[Gpx2, Gstm2, Gstm5, Gstm7, Mgst1, Mt1, Mt2, Prdx6]
GO:0006575	cellular modified amino acid metabolic process	GO_BiologicalProcess-EBI-QuickGO-GOA_20.11.2017_00h00	8.13968e-05	0.000488381	9.3369e-06	2.80107e-05	[3, 4]	Group2	3.57143	5	[Gstm1, Gstm2, Gstm5, Gstm7, Mgst1]
GO:1990748	cellular detoxification	GO_BiologicalProcess-EBI-QuickGO-GOA_20.11.2017_00h00	3.7212e-07	5.20968e-06	9.3369e-06	2.80107e-05	[2, 5]	Group2	6.74157	6	[Gpx2, Gstm2, Gstm5, Gstm7, Mgst1, Prdx6]
GO:0071466	cellular response to xenobiotic stimulus	GO_BiologicalProcess-EBI-QuickGO-GOA_20.11.2017_00h00	1.3525e-05	0.0001082	9.3369e-06	2.80107e-05	[4]	Group2	8.69565	4	[Gstm2, Gstm5, Gstm7, Pcna]
GO:0097237	cellular response to toxic substance	GO_BiologicalProcess-EBI-QuickGO-GOA_20.11.2017_00h00	5.83596e-07	7.58675e-06	9.3369e-06	2.80107e-05	[4]	Group2	6.25	6	[Gpx2, Gstm2, Gstm5, Gstm7, Mgst1, Prdx6]
GO:0098869	cellular oxidant detoxification	GO_BiologicalProcess-EBI-QuickGO-GOA_20.11.2017_00h00	0.000153068	0.000612272	9.3369e-06	2.80107e-05	[3, 6]	Group2	4.70588	4	[Gpx2, Gstm7, Mgst1, Prdx6]
GO:0006749	glutathione metabolic process	GO_BiologicalProcess-EBI-QuickGO-GOA_20.11.2017_00h00	6.27414e-07	7.52897e-06	9.3369e-06	2.80107e-05	[4, 5, 6]	Group2	9.61539	5	[Gstm1, Gstm2, Gstm5, Gstm7, Mgst1]

## Sheet: maturational_epithelial_cells
Table S3: Gene ontology terms of each cell cluster
GOID	GOTerm	Ontology Source	Term PValue	Term PValue Corrected with Bonferroni step down	Group PValue	Group PValue Corrected with Bonferroni step down	GOLevels	GOGroups	% Associated Genes	Nr. Genes	Associated Genes Found
GO:0001558	regulation of cell growth	GO_BiologicalProcess-EBI-QuickGO-GOA_20.11.2017_00h00	9.17616e-05	0.00871736	9.17616e-05	0.000642332	[3, 4, 5]	Group00	3.08989	11	[Car2, Ceacam1, Cyr61, Eif4g2, Hbegf, Ifrd1, Igfbp6, Phb, Rtn4, Sdcbp, Sfn]
GO:0001890	placenta development	GO_BiologicalProcess-EBI-QuickGO-GOA_20.11.2017_00h00	0.000534056	0.0448607	0.000534056	0.00160217	[4, 5, 6, 7]	Group01	3.80435	7	[Adm, Ctsl, Cyr61, Dcn, Krt19, Krt8, Rps6]
GO:0097193	intrinsic apoptotic signaling pathway	GO_BiologicalProcess-EBI-QuickGO-GOA_20.11.2017_00h00	1.42099e-05	0.00167676	1.42099e-05	0.000142099	[4, 5, 6]	Group02	3.7931	11	[Crip1, Gpx1, Hmox1, Hspb1, Ier3, Nupr1, Perp, Sfn, Tmbim6, Uba52, Ubc]
KEGG:04926	Relaxin signaling pathway	KEGG_20.11.2017	0.0180982	0.0361964	0.0180982	0.0180982	[-1]	Group03	3.05344	4	[Col1a1, Gnb2, Gng12, Nfkbia]
KEGG:05418	Fluid shear stress and atherosclerosis	KEGG_20.11.2017	0.000109581	0.0103006	0.000109581	0.000657483	[-1]	Group04	4.92958	7	[Actg1, Ass1, Ctsl, Dusp1, Hmox1, Hsp90b1, Sqstm1]
GO:0007162	negative regulation of cell adhesion	GO_BiologicalProcess-EBI-QuickGO-GOA_20.11.2017_00h00	1.41784e-05	0.00168723	1.41784e-05	0.000155962	[3, 4, 5]	Group05	4.21941	10	[Anxa1, Ass1, Ceacam1, Cldn7, Col1a1, Epcam, Klf4, Lgals1, Lgals3, Tacstd2]
GO:0043903	regulation of symbiosis, encompassing mutualism through parasitism	GO_BiologicalProcess-EBI-QuickGO-GOA_20.11.2017_00h00	0.000118769	0.0110456	0.000118769	0.000593847	[3, 4]	Group06	4.14508	8	[Anxa2, Ceacam1, Gapdh, Lgals1, Pfn1, Ppia, Sqstm1, Zfp36]
GO:0070849	response to epidermal growth factor	GO_BiologicalProcess-EBI-QuickGO-GOA_20.11.2017_00h00	0.000290799	0.0258811	0.000290799	0.0011632	[3, 5]	Group07	9.52381	4	[Col1a1, Eef1a1, Errfi1, Zfp36]
GO:0071364	cellular response to epidermal growth factor stimulus	GO_BiologicalProcess-EBI-QuickGO-GOA_20.11.2017_00h00	0.000196359	0.0176723	0.000290799	0.0011632	[4, 6]	Group07	10.5263	4	[Col1a1, Eef1a1, Errfi1, Zfp36]
GO:0043620	regulation of DNA-templated transcription in response to stress	GO_BiologicalProcess-EBI-QuickGO-GOA_20.11.2017_00h00	6.17781e-05	0.00623958	6.17781e-05	0.000556003	[4, 6, 7, 8, 9, 10, 11]	Group08	9.09091	5	[Atf3, Dnajb1, Hmox1, Tcim, Tmbim6]
GO:0043618	regulation of transcription from RNA polymerase II promoter in response to stress	GO_BiologicalProcess-EBI-QuickGO-GOA_20.11.2017_00h00	0.000528199	0.0454251	6.17781e-05	0.000556003	[5, 7, 8, 9, 10, 11, 12]	Group08	8.16327	4	[Atf3, Dnajb1, Hmox1, Tmbim6]
GO:0032535	regulation of cellular component size	GO_BiologicalProcess-EBI-QuickGO-GOA_20.11.2017_00h00	3.62196e-05	0.0038755	3.45002e-08	5.52003e-07	[3, 4]	Group09	3.42679	11	[Actr3, Ap2m1, Arpc1b, Arpc5, Capg, Car2, Dstn, Ezr, Ifrd1, Pfn1, Rtn4]
GO:0030036	actin cytoskeleton organization	GO_BiologicalProcess-EBI-QuickGO-GOA_20.11.2017_00h00	4.8537e-07	6.6981e-05	3.45002e-08	5.52003e-07	[3, 5]	Group09	3.08748	18	[Actg1, Actr3, Anxa1, Arpc1b, Arpc5, Capg, Cavin3, Ctsl, Dstn, Ezr, Hsp90b1, Krt19, Krt8, Pfn1, Sdcbp, Tacstd2, Tmsb10, Tpm3]
GO:0007015	actin filament organization	GO_BiologicalProcess-EBI-QuickGO-GOA_20.11.2017_00h00	5.18919e-05	0.00534486	3.45002e-08	5.52003e-07	[4, 6]	Group09	3.29341	11	[Actr3, Arpc1b, Arpc5, Capg, Dstn, Ezr, Hsp90b1, Pfn1, Tacstd2, Tmsb10, Tpm3]
GO:0040017	positive regulation of locomotion	GO_BiologicalProcess-EBI-QuickGO-GOA_20.11.2017_00h00	3.3825e-06	0.000443108	4.04314e-06	4.85176e-05	[2, 3, 4]	Group10	3.17125	15	[Aldoa, Ccl7, Cldn7, Col1a1, Cyr61, Epcam, Hbegf, Hspa5, Hspb1, Lamc2, Lgals3, Pfn1, Rtn4, Sdcbp, Sparc]
GO:0051272	positive regulation of cellular component movement	GO_BiologicalProcess-EBI-QuickGO-GOA_20.11.2017_00h00	1.99341e-06	0.00026313	4.04314e-06	4.85176e-05	[3, 4, 5]	Group10	3.31126	15	[Aldoa, Ccl7, Cldn7, Col1a1, Cyr61, Epcam, Hbegf, Hspa5, Hspb1, Lamc2, Lgals3, Pfn1, Rtn4, Sdcbp, Sparc]
GO:2000147	positive regulation of cell motility	GO_BiologicalProcess-EBI-QuickGO-GOA_20.11.2017_00h00	1.47154e-06	0.000200129	4.04314e-06	4.85176e-05	[3, 4, 5, 6]	Group10	3.39367	15	[Aldoa, Ccl7, Cldn7, Col1a1, Cyr61, Epcam, Hbegf, Hspa5, Hspb1, Lamc2, Lgals3, Pfn1, Rtn4, Sdcbp, Sparc]
GO:0030335	positive regulation of cell migration	GO_BiologicalProcess-EBI-QuickGO-GOA_20.11.2017_00h00	2.19131e-05	0.00243236	4.04314e-06	4.85176e-05	[4, 5, 6, 7]	Group10	3.07329	13	[Aldoa, Ccl7, Col1a1, Cyr61, Hbegf, Hspa5, Hspb1, Lamc2, Lgals3, Pfn1, Rtn4, Sdcbp, Sparc]
GO:0031099	regeneration	GO_BiologicalProcess-EBI-QuickGO-GOA_20.11.2017_00h00	8.85007e-05	0.00849607	3.13536e-08	5.33011e-07	[3]	Group11	4.32432	8	[Adm, Anxa1, Gpx1, Hmox1, Ifrd1, Klf4, Nfkbia, Phb]
GO:0032355	response to estradiol	GO_BiologicalProcess-EBI-QuickGO-GOA_20.11.2017_00h00	0.000529352	0.0449949	3.13536e-08	5.33011e-07	[4, 5]	Group11	4.54545	6	[Anxa1, Arpc1b, Col1a1, Dusp1, Sprr2d, Sprr2f]
GO:0042542	response to hydrogen peroxide	GO_BiologicalProcess-EBI-QuickGO-GOA_20.11.2017_00h00	0.000468538	0.0407628	3.13536e-08	5.33011e-07	[4, 5]	Group11	4.65116	6	[Anxa1, Col1a1, Dusp1, Gpx1, Hmox1, Klf4]
GO:0018149	peptide cross-linking	GO_BiologicalProcess-EBI-QuickGO-GOA_20.11.2017_00h00	1.96061e-08	2.78407e-06	3.13536e-08	5.33011e-07	[6, 7]	Group11	17.5	7	[Anxa1, Dcn, Sprr1a, Sprr2d, Sprr2f, Sprr2g, Tgm2]
GO:0010632	regulation of epithelial cell migration	GO_BiologicalProcess-EBI-QuickGO-GOA_20.11.2017_00h00	1.61472e-05	0.00187307	1.43911e-06	1.87084e-05	[3, 4, 5, 6, 7]	Group12	4.71204	9	[Ceacam1, Dcn, Hbegf, Hspb1, Klf4, Pfn1, Rtn4, Sparc, Tacstd2]
GO:0048015	phosphatidylinositol-mediated signaling	GO_BiologicalProcess-EBI-QuickGO-GOA_20.11.2017_00h00	0.0190215	0.0190215	1.43911e-06	1.87084e-05	[5, 6, 7]	Group12	3.00752	4	[Ceacam1, Dcn, Ezr, Klf4]
GO:0045765	regulation of angiogenesis	GO_BiologicalProcess-EBI-QuickGO-GOA_20.11.2017_00h00	0.000451147	0.0397009	1.43911e-06	1.87084e-05	[4, 5, 6, 7, 8, 9, 10, 11]	Group12	3.40426	8	[Adm, Ceacam1, Dcn, F3, Hmox1, Hspb1, Klf4, Sparc]
GO:0043409	negative regulation of MAPK cascade	GO_BiologicalProcess-EBI-QuickGO-GOA_20.11.2017_00h00	0.000147894	0.0136062	1.43911e-06	1.87084e-05	[5, 6, 7, 8, 9, 10, 11]	Group12	4.69799	7	[Atf3, Ceacam1, Dusp1, Errfi1, Ezr, Klf4, Phb]
GO:0048015	phosphatidylinositol-mediated signaling	GO_BiologicalProcess-EBI-QuickGO-GOA_20.11.2017_00h00	0.0190215	0.0190215	0.000644261	0.00128852	[5, 6, 7]	Group13	3.00752	4	[Ceacam1, Dcn, Ezr, Klf4]
GO:0070371	ERK1 and ERK2 cascade	GO_BiologicalProcess-EBI-QuickGO-GOA_20.11.2017_00h00	4.89271e-05	0.00508842	0.000644261	0.00128852	[5, 6, 7, 9, 10]	Group13	3.64964	10	[Atf3, Cavin3, Ccl7, Ceacam1, Cyr61, Dusp1, Errfi1, Ezr, Klf4, Phb]
GO:0043409	negative regulation of MAPK cascade	GO_BiologicalProcess-EBI-QuickGO-GOA_20.11.2017_00h00	0.000147894	0.0136062	0.000644261	0.00128852	[5, 6, 7, 8, 9, 10, 11]	Group13	4.69799	7	[Atf3, Ceacam1, Dusp1, Errfi1, Ezr, Klf4, Phb]
GO:0070372	regulation of ERK1 and ERK2 cascade	GO_BiologicalProcess-EBI-QuickGO-GOA_20.11.2017_00h00	3.14053e-05	0.00342318	0.000644261	0.00128852	[6, 7, 8, 9, 10, 11]	Group13	3.84615	10	[Atf3, Cavin3, Ccl7, Ceacam1, Cyr61, Dusp1, Errfi1, Ezr, Klf4, Phb]
GO:0070373	negative regulation of ERK1 and ERK2 cascade	GO_BiologicalProcess-EBI-QuickGO-GOA_20.11.2017_00h00	9.25788e-06	0.00115723	0.000644261	0.00128852	[6, 7, 8, 9, 10, 11, 12]	Group13	9.375	6	[Atf3, Dusp1, Errfi1, Ezr, Klf4, Phb]
GO:0046683	response to organophosphorus	GO_BiologicalProcess-EBI-QuickGO-GOA_20.11.2017_00h00	3.76826e-05	0.00399435	1.64911e-08	2.96839e-07	[4]	Group14	5.83333	7	[Col1a1, Dusp1, Ezr, Fosb, Hsp90b1, Hspa5, Sparc]
GO:0048545	response to steroid hormone	GO_BiologicalProcess-EBI-QuickGO-GOA_20.11.2017_00h00	1.04997e-07	1.46996e-05	1.64911e-08	2.96839e-07	[4, 5]	Group14	4.17827	15	[Adh1, Adm, Alpl, Anxa1, Car2, Cldn4, Col1a1, Ctsl, Dusp1, Errfi1, Fosb, Padi2, Phb, Sparc, Zfp36]
GO:0014074	response to purine-containing compound	GO_BiologicalProcess-EBI-QuickGO-GOA_20.11.2017_00h00	8.75074e-05	0.00848822	1.64911e-08	2.96839e-07	[5]	Group14	5.10949	7	[Col1a1, Dusp1, Ezr, Fosb, Hsp90b1, Hspa5, Sparc]
GO:0051591	response to cAMP	GO_BiologicalProcess-EBI-QuickGO-GOA_20.11.2017_00h00	5.40166e-05	0.00550969	1.64911e-08	2.96839e-07	[4, 5, 6]	Group14	6.89655	6	[Col1a1, Dusp1, Ezr, Fosb, Hspa5, Sparc]
GO:0031960	response to corticosteroid	GO_BiologicalProcess-EBI-QuickGO-GOA_20.11.2017_00h00	4.6758e-07	6.49936e-05	1.64911e-08	2.96839e-07	[5, 6]	Group14	6.17284	10	[Adm, Alpl, Anxa1, Col1a1, Ctsl, Dusp1, Errfi1, Fosb, Sparc, Zfp36]
GO:0051384	response to glucocorticoid	GO_BiologicalProcess-EBI-QuickGO-GOA_20.11.2017_00h00	1.80874e-06	0.000240562	1.64911e-08	2.96839e-07	[6, 7]	Group14	6.16438	9	[Adm, Alpl, Anxa1, Ctsl, Dusp1, Errfi1, Fosb, Sparc, Zfp36]
GO:0008544	epidermis development	GO_BiologicalProcess-EBI-QuickGO-GOA_20.11.2017_00h00	8.31836e-05	0.008152	1.23813e-07	1.8572e-06	[4]	Group15	3.42466	10	[Anxa1, Ctsl, Errfi1, Klf4, Sfn, Sprr1a, Sprr2d, Sprr2f, Sprr2g, Zfp36]
GO:0032355	response to estradiol	GO_BiologicalProcess-EBI-QuickGO-GOA_20.11.2017_00h00	0.000529352	0.0449949	1.23813e-07	1.8572e-06	[4, 5]	Group15	4.54545	6	[Anxa1, Arpc1b, Col1a1, Dusp1, Sprr2d, Sprr2f]
GO:0043588	skin development	GO_BiologicalProcess-EBI-QuickGO-GOA_20.11.2017_00h00	9.10547e-07	0.000124745	1.23813e-07	1.8572e-06	[4, 5, 6]	Group15	4.5283	12	[Anxa1, Cldn4, Col1a1, Ctsl, Dhcr24, Errfi1, Sfn, Sprr1a, Sprr2d, Sprr2f, Sprr2g, Zfp36]
GO:0009913	epidermal cell differentiation	GO_BiologicalProcess-EBI-QuickGO-GOA_20.11.2017_00h00	1.19801e-05	0.00146158	1.23813e-07	1.8572e-06	[5, 6]	Group15	4.8913	9	[Anxa1, Errfi1, Klf4, Sfn, Sprr1a, Sprr2d, Sprr2f, Sprr2g, Zfp36]
GO:0031424	keratinization	GO_BiologicalProcess-EBI-QuickGO-GOA_20.11.2017_00h00	1.12761e-05	0.00138696	1.23813e-07	1.8572e-06	[2, 6, 7, 8]	Group15	12.8205	5	[Sfn, Sprr1a, Sprr2d, Sprr2f, Sprr2g]
GO:0030216	keratinocyte differentiation	GO_BiologicalProcess-EBI-QuickGO-GOA_20.11.2017_00h00	4.1036e-06	0.000533468	1.23813e-07	1.8572e-06	[5, 6, 7]	Group15	6.61157	8	[Anxa1, Errfi1, Sfn, Sprr1a, Sprr2d, Sprr2f, Sprr2g, Zfp36]
GO:0018149	peptide cross-linking	GO_BiologicalProcess-EBI-QuickGO-GOA_20.11.2017_00h00	1.96061e-08	2.78407e-06	1.23813e-07	1.8572e-06	[6, 7]	Group15	17.5	7	[Anxa1, Dcn, Sprr1a, Sprr2d, Sprr2f, Sprr2g, Tgm2]
GO:0090130	tissue migration	GO_BiologicalProcess-EBI-QuickGO-GOA_20.11.2017_00h00	2.57379e-05	0.00283117	2.72389e-07	3.81345e-06	[2]	Group16	3.93701	10	[Ceacam1, Dcn, Gpx1, Hbegf, Hspb1, Klf4, Pfn1, Rtn4, Sparc, Tacstd2]
GO:0009611	response to wounding	GO_BiologicalProcess-EBI-QuickGO-GOA_20.11.2017_00h00	4.1506e-08	5.85234e-06	2.72389e-07	3.81345e-06	[3]	Group16	3.64372	18	[Actg1, Adm, Anxa1, Anxa2, Ceacam1, Col1a1, Cyr61, Dcn, F3, Gpx1, Hbegf, Hmox1, Hspb1, Ifrd1, Klf4, Lgals1, Sparc, Zfp36]
GO:0090132	epithelium migration	GO_BiologicalProcess-EBI-QuickGO-GOA_20.11.2017_00h00	2.09716e-05	0.00234882	2.72389e-07	3.81345e-06	[3]	Group16	4.03226	10	[Ceacam1, Dcn, Gpx1, Hbegf, Hspb1, Klf4, Pfn1, Rtn4, Sparc, Tacstd2]
GO:0042060	wound healing	GO_BiologicalProcess-EBI-QuickGO-GOA_20.11.2017_00h00	1.50371e-06	0.000203	2.72389e-07	3.81345e-06	[4]	Group16	3.63636	14	[Actg1, Anxa1, Anxa2, Ceacam1, Col1a1, Cyr61, Dcn, F3, Gpx1, Hbegf, Hmox1, Hspb1, Ifrd1, Sparc]
GO:0050678	regulation of epithelial cell proliferation	GO_BiologicalProcess-EBI-QuickGO-GOA_20.11.2017_00h00	0.00017597	0.0160132	2.72389e-07	3.81345e-06	[3, 4, 5]	Group16	3.125	10	[Ceacam1, Ctsl, Errfi1, F3, Gpx1, Rtn4, Sfn, Sparc, Tacstd2, Zfp36]
GO:0001667	ameboidal-type cell migration	GO_BiologicalProcess-EBI-QuickGO-GOA_20.11.2017_00h00	6.76257e-05	0.00676257	2.72389e-07	3.81345e-06	[4, 5]	Group16	3.19767	11	[Ceacam1, Dcn, Gpx1, Hbegf, Hspb1, Klf4, Pfn1, Rtn4, Sparc, Tacstd2, Zfand5]
GO:0010631	epithelial cell migration	GO_BiologicalProcess-EBI-QuickGO-GOA_20.11.2017_00h00	1.88878e-05	0.0021532	2.72389e-07	3.81345e-06	[4, 5, 6]	Group16	4.08163	10	[Ceacam1, Dcn, Gpx1, Hbegf, Hspb1, Klf4, Pfn1, Rtn4, Sparc, Tacstd2]
GO:0010632	regulation of epithelial cell migration	GO_BiologicalProcess-EBI-QuickGO-GOA_20.11.2017_00h00	1.61472e-05	0.00187307	2.72389e-07	3.81345e-06	[3, 4, 5, 6, 7]	Group16	4.71204	9	[Ceacam1, Dcn, Hbegf, Hspb1, Klf4, Pfn1, Rtn4, Sparc, Tacstd2]
GO:0048015	phosphatidylinositol-mediated signaling	GO_BiologicalProcess-EBI-QuickGO-GOA_20.11.2017_00h00	0.0190215	0.0190215	2.72389e-07	3.81345e-06	[5, 6, 7]	Group16	3.00752	4	[Ceacam1, Dcn, Ezr, Klf4]
GO:0045765	regulation of angiogenesis	GO_BiologicalProcess-EBI-QuickGO-GOA_20.11.2017_00h00	0.000451147	0.0397009	2.72389e-07	3.81345e-06	[4, 5, 6, 7, 8, 9, 10, 11]	Group16	3.40426	8	[Adm, Ceacam1, Dcn, F3, Hmox1, Hspb1, Klf4, Sparc]
KEGG:00010	Glycolysis / Gluconeogenesis	KEGG_20.11.2017	1.2094e-05	0.00146338	8.72906e-05	0.000698325	[-1]	Group17	8.95522	6	[Adh1, Aldoa, Eno1, Gapdh, Hk2, Ldha]
KEGG:04066	HIF-1 signaling pathway	KEGG_20.11.2017	1.68662e-05	0.00193961	8.72906e-05	0.000698325	[-1]	Group17	6.60377	7	[Aldoa, Eno1, Gapdh, Hk2, Hmox1, Ldha, Rps6]
GO:0016052	carbohydrate catabolic process	GO_BiologicalProcess-EBI-QuickGO-GOA_20.11.2017_00h00	3.57094e-05	0.00385661	8.72906e-05	0.000698325	[4]	Group17	5.88235	7	[Aldoa, Eno1, Gapdh, Hk2, Hspa5, Ier3, Ldha]
GO:0072524	pyridine-containing compound metabolic process	GO_BiologicalProcess-EBI-QuickGO-GOA_20.11.2017_00h00	8.27659e-06	0.00104285	8.72906e-05	0.000698325	[4]	Group17	6.01504	8	[Aldoa, Cbr2, Eno1, Gapdh, Hk2, Hspa5, Ier3, Ldha]
GO:0006733	oxidoreduction coenzyme metabolic process	GO_BiologicalProcess-EBI-QuickGO-GOA_20.11.2017_00h00	1.33785e-05	0.00160542	8.72906e-05	0.000698325	[5]	Group17	5.6338	8	[Aldoa, Cbr2, Eno1, Gapdh, Hk2, Hspa5, Ier3, Ldha]
GO:0009132	nucleoside diphosphate metabolic process	GO_BiologicalProcess-EBI-QuickGO-GOA_20.11.2017_00h00	2.02343e-05	0.00228647	8.72906e-05	0.000698325	[5, 6, 7]	Group17	6.42202	7	[Aldoa, Eno1, Gapdh, Hk2, Hspa5, Ier3, Ldha]
GO:0019362	pyridine nucleotide metabolic process	GO_BiologicalProcess-EBI-QuickGO-GOA_20.11.2017_00h00	5.88322e-06	0.000753052	8.72906e-05	0.000698325	[5, 6, 7, 8]	Group17	6.29921	8	[Aldoa, Cbr2, Eno1, Gapdh, Hk2, Hspa5, Ier3, Ldha]
GO:0006090	pyruvate metabolic process	GO_BiologicalProcess-EBI-QuickGO-GOA_20.11.2017_00h00	1.07697e-05	0.00133544	8.72906e-05	0.000698325	[7]	Group17	7.07071	7	[Aldoa, Eno1, Gapdh, Hk2, Hspa5, Ier3, Ldha]
GO:0009135	purine nucleoside diphosphate metabolic process	GO_BiologicalProcess-EBI-QuickGO-GOA_20.11.2017_00h00	4.92381e-06	0.000635171	8.72906e-05	0.000698325	[6, 7, 8]	Group17	7.95455	7	[Aldoa, Eno1, Gapdh, Hk2, Hspa5, Ier3, Ldha]
GO:0009185	ribonucleoside diphosphate metabolic process	GO_BiologicalProcess-EBI-QuickGO-GOA_20.11.2017_00h00	6.1596e-06	0.00078227	8.72906e-05	0.000698325	[6, 7, 8]	Group17	7.69231	7	[Aldoa, Eno1, Gapdh, Hk2, Hspa5, Ier3, Ldha]
GO:0046939	nucleotide phosphorylation	GO_BiologicalProcess-EBI-QuickGO-GOA_20.11.2017_00h00	6.95448e-05	0.00688494	8.72906e-05	0.000698325	[6, 7, 8]	Group17	6.59341	6	[Aldoa, Eno1, Gapdh, Hk2, Hspa5, Ier3]
GO:0006165	nucleoside diphosphate phosphorylation	GO_BiologicalProcess-EBI-QuickGO-GOA_20.11.2017_00h00	4.73697e-05	0.00497381	8.72906e-05	0.000698325	[6, 7, 8, 9]	Group17	7.05882	6	[Aldoa, Eno1, Gapdh, Hk2, Hspa5, Ier3]
GO:0046496	nicotinamide nucleotide metabolic process	GO_BiologicalProcess-EBI-QuickGO-GOA_20.11.2017_00h00	5.88322e-06	0.000753052	8.72906e-05	0.000698325	[6, 7, 8, 9]	Group17	6.29921	8	[Aldoa, Cbr2, Eno1, Gapdh, Hk2, Hspa5, Ier3, Ldha]
GO:0009179	purine ribonucleoside diphosphate metabolic process	GO_BiologicalProcess-EBI-QuickGO-GOA_20.11.2017_00h00	4.92381e-06	0.000635171	8.72906e-05	0.000698325	[7, 8, 9]	Group17	7.95455	7	[Aldoa, Eno1, Gapdh, Hk2, Hspa5, Ier3, Ldha]
GO:0006757	ATP generation from ADP	GO_BiologicalProcess-EBI-QuickGO-GOA_20.11.2017_00h00	1.55947e-05	0.00182458	8.72906e-05	0.000698325	[4, 7, 8, 9, 10, 11]	Group17	8.57143	6	[Aldoa, Eno1, Gapdh, Hk2, Hspa5, Ier3]
GO:0046031	ADP metabolic process	GO_BiologicalProcess-EBI-QuickGO-GOA_20.11.2017_00h00	1.67162e-06	0.000223997	8.72906e-05	0.000698325	[7, 8, 9, 10]	Group17	9.33333	7	[Aldoa, Eno1, Gapdh, Hk2, Hspa5, Ier3, Ldha]
GO:0006096	glycolytic process	GO_BiologicalProcess-EBI-QuickGO-GOA_20.11.2017_00h00	1.55947e-05	0.00182458	8.72906e-05	0.000698325	[5, 7, 8, 9, 10, 11, 12]	Group17	8.57143	6	[Aldoa, Eno1, Gapdh, Hk2, Hspa5, Ier3]

## Sheet: regenerative_stromal_cells
Table S3: Gene ontology terms of each cell cluster
GOID	GOTerm	Ontology Source	Term PValue	Term PValue Corrected with Bonferroni step down	Group PValue	Group PValue Corrected with Bonferroni step down	GOLevels	GOGroups	% Associated Genes	Nr. Genes	Associated Genes Found
GO:0018149	peptide cross-linking	GO_BiologicalProcess-EBI-QuickGO-GOA_20.11.2017_00h00	0.000744136	0.00967377	0.000744136	0.00297654	[6, 7]	Group0	7.5	3	[Bgn, Dcn, Fn1]
GO:0002088	lens development in camera-type eye	GO_BiologicalProcess-EBI-QuickGO-GOA_20.11.2017_00h00	0.00455042	0.00455042	0.00455042	0.00910083	[3, 7, 8, 9]	Group1	4	3	[Cdk4, Cdkn1c, Maf]
GO:0048844	artery morphogenesis	GO_BiologicalProcess-EBI-QuickGO-GOA_20.11.2017_00h00	0.00331118	0.00993354	0.00709692	0.00709692	[4, 5, 7, 8, 9, 10]	Group2	4.47761	3	[Hes1, Mylk, Sox4]
GO:0035904	aorta development	GO_BiologicalProcess-EBI-QuickGO-GOA_20.11.2017_00h00	0.00219459	0.0109729	0.00709692	0.00709692	[5, 7, 8, 9, 10]	Group2	5.17241	3	[Hes1, Mylk, Sox4]
GO:0035909	aorta morphogenesis	GO_BiologicalProcess-EBI-QuickGO-GOA_20.11.2017_00h00	0.000420211	0.00672337	0.00709692	0.00709692	[5, 6, 8, 9, 10, 11]	Group2	9.09091	3	[Hes1, Mylk, Sox4]
GO:0006721	terpenoid metabolic process	GO_BiologicalProcess-EBI-QuickGO-GOA_20.11.2017_00h00	0.0020877	0.0125262	0.0020877	0.0062631	[5, 6]	Group3	5.26316	3	[Rarres2, Rbp1, Scpep1]
GO:0016101	diterpenoid metabolic process	GO_BiologicalProcess-EBI-QuickGO-GOA_20.11.2017_00h00	0.00142994	0.0114395	0.0020877	0.0062631	[6, 7]	Group3	6	3	[Rarres2, Rbp1, Scpep1]
GO:0001523	retinoid metabolic process	GO_BiologicalProcess-EBI-QuickGO-GOA_20.11.2017_00h00	0.000984869	0.00984869	0.0020877	0.0062631	[7, 8]	Group3	6.81818	3	[Rarres2, Rbp1, Scpep1]
GO:0072376	protein activation cascade	GO_BiologicalProcess-EBI-QuickGO-GOA_20.11.2017_00h00	0.00438226	0.00876453	3.28145e-05	0.000196887	[2, 4, 5]	Group4	4.05405	3	[Cfh, Fbln1, Serping1]
GO:1903317	regulation of protein maturation	GO_BiologicalProcess-EBI-QuickGO-GOA_20.11.2017_00h00	2.82633e-05	0.000650056	3.28145e-05	0.000196887	[5, 6]	Group4	6.25	5	[Cfh, Ctla2a, Gas1, Serping1, Sox4]
GO:1903318	negative regulation of protein maturation	GO_BiologicalProcess-EBI-QuickGO-GOA_20.11.2017_00h00	0.000984869	0.00984869	3.28145e-05	0.000196887	[5, 6, 7]	Group4	6.81818	3	[Ctla2a, Gas1, Serping1]
GO:0070613	regulation of protein processing	GO_BiologicalProcess-EBI-QuickGO-GOA_20.11.2017_00h00	0.000402672	0.00684543	3.28145e-05	0.000196887	[6, 7]	Group4	5.12821	4	[Cfh, Ctla2a, Gas1, Serping1]
GO:0010955	negative regulation of protein processing	GO_BiologicalProcess-EBI-QuickGO-GOA_20.11.2017_00h00	0.000984869	0.00984869	3.28145e-05	0.000196887	[6, 7, 8, 9]	Group4	6.81818	3	[Ctla2a, Gas1, Serping1]
GO:0044243	multicellular organismal catabolic process	GO_BiologicalProcess-EBI-QuickGO-GOA_20.11.2017_00h00	7.9036e-06	0.000205493	2.13748e-05	0.000149624	[3]	Group5	13.7931	4	[Ctsk, Mmp11, Mmp14, Mmp2]
GO:0044259	multicellular organismal macromolecule metabolic process	GO_BiologicalProcess-EBI-QuickGO-GOA_20.11.2017_00h00	2.49917e-05	0.0005998	2.13748e-05	0.000149624	[3, 4]	Group5	6.41026	5	[Ctsk, Mfap4, Mmp11, Mmp14, Mmp2]
GO:0030574	collagen catabolic process	GO_BiologicalProcess-EBI-QuickGO-GOA_20.11.2017_00h00	4.26658e-06	0.000119464	2.13748e-05	0.000149624	[3, 4, 5, 6]	Group5	16	4	[Ctsk, Mmp11, Mmp14, Mmp2]
GO:0032963	collagen metabolic process	GO_BiologicalProcess-EBI-QuickGO-GOA_20.11.2017_00h00	2.34704e-05	0.000586761	2.13748e-05	0.000149624	[4, 5]	Group5	6.49351	5	[Ctsk, Mfap4, Mmp11, Mmp14, Mmp2]
GO:0001706	endoderm formation	GO_BiologicalProcess-EBI-QuickGO-GOA_20.11.2017_00h00	0.00151449	0.0106014	2.13748e-05	0.000149624	[4, 5, 6, 7, 8]	Group5	5.88235	3	[Fn1, Mmp14, Mmp2]
GO:0035987	endodermal cell differentiation	GO_BiologicalProcess-EBI-QuickGO-GOA_20.11.2017_00h00	0.000800328	0.00960394	2.13748e-05	0.000149624	[4, 5, 6, 7, 8, 9]	Group5	7.31707	3	[Fn1, Mmp14, Mmp2]
GO:0071674	mononuclear cell migration	GO_BiologicalProcess-EBI-QuickGO-GOA_20.11.2017_00h00	0.00438226	0.00876453	8.0822e-05	0.00040411	[3, 5, 6]	Group6	4.05405	3	[Cxcl12, Nbl1, Rarres2]
GO:0002686	negative regulation of leukocyte migration	GO_BiologicalProcess-EBI-QuickGO-GOA_20.11.2017_00h00	0.000459408	0.00689112	8.0822e-05	0.00040411	[3, 4, 5, 6, 7, 8]	Group6	8.82353	3	[Cxcl12, Mif, Nbl1]
GO:1905517	macrophage migration	GO_BiologicalProcess-EBI-QuickGO-GOA_20.11.2017_00h00	0.000984869	0.00984869	8.0822e-05	0.00040411	[4, 6, 7]	Group6	6.81818	3	[Mif, Mmp14, Rarres2]
GO:0002688	regulation of leukocyte chemotaxis	GO_BiologicalProcess-EBI-QuickGO-GOA_20.11.2017_00h00	0.000135414	0.00270828	8.0822e-05	0.00040411	[4, 5, 6, 7, 8]	Group6	4.5045	5	[Cxcl12, Cxcl14, Mif, Nbl1, Rarres2]
GO:0071675	regulation of mononuclear cell migration	GO_BiologicalProcess-EBI-QuickGO-GOA_20.11.2017_00h00	0.00112167	0.010095	8.0822e-05	0.00040411	[4, 5, 6, 7, 8]	Group6	6.52174	3	[Cxcl12, Nbl1, Rarres2]
GO:1905521	regulation of macrophage migration	GO_BiologicalProcess-EBI-QuickGO-GOA_20.11.2017_00h00	0.000315703	0.00568265	8.0822e-05	0.00040411	[4, 5, 6, 7, 8]	Group6	10	3	[Mif, Mmp14, Rarres2]
GO:0007569	cell aging	GO_BiologicalProcess-EBI-QuickGO-GOA_20.11.2017_00h00	0.000692919	0.00970087	1.22644e-07	9.81152e-07	[3]	Group7	4.44444	4	[Fxyd1, Mif, Prelp, Ypel3]
GO:0048145	regulation of fibroblast proliferation	GO_BiologicalProcess-EBI-QuickGO-GOA_20.11.2017_00h00	3.55005e-06	0.000102951	1.22644e-07	9.81152e-07	[3, 4, 5]	Group7	6.45161	6	[Cdk4, Fbln1, Fn1, Fxyd1, Mif, Nupr1]
GO:0007050	cell cycle arrest	GO_BiologicalProcess-EBI-QuickGO-GOA_20.11.2017_00h00	4.17538e-05	0.000918584	1.22644e-07	9.81152e-07	[3, 4, 5, 6]	Group7	4.1958	6	[Cdk4, Cdkn1c, Fxyd1, Gas1, Mif, Sox4]
GO:0048146	positive regulation of fibroblast proliferation	GO_BiologicalProcess-EBI-QuickGO-GOA_20.11.2017_00h00	5.812e-06	0.000156924	1.22644e-07	9.81152e-07	[3, 4, 5, 6]	Group7	8.62069	5	[Cdk4, Fbln1, Fn1, Fxyd1, Mif]
GO:0071156	regulation of cell cycle arrest	GO_BiologicalProcess-EBI-QuickGO-GOA_20.11.2017_00h00	0.000187979	0.00357161	1.22644e-07	9.81152e-07	[4, 5, 6, 7]	Group7	6.25	4	[Cdk4, Fxyd1, Mif, Sox4]
GO:0030330	DNA damage response, signal transduction by p53 class mediator	GO_BiologicalProcess-EBI-QuickGO-GOA_20.11.2017_00h00	0.00303837	0.0121535	1.22644e-07	9.81152e-07	[5, 6, 7]	Group7	4.61538	3	[Fxyd1, Mif, Sox4]
GO:0042771	intrinsic apoptotic signaling pathway in response to DNA damage by p53 class mediator	GO_BiologicalProcess-EBI-QuickGO-GOA_20.11.2017_00h00	0.000920647	0.0101271	1.22644e-07	9.81152e-07	[6, 7, 8]	Group7	6.97674	3	[Fxyd1, Mif, Nupr1]
GO:0050710	negative regulation of cytokine secretion	GO_BiologicalProcess-EBI-QuickGO-GOA_20.11.2017_00h00	9.67572e-05	0.0020319	1.22644e-07	9.81152e-07	[4, 5, 6, 7, 8, 9, 10, 11]	Group7	7.40741	4	[C1qtnf3, Fbln1, Fn1, Fxyd1]

## Sheet: maturational_stromal_cells
Table S3: Gene ontology terms of each cell cluster
GOID	GOTerm	Ontology Source	Term PValue	Term PValue Corrected with Bonferroni step down	Group PValue	Group PValue Corrected with Bonferroni step down	GOLevels	GOGroups	% Associated Genes	Nr. Genes	Associated Genes Found
GO:0002040	sprouting angiogenesis	GO_BiologicalProcess-EBI-QuickGO-GOA_20.11.2017_00h00	0.000278563	0.0186637	0.000278563	0.000557126	[4, 5, 6, 8, 9, 10, 11]	Group00	4.93827	4	[Klf4, Loxl2, Ngfr, Ramp2]
GO:0051291	protein heterooligomerization	GO_BiologicalProcess-EBI-QuickGO-GOA_20.11.2017_00h00	0.000621264	0.0291994	0.00174467	0.00174467	[6, 7]	Group01	4	4	[Col1a1, Col6a1, Col6a2, Col6a4]
GO:0070206	protein trimerization	GO_BiologicalProcess-EBI-QuickGO-GOA_20.11.2017_00h00	4.93222e-05	0.00473493	0.00174467	0.00174467	[6, 7]	Group01	7.69231	4	[Col1a1, Col6a1, Col6a2, Col6a4]
GO:0070208	protein heterotrimerization	GO_BiologicalProcess-EBI-QuickGO-GOA_20.11.2017_00h00	6.15654e-07	8.49603e-05	0.00174467	0.00174467	[7, 8]	Group01	22.2222	4	[Col1a1, Col6a1, Col6a2, Col6a4]
GO:0090288	negative regulation of cellular response to growth factor stimulus	GO_BiologicalProcess-EBI-QuickGO-GOA_20.11.2017_00h00	0.00151402	0.0454206	5.44565e-06	3.26739e-05	[3, 4, 5, 6, 7]	Group02	3.14961	4	[Fbn1, Htra1, Ngfr, Wnt5a]
GO:0042476	odontogenesis	GO_BiologicalProcess-EBI-QuickGO-GOA_20.11.2017_00h00	1.07702e-05	0.0012278	5.44565e-06	3.26739e-05	[4, 5, 6, 7]	Group02	4.65116	6	[Adm, Cd34, Col1a1, Htra1, Ngfr, Sdc1]
GO:0042475	odontogenesis of dentin-containing tooth	GO_BiologicalProcess-EBI-QuickGO-GOA_20.11.2017_00h00	0.0060553	0.0242212	5.44565e-06	3.26739e-05	[5, 6, 7, 8]	Group02	3.15789	3	[Adm, Htra1, Ngfr]
GO:2000241	regulation of reproductive process	GO_BiologicalProcess-EBI-QuickGO-GOA_20.11.2017_00h00	0.000312088	0.0199736	1.6462e-05	8.231e-05	[2, 3]	Group03	3.28947	5	[Igf1, Inhbb, Nppc, Oxtr, Wnt5a]
GO:0050886	endocrine process	GO_BiologicalProcess-EBI-QuickGO-GOA_20.11.2017_00h00	0.0060553	0.0242212	1.6462e-05	8.231e-05	[3]	Group03	3.15789	3	[Hsd11b2, Inhbb, Oxtr]
GO:2000243	positive regulation of reproductive process	GO_BiologicalProcess-EBI-QuickGO-GOA_20.11.2017_00h00	0.00142159	0.0454908	1.6462e-05	8.231e-05	[2, 3, 4]	Group03	5.26316	3	[Inhbb, Oxtr, Wnt5a]
GO:0003073	regulation of systemic arterial blood pressure	GO_BiologicalProcess-EBI-QuickGO-GOA_20.11.2017_00h00	0.00053247	0.0276884	1.6462e-05	8.231e-05	[4, 6]	Group03	4.16667	4	[Adm, Gja1, Hsd11b2, Oxtr]
GO:0003014	renal system process	GO_BiologicalProcess-EBI-QuickGO-GOA_20.11.2017_00h00	0.000453105	0.0253739	4.03051e-06	2.82136e-05	[3]	Group04	4.34783	4	[Adm, Cd34, Gja1, Hsd11b2]
GO:1903034	regulation of response to wounding	GO_BiologicalProcess-EBI-QuickGO-GOA_20.11.2017_00h00	3.05655e-05	0.00308711	4.03051e-06	2.82136e-05	[4, 5]	Group04	3.87097	6	[Ccl2, Cd34, Gja1, Klf4, Serpine1, Tnfrsf12a]
GO:1903035	negative regulation of response to wounding	GO_BiologicalProcess-EBI-QuickGO-GOA_20.11.2017_00h00	0.00289103	0.0404744	4.03051e-06	2.82136e-05	[3, 4, 5, 6]	Group04	4.10959	3	[Cd34, Gja1, Serpine1]
GO:0061041	regulation of wound healing	GO_BiologicalProcess-EBI-QuickGO-GOA_20.11.2017_00h00	0.000140185	0.0107943	4.03051e-06	2.82136e-05	[5, 6]	Group04	3.90625	5	[Ccl2, Cd34, Gja1, Serpine1, Tnfrsf12a]
GO:0061045	negative regulation of wound healing	GO_BiologicalProcess-EBI-QuickGO-GOA_20.11.2017_00h00	0.00172932	0.0449622	4.03051e-06	2.82136e-05	[4, 5, 6, 7]	Group04	4.91803	3	[Cd34, Gja1, Serpine1]
GO:0009266	response to temperature stimulus	GO_BiologicalProcess-EBI-QuickGO-GOA_20.11.2017_00h00	1.27839e-06	0.000164912	7.30823e-08	1.09624e-06	[3]	Group05	4.92958	7	[Adm, Ccl2, Cd34, Cxcl10, Fos, Igf1, Ngfr]
GO:0009409	response to cold	GO_BiologicalProcess-EBI-QuickGO-GOA_20.11.2017_00h00	0.000760332	0.0334546	7.30823e-08	1.09624e-06	[3, 4]	Group05	6.52174	3	[Adm, Cxcl10, Fos]
GO:0046058	cAMP metabolic process	GO_BiologicalProcess-EBI-QuickGO-GOA_20.11.2017_00h00	0.000161955	0.0121466	7.30823e-08	1.09624e-06	[7, 8, 9, 10]	Group05	3.78788	5	[Adm, Cxcl10, Nppc, Ramp2, Ramp3]
GO:0030814	regulation of cAMP metabolic process	GO_BiologicalProcess-EBI-QuickGO-GOA_20.11.2017_00h00	7.14434e-05	0.00642991	7.30823e-08	1.09624e-06	[7, 8, 9, 10, 11]	Group05	4.5045	5	[Adm, Cxcl10, Nppc, Ramp2, Ramp3]
GO:0030816	positive regulation of cAMP metabolic process	GO_BiologicalProcess-EBI-QuickGO-GOA_20.11.2017_00h00	0.000167486	0.012394	7.30823e-08	1.09624e-06	[7, 8, 9, 10, 11, 12]	Group05	5.6338	4	[Adm, Cxcl10, Ramp2, Ramp3]
GO:0071706	tumor necrosis factor superfamily cytokine production	GO_BiologicalProcess-EBI-QuickGO-GOA_20.11.2017_00h00	0.00151402	0.0454206	1.72952e-05	6.9181e-05	[3]	Group06	3.14961	4	[Ccl2, Cd34, Errfi1, Spon2]
GO:0009408	response to heat	GO_BiologicalProcess-EBI-QuickGO-GOA_20.11.2017_00h00	0.000350418	0.0213755	1.72952e-05	6.9181e-05	[3, 4]	Group06	4.65116	4	[Ccl2, Cd34, Cxcl10, Igf1]
GO:0032640	tumor necrosis factor production	GO_BiologicalProcess-EBI-QuickGO-GOA_20.11.2017_00h00	0.00138635	0.0457496	1.72952e-05	6.9181e-05	[4]	Group06	3.22581	4	[Ccl2, Cd34, Errfi1, Spon2]
GO:1903555	regulation of tumor necrosis factor superfamily cytokine production	GO_BiologicalProcess-EBI-QuickGO-GOA_20.11.2017_00h00	0.00134553	0.0470934	1.72952e-05	6.9181e-05	[4, 5]	Group06	3.25203	4	[Ccl2, Cd34, Errfi1, Spon2]
GO:1901655	cellular response to ketone	GO_BiologicalProcess-EBI-QuickGO-GOA_20.11.2017_00h00	0.000491647	0.0260573	1.72952e-05	6.9181e-05	[5]	Group06	4.25532	4	[Ccl2, Errfi1, Gja1, Klf4]
GO:0032680	regulation of tumor necrosis factor production	GO_BiologicalProcess-EBI-QuickGO-GOA_20.11.2017_00h00	0.00126641	0.0468572	1.72952e-05	6.9181e-05	[5, 6]	Group06	3.30579	4	[Ccl2, Cd34, Errfi1, Spon2]
GO:0070482	response to oxygen levels	GO_BiologicalProcess-EBI-QuickGO-GOA_20.11.2017_00h00	2.8563e-07	4.1702e-05	1.95111e-10	4.68266e-09	[3]	Group07	3.24675	10	[Adm, Ccl2, Cd34, Col1a1, Gja1, Hsd11b2, Loxl2, Nppc, Oxtr, Ramp2]
GO:0032355	response to estradiol	GO_BiologicalProcess-EBI-QuickGO-GOA_20.11.2017_00h00	1.22848e-05	0.0013759	1.95111e-10	4.68266e-09	[4, 5]	Group07	4.54545	6	[Aldh1a2, Ccl2, Col1a1, Oxtr, Ramp2, Ramp3]
GO:0032526	response to retinoic acid	GO_BiologicalProcess-EBI-QuickGO-GOA_20.11.2017_00h00	4.76939e-05	0.004674	1.95111e-10	4.68266e-09	[4, 5]	Group07	4.90196	5	[Aldh1a2, Ccl2, Col1a1, Gja1, Klf4]
GO:0033273	response to vitamin	GO_BiologicalProcess-EBI-QuickGO-GOA_20.11.2017_00h00	0.000434666	0.024776	1.95111e-10	4.68266e-09	[4, 6]	Group07	4.3956	4	[Aldh1a2, Ccl2, Col1a1, Cxcl10]
GO:0032570	response to progesterone	GO_BiologicalProcess-EBI-QuickGO-GOA_20.11.2017_00h00	2.62952e-07	3.86539e-05	1.95111e-10	4.68266e-09	[5, 6]	Group07	13.8889	5	[Ccl2, Fos, Fosb, Oxtr, Ramp2]
GO:0071300	cellular response to retinoic acid	GO_BiologicalProcess-EBI-QuickGO-GOA_20.11.2017_00h00	7.59559e-05	0.00676007	1.95111e-10	4.68266e-09	[5, 6]	Group07	6.89655	4	[Aldh1a2, Ccl2, Col1a1, Klf4]
GO:2000241	regulation of reproductive process	GO_BiologicalProcess-EBI-QuickGO-GOA_20.11.2017_00h00	0.000312088	0.0199736	2.33814e-06	2.33814e-05	[2, 3]	Group08	3.28947	5	[Igf1, Inhbb, Nppc, Oxtr, Wnt5a]
GO:0050886	endocrine process	GO_BiologicalProcess-EBI-QuickGO-GOA_20.11.2017_00h00	0.0060553	0.0242212	2.33814e-06	2.33814e-05	[3]	Group08	3.15789	3	[Hsd11b2, Inhbb, Oxtr]
GO:2000243	positive regulation of reproductive process	GO_BiologicalProcess-EBI-QuickGO-GOA_20.11.2017_00h00	0.00142159	0.0454908	2.33814e-06	2.33814e-05	[2, 3, 4]	Group08	5.26316	3	[Inhbb, Oxtr, Wnt5a]
GO:0042107	cytokine metabolic process	GO_BiologicalProcess-EBI-QuickGO-GOA_20.11.2017_00h00	8.11038e-05	0.00713714	2.33814e-06	2.33814e-05	[4, 5]	Group08	4.38596	5	[Errfi1, Gadd45g, Inhbb, Klf4, Wnt5a]
GO:0042089	cytokine biosynthetic process	GO_BiologicalProcess-EBI-QuickGO-GOA_20.11.2017_00h00	7.14434e-05	0.00642991	2.33814e-06	2.33814e-05	[3, 5, 6]	Group08	4.5045	5	[Errfi1, Gadd45g, Inhbb, Klf4, Wnt5a]
GO:0042035	regulation of cytokine biosynthetic process	GO_BiologicalProcess-EBI-QuickGO-GOA_20.11.2017_00h00	0.000575651	0.0287825	2.33814e-06	2.33814e-05	[4, 5, 6, 7]	Group08	4.08163	4	[Errfi1, Inhbb, Klf4, Wnt5a]
GO:0030879	mammary gland development	GO_BiologicalProcess-EBI-QuickGO-GOA_20.11.2017_00h00	0.000383947	0.0226529	2.33814e-06	2.33814e-05	[5, 6, 7]	Group08	3.14465	5	[Ccl11, Gja1, Igf1, Oxtr, Wnt5a]
GO:2000241	regulation of reproductive process	GO_BiologicalProcess-EBI-QuickGO-GOA_20.11.2017_00h00	0.000312088	0.0199736	5.98594e-05	0.000179578	[2, 3]	Group09	3.28947	5	[Igf1, Inhbb, Nppc, Oxtr, Wnt5a]
GO:2000242	negative regulation of reproductive process	GO_BiologicalProcess-EBI-QuickGO-GOA_20.11.2017_00h00	0.00157072	0.0455509	5.98594e-05	0.000179578	[2, 3, 4]	Group09	5.08475	3	[Igf1, Nppc, Wnt5a]
GO:0007292	female gamete generation	GO_BiologicalProcess-EBI-QuickGO-GOA_20.11.2017_00h00	0.000186221	0.0135942	5.98594e-05	0.000179578	[4, 5, 6]	Group09	3.67647	5	[Igf1, Inhbb, Mmp19, Nppc, Tnfaip6]
GO:0030728	ovulation	GO_BiologicalProcess-EBI-QuickGO-GOA_20.11.2017_00h00	0.000107763	0.00883656	5.98594e-05	0.000179578	[3, 4, 5, 6, 7]	Group09	12.5	3	[Inhbb, Mmp19, Tnfaip6]
GO:0009994	oocyte differentiation	GO_BiologicalProcess-EBI-QuickGO-GOA_20.11.2017_00h00	0.000861528	0.0370457	5.98594e-05	0.000179578	[3, 4, 5, 6, 7, 8]	Group09	6.25	3	[Igf1, Inhbb, Nppc]
GO:0048477	oogenesis	GO_BiologicalProcess-EBI-QuickGO-GOA_20.11.2017_00h00	0.00444159	0.0355327	5.98594e-05	0.000179578	[4, 5, 6, 7]	Group09	3.52941	3	[Igf1, Inhbb, Nppc]
GO:0048599	oocyte development	GO_BiologicalProcess-EBI-QuickGO-GOA_20.11.2017_00h00	0.00066705	0.0306843	5.98594e-05	0.000179578	[4, 5, 6, 7, 8, 9]	Group09	6.81818	3	[Igf1, Inhbb, Nppc]
GO:0071559	response to transforming growth factor beta	GO_BiologicalProcess-EBI-QuickGO-GOA_20.11.2017_00h00	9.95295e-07	0.00013337	2.65997e-08	4.52195e-07	[3, 5]	Group10	4.0201	8	[Ccl2, Col1a1, Fbn1, Fos, Htra1, Jun, Serpine1, Wnt5a]
GO:0071560	cellular response to transforming growth factor beta stimulus	GO_BiologicalProcess-EBI-QuickGO-GOA_20.11.2017_00h00	8.87517e-07	0.000120702	2.65997e-08	4.52195e-07	[4, 6]	Group10	4.08163	8	[Ccl2, Col1a1, Fbn1, Fos, Htra1, Jun, Serpine1, Wnt5a]
GO:0090288	negative regulation of cellular response to growth factor stimulus	GO_BiologicalProcess-EBI-QuickGO-GOA_20.11.2017_00h00	0.00151402	0.0454206	2.65997e-08	4.52195e-07	[3, 4, 5, 6, 7]	Group10	3.14961	4	[Fbn1, Htra1, Ngfr, Wnt5a]
GO:0002011	morphogenesis of an epithelial sheet	GO_BiologicalProcess-EBI-QuickGO-GOA_20.11.2017_00h00	0.00172932	0.0449622	2.65997e-08	4.52195e-07	[5, 6]	Group10	4.91803	3	[Col5a1, Cyr61, Wnt5a]
GO:0061035	regulation of cartilage development	GO_BiologicalProcess-EBI-QuickGO-GOA_20.11.2017_00h00	0.00189758	0.0436444	2.65997e-08	4.52195e-07	[4, 5, 6, 7]	Group10	4.7619	3	[Cyr61, Loxl2, Wnt5a]
GO:0061036	positive regulation of cartilage development	GO_BiologicalProcess-EBI-QuickGO-GOA_20.11.2017_00h00	0.00021259	0.0150939	2.65997e-08	4.52195e-07	[3, 4, 5, 6, 7, 8]	Group10	10	3	[Cyr61, Loxl2, Wnt5a]
GO:0030510	regulation of BMP signaling pathway	GO_BiologicalProcess-EBI-QuickGO-GOA_20.11.2017_00h00	0.000491647	0.0260573	2.65997e-08	4.52195e-07	[4, 5, 6, 7, 8, 9, 10, 11, 12, 13]	Group10	4.25532	4	[Cyr61, Fbn1, Htra1, Wnt5a]
GO:0030514	negative regulation of BMP signaling pathway	GO_BiologicalProcess-EBI-QuickGO-GOA_20.11.2017_00h00	0.00115082	0.0448819	2.65997e-08	4.52195e-07	[4, 5, 6, 7, 8, 9, 10, 11, 12, 13, 14]	Group10	5.66038	3	[Fbn1, Htra1, Wnt5a]
GO:0031099	regeneration	GO_BiologicalProcess-EBI-QuickGO-GOA_20.11.2017_00h00	7.4033e-06	0.00087359	3.01884e-06	2.71696e-05	[3]	Group11	3.78378	7	[Adm, Anxa3, Ccl2, Gja1, Igf1, Jun, Klf4]
GO:0048659	smooth muscle cell proliferation	GO_BiologicalProcess-EBI-QuickGO-GOA_20.11.2017_00h00	0.00104866	0.0419464	3.01884e-06	2.71696e-05	[3]	Group11	3.47826	4	[Igf1, Jun, Klf4, Nppc]
GO:0048660	regulation of smooth muscle cell proliferation	GO_BiologicalProcess-EBI-QuickGO-GOA_20.11.2017_00h00	0.000919054	0.0376812	3.01884e-06	2.71696e-05	[3, 4, 5]	Group11	3.6036	4	[Igf1, Jun, Klf4, Nppc]
GO:0032526	response to retinoic acid	GO_BiologicalProcess-EBI-QuickGO-GOA_20.11.2017_00h00	4.76939e-05	0.004674	3.01884e-06	2.71696e-05	[4, 5]	Group11	4.90196	5	[Aldh1a2, Ccl2, Col1a1, Gja1, Klf4]
GO:0031100	animal organ regeneration	GO_BiologicalProcess-EBI-QuickGO-GOA_20.11.2017_00h00	0.000229233	0.0160463	3.01884e-06	2.71696e-05	[4, 5, 6]	Group11	5.19481	4	[Adm, Anxa3, Ccl2, Gja1]
GO:1901655	cellular response to ketone	GO_BiologicalProcess-EBI-QuickGO-GOA_20.11.2017_00h00	0.000491647	0.0260573	3.01884e-06	2.71696e-05	[5]	Group11	4.25532	4	[Ccl2, Errfi1, Gja1, Klf4]
GO:0045740	positive regulation of DNA replication	GO_BiologicalProcess-EBI-QuickGO-GOA_20.11.2017_00h00	0.00115082	0.0448819	3.01884e-06	2.71696e-05	[5, 6, 7, 8, 9]	Group11	5.66038	3	[Gja1, Igf1, Jun]
GO:0031102	neuron projection regeneration	GO_BiologicalProcess-EBI-QuickGO-GOA_20.11.2017_00h00	0.0013505	0.0459169	3.01884e-06	2.71696e-05	[4, 6, 7, 9, 10, 11]	Group11	5.35714	3	[Adm, Jun, Klf4]
GO:0048659	smooth muscle cell proliferation	GO_BiologicalProcess-EBI-QuickGO-GOA_20.11.2017_00h00	0.00104866	0.0419464	1.22409e-07	1.71373e-06	[3]	Group12	3.47826	4	[Igf1, Jun, Klf4, Nppc]
GO:0046683	response to organophosphorus	GO_BiologicalProcess-EBI-QuickGO-GOA_20.11.2017_00h00	4.09044e-07	5.80843e-05	1.22409e-07	1.71373e-06	[4]	Group12	5.83333	7	[Ccl2, Col1a1, Fos, Fosb, Jun, Mmp19, Sdc1]
GO:0048660	regulation of smooth muscle cell proliferation	GO_BiologicalProcess-EBI-QuickGO-GOA_20.11.2017_00h00	0.000919054	0.0376812	1.22409e-07	1.71373e-06	[3, 4, 5]	Group12	3.6036	4	[Igf1, Jun, Klf4, Nppc]
GO:0042542	response to hydrogen peroxide	GO_BiologicalProcess-EBI-QuickGO-GOA_20.11.2017_00h00	0.00160355	0.0448994	1.22409e-07	1.71373e-06	[4, 5]	Group12	3.10078	4	[Col1a1, Jun, Klf4, Sdc1]
GO:0014074	response to purine-containing compound	GO_BiologicalProcess-EBI-QuickGO-GOA_20.11.2017_00h00	1.00431e-06	0.000133573	1.22409e-07	1.71373e-06	[5]	Group12	5.10949	7	[Ccl2, Col1a1, Fos, Fosb, Jun, Mmp19, Sdc1]
GO:0051591	response to cAMP	GO_BiologicalProcess-EBI-QuickGO-GOA_20.11.2017_00h00	1.08568e-06	0.00014331	1.22409e-07	1.71373e-06	[4, 5, 6]	Group12	6.89655	6	[Col1a1, Fos, Fosb, Jun, Mmp19, Sdc1]
GO:0071300	cellular response to retinoic acid	GO_BiologicalProcess-EBI-QuickGO-GOA_20.11.2017_00h00	7.59559e-05	0.00676007	1.22409e-07	1.71373e-06	[5, 6]	Group12	6.89655	4	[Aldh1a2, Ccl2, Col1a1, Klf4]
GO:0031102	neuron projection regeneration	GO_BiologicalProcess-EBI-QuickGO-GOA_20.11.2017_00h00	0.0013505	0.0459169	1.22409e-07	1.71373e-06	[4, 6, 7, 9, 10, 11]	Group12	5.35714	3	[Adm, Jun, Klf4]
GO:0045778	positive regulation of ossification	GO_BiologicalProcess-EBI-QuickGO-GOA_20.11.2017_00h00	2.9013e-05	0.00295933	3.9314e-07	5.11082e-06	[3, 4, 5]	Group13	5.43478	5	[Cyr61, Gja1, Igf1, Nppc, Wnt5a]
GO:0061448	connective tissue development	GO_BiologicalProcess-EBI-QuickGO-GOA_20.11.2017_00h00	7.19586e-07	9.85833e-05	3.9314e-07	5.11082e-06	[4]	Group13	3.44828	9	[Cd34, Col1a1, Col5a1, Cyr61, Igf1, Loxl2, Nppc, Serpinh1, Wnt5a]
GO:0045995	regulation of embryonic development	GO_BiologicalProcess-EBI-QuickGO-GOA_20.11.2017_00h00	0.00160355	0.0448994	3.9314e-07	5.11082e-06	[4, 5]	Group13	3.10078	4	[Col5a1, Igf1, Klf4, Wnt5a]
GO:0051216	cartilage development	GO_BiologicalProcess-EBI-QuickGO-GOA_20.11.2017_00h00	0.000100639	0.00845365	3.9314e-07	5.11082e-06	[4, 5, 6]	Group13	3.125	6	[Col1a1, Cyr61, Loxl2, Nppc, Serpinh1, Wnt5a]
GO:0002011	morphogenesis of an epithelial sheet	GO_BiologicalProcess-EBI-QuickGO-GOA_20.11.2017_00h00	0.00172932	0.0449622	3.9314e-07	5.11082e-06	[5, 6]	Group13	4.91803	3	[Col5a1, Cyr61, Wnt5a]
GO:0061035	regulation of cartilage development	GO_BiologicalProcess-EBI-QuickGO-GOA_20.11.2017_00h00	0.00189758	0.0436444	3.9314e-07	5.11082e-06	[4, 5, 6, 7]	Group13	4.7619	3	[Cyr61, Loxl2, Wnt5a]
GO:0061036	positive regulation of cartilage development	GO_BiologicalProcess-EBI-QuickGO-GOA_20.11.2017_00h00	0.00021259	0.0150939	3.9314e-07	5.11082e-06	[3, 4, 5, 6, 7, 8]	Group13	10	3	[Cyr61, Loxl2, Wnt5a]
GO:0001837	epithelial to mesenchymal transition	GO_BiologicalProcess-EBI-QuickGO-GOA_20.11.2017_00h00	0.00151402	0.0454206	3.9314e-07	5.11082e-06	[5, 6, 7, 8]	Group13	3.14961	4	[Col1a1, Gja1, Loxl2, Wnt5a]
GO:0030510	regulation of BMP signaling pathway	GO_BiologicalProcess-EBI-QuickGO-GOA_20.11.2017_00h00	0.000491647	0.0260573	3.9314e-07	5.11082e-06	[4, 5, 6, 7, 8, 9, 10, 11, 12, 13]	Group13	4.25532	4	[Cyr61, Fbn1, Htra1, Wnt5a]
GO:1903034	regulation of response to wounding	GO_BiologicalProcess-EBI-QuickGO-GOA_20.11.2017_00h00	3.05655e-05	0.00308711	1.4391e-06	1.58301e-05	[4, 5]	Group14	3.87097	6	[Ccl2, Cd34, Gja1, Klf4, Serpine1, Tnfrsf12a]
GO:1903035	negative regulation of response to wounding	GO_BiologicalProcess-EBI-QuickGO-GOA_20.11.2017_00h00	0.00289103	0.0404744	1.4391e-06	1.58301e-05	[3, 4, 5, 6]	Group14	4.10959	3	[Cd34, Gja1, Serpine1]
GO:0002544	chronic inflammatory response	GO_BiologicalProcess-EBI-QuickGO-GOA_20.11.2017_00h00	5.23146e-05	0.00496989	1.4391e-06	1.58301e-05	[5]	Group14	15.7895	3	[Ccl11, Ccl2, Gja1]
GO:0061041	regulation of wound healing	GO_BiologicalProcess-EBI-QuickGO-GOA_20.11.2017_00h00	0.000140185	0.0107943	1.4391e-06	1.58301e-05	[5, 6]	Group14	3.90625	5	[Ccl2, Cd34, Gja1, Serpine1, Tnfrsf12a]
GO:0061045	negative regulation of wound healing	GO_BiologicalProcess-EBI-QuickGO-GOA_20.11.2017_00h00	0.00172932	0.0449622	1.4391e-06	1.58301e-05	[4, 5, 6, 7]	Group14	4.91803	3	[Cd34, Gja1, Serpine1]
GO:0071675	regulation of mononuclear cell migration	GO_BiologicalProcess-EBI-QuickGO-GOA_20.11.2017_00h00	0.000760332	0.0334546	1.4391e-06	1.58301e-05	[4, 5, 6, 7, 8]	Group14	6.52174	3	[Ccl2, Cxcl10, Serpine1]
GO:0071677	positive regulation of mononuclear cell migration	GO_BiologicalProcess-EBI-QuickGO-GOA_20.11.2017_00h00	0.000122118	0.00976943	1.4391e-06	1.58301e-05	[4, 5, 6, 7, 8, 9]	Group14	12	3	[Ccl2, Cxcl10, Serpine1]
GO:0090025	regulation of monocyte chemotaxis	GO_BiologicalProcess-EBI-QuickGO-GOA_20.11.2017_00h00	0.000122118	0.00976943	1.4391e-06	1.58301e-05	[5, 6, 7, 8, 9]	Group14	12	3	[Ccl2, Cxcl10, Serpine1]
GO:0090026	positive regulation of monocyte chemotaxis	GO_BiologicalProcess-EBI-QuickGO-GOA_20.11.2017_00h00	6.13756e-05	0.00564656	1.4391e-06	1.58301e-05	[5, 6, 7, 8, 9, 10]	Group14	15	3	[Ccl2, Cxcl10, Serpine1]
GO:0060324	face development	GO_BiologicalProcess-EBI-QuickGO-GOA_20.11.2017_00h00	9.26132e-05	0.00787212	4.17005e-09	7.50609e-08	[3, 4]	Group15	6.55738	4	[Aldh1a2, Col1a1, Crispld2, Wnt5a]
GO:0071774	response to fibroblast growth factor	GO_BiologicalProcess-EBI-QuickGO-GOA_20.11.2017_00h00	0.000694414	0.0312487	4.17005e-09	7.50609e-08	[3, 5]	Group15	3.8835	4	[Ccl2, Col1a1, Ngfr, Wnt5a]
GO:0032355	response to estradiol	GO_BiologicalProcess-EBI-QuickGO-GOA_20.11.2017_00h00	1.22848e-05	0.0013759	4.17005e-09	7.50609e-08	[4, 5]	Group15	4.54545	6	[Aldh1a2, Ccl2, Col1a1, Oxtr, Ramp2, Ramp3]
GO:0032526	response to retinoic acid	GO_BiologicalProcess-EBI-QuickGO-GOA_20.11.2017_00h00	4.76939e-05	0.004674	4.17005e-09	7.50609e-08	[4, 5]	Group15	4.90196	5	[Aldh1a2, Ccl2, Col1a1, Gja1, Klf4]
GO:0042542	response to hydrogen peroxide	GO_BiologicalProcess-EBI-QuickGO-GOA_20.11.2017_00h00	0.00160355	0.0448994	4.17005e-09	7.50609e-08	[4, 5]	Group15	3.10078	4	[Col1a1, Jun, Klf4, Sdc1]
GO:0033273	response to vitamin	GO_BiologicalProcess-EBI-QuickGO-GOA_20.11.2017_00h00	0.000434666	0.024776	4.17005e-09	7.50609e-08	[4, 6]	Group15	4.3956	4	[Aldh1a2, Ccl2, Col1a1, Cxcl10]
GO:0044344	cellular response to fibroblast growth factor stimulus	GO_BiologicalProcess-EBI-QuickGO-GOA_20.11.2017_00h00	0.000553761	0.0282418	4.17005e-09	7.50609e-08	[4, 6]	Group15	4.12371	4	[Ccl2, Col1a1, Ngfr, Wnt5a]
GO:1901655	cellular response to ketone	GO_BiologicalProcess-EBI-QuickGO-GOA_20.11.2017_00h00	0.000491647	0.0260573	4.17005e-09	7.50609e-08	[5]	Group15	4.25532	4	[Ccl2, Errfi1, Gja1, Klf4]
GO:0071300	cellular response to retinoic acid	GO_BiologicalProcess-EBI-QuickGO-GOA_20.11.2017_00h00	7.59559e-05	0.00676007	4.17005e-09	7.50609e-08	[5, 6]	Group15	6.89655	4	[Aldh1a2, Ccl2, Col1a1, Klf4]
GO:0009612	response to mechanical stimulus	GO_BiologicalProcess-EBI-QuickGO-GOA_20.11.2017_00h00	1.3389e-06	0.00017138	3.16436e-09	6.01228e-08	[3]	Group16	3.86473	8	[Ccl2, Col1a1, Cxcl10, Fos, Fosb, Gja1, Inhbb, Jun]
GO:0046683	response to organophosphorus	GO_BiologicalProcess-EBI-QuickGO-GOA_20.11.2017_00h00	4.09044e-07	5.80843e-05	3.16436e-09	6.01228e-08	[4]	Group16	5.83333	7	[Ccl2, Col1a1, Fos, Fosb, Jun, Mmp19, Sdc1]
GO:0002237	response to molecule of bacterial origin	GO_BiologicalProcess-EBI-QuickGO-GOA_20.11.2017_00h00	5.20188e-08	7.85485e-06	3.16436e-09	6.01228e-08	[4, 6]	Group16	3.33333	11	[Adm, Ccl2, Cxcl10, Fos, Gja1, Gng12, Jun, Ngfr, Serpine1, Spon2, Wnt5a]
GO:0014074	response to purine-containing compound	GO_BiologicalProcess-EBI-QuickGO-GOA_20.11.2017_00h00	1.00431e-06	0.000133573	3.16436e-09	6.01228e-08	[5]	Group16	5.10949	7	[Ccl2, Col1a1, Fos, Fosb, Jun, Mmp19, Sdc1]
GO:0033273	response to vitamin	GO_BiologicalProcess-EBI-QuickGO-GOA_20.11.2017_00h00	0.000434666	0.024776	3.16436e-09	6.01228e-08	[4, 6]	Group16	4.3956	4	[Aldh1a2, Ccl2, Col1a1, Cxcl10]
GO:0051591	response to cAMP	GO_BiologicalProcess-EBI-QuickGO-GOA_20.11.2017_00h00	1.08568e-06	0.00014331	3.16436e-09	6.01228e-08	[4, 5, 6]	Group16	6.89655	6	[Col1a1, Fos, Fosb, Jun, Mmp19, Sdc1]
GO:0032496	response to lipopolysaccharide	GO_BiologicalProcess-EBI-QuickGO-GOA_20.11.2017_00h00	3.1313e-08	4.75958e-06	3.16436e-09	6.01228e-08	[4, 5, 7]	Group16	3.50318	11	[Adm, Ccl2, Cxcl10, Fos, Gja1, Gng12, Jun, Ngfr, Serpine1, Spon2, Wnt5a]
GO:0060395	SMAD protein signal transduction	GO_BiologicalProcess-EBI-QuickGO-GOA_20.11.2017_00h00	0.00207573	0.0435904	3.16436e-09	6.01228e-08	[3, 4, 5, 6, 7, 8]	Group16	4.61538	3	[Fos, Inhbb, Jun]
GO:0071277	cellular response to calcium ion	GO_BiologicalProcess-EBI-QuickGO-GOA_20.11.2017_00h00	9.26132e-05	0.00787212	3.16436e-09	6.01228e-08	[6]	Group16	6.55738	4	[Fos, Fosb, Jun, Wnt5a]
GO:0009266	response to temperature stimulus	GO_BiologicalProcess-EBI-QuickGO-GOA_20.11.2017_00h00	1.27839e-06	0.000164912	5.05786e-11	1.31504e-09	[3]	Group17	4.92958	7	[Adm, Ccl2, Cd34, Cxcl10, Fos, Igf1, Ngfr]
GO:0009408	response to heat	GO_BiologicalProcess-EBI-QuickGO-GOA_20.11.2017_00h00	0.000350418	0.0213755	5.05786e-11	1.31504e-09	[3, 4]	Group17	4.65116	4	[Ccl2, Cd34, Cxcl10, Igf1]
GO:0009409	response to cold	GO_BiologicalProcess-EBI-QuickGO-GOA_20.11.2017_00h00	0.000760332	0.0334546	5.05786e-11	1.31504e-09	[3, 4]	Group17	6.52174	3	[Adm, Cxcl10, Fos]
GO:0002237	response to molecule of bacterial origin	GO_BiologicalProcess-EBI-QuickGO-GOA_20.11.2017_00h00	5.20188e-08	7.85485e-06	5.05786e-11	1.31504e-09	[4, 6]	Group17	3.33333	11	[Adm, Ccl2, Cxcl10, Fos, Gja1, Gng12, Jun, Ngfr, Serpine1, Spon2, Wnt5a]
GO:0032496	response to lipopolysaccharide	GO_BiologicalProcess-EBI-QuickGO-GOA_20.11.2017_00h00	3.1313e-08	4.75958e-06	5.05786e-11	1.31504e-09	[4, 5, 7]	Group17	3.50318	11	[Adm, Ccl2, Cxcl10, Fos, Gja1, Gng12, Jun, Ngfr, Serpine1, Spon2, Wnt5a]
GO:1901342	regulation of vasculature development	GO_BiologicalProcess-EBI-QuickGO-GOA_20.11.2017_00h00	2.62988e-10	4.2604e-08	5.05786e-11	1.31504e-09	[4, 5, 6, 7, 8]	Group17	4.66926	12	[Adm, Anxa3, Ccl11, Ccl2, Cd34, Cxcl10, Klf4, Ngfr, Ramp2, Serpine1, Tnfrsf12a, Wnt5a]
GO:1901343	negative regulation of vasculature development	GO_BiologicalProcess-EBI-QuickGO-GOA_20.11.2017_00h00	3.21912e-05	0.00321912	5.05786e-11	1.31504e-09	[3, 4, 5, 6, 7, 8, 9]	Group17	5.31915	5	[Ccl2, Cxcl10, Klf4, Ngfr, Serpine1]
GO:2000181	negative regulation of blood vessel morphogenesis	GO_BiologicalProcess-EBI-QuickGO-GOA_20.11.2017_00h00	2.33903e-05	0.00245598	5.05786e-11	1.31504e-09	[4, 5, 6, 7, 8, 9, 10]	Group17	5.68182	5	[Ccl2, Cxcl10, Klf4, Ngfr, Serpine1]
GO:0045765	regulation of angiogenesis	GO_BiologicalProcess-EBI-QuickGO-GOA_20.11.2017_00h00	9.35238e-11	1.52444e-08	5.05786e-11	1.31504e-09	[4, 5, 6, 7, 8, 9, 10, 11]	Group17	5.10638	12	[Adm, Anxa3, Ccl11, Ccl2, Cd34, Cxcl10, Klf4, Ngfr, Ramp2, Serpine1, Tnfrsf12a, Wnt5a]
GO:0016525	negative regulation of angiogenesis	GO_BiologicalProcess-EBI-QuickGO-GOA_20.11.2017_00h00	2.0918e-05	0.00223823	5.05786e-11	1.31504e-09	[4, 5, 6, 7, 8, 9, 10, 11, 12]	Group17	5.81395	5	[Ccl2, Cxcl10, Klf4, Ngfr, Serpine1]
GO:0032526	response to retinoic acid	GO_BiologicalProcess-EBI-QuickGO-GOA_20.11.2017_00h00	4.76939e-05	0.004674	2.97976e-10	6.85345e-09	[4, 5]	Group18	4.90196	5	[Aldh1a2, Ccl2, Col1a1, Gja1, Klf4]
GO:1903034	regulation of response to wounding	GO_BiologicalProcess-EBI-QuickGO-GOA_20.11.2017_00h00	3.05655e-05	0.00308711	2.97976e-10	6.85345e-09	[4, 5]	Group18	3.87097	6	[Ccl2, Cd34, Gja1, Klf4, Serpine1, Tnfrsf12a]
GO:1903035	negative regulation of response to wounding	GO_BiologicalProcess-EBI-QuickGO-GOA_20.11.2017_00h00	0.00289103	0.0404744	2.97976e-10	6.85345e-09	[3, 4, 5, 6]	Group18	4.10959	3	[Cd34, Gja1, Serpine1]
GO:1901655	cellular response to ketone	GO_BiologicalProcess-EBI-QuickGO-GOA_20.11.2017_00h00	0.000491647	0.0260573	2.97976e-10	6.85345e-09	[5]	Group18	4.25532	4	[Ccl2, Errfi1, Gja1, Klf4]
GO:0061041	regulation of wound healing	GO_BiologicalProcess-EBI-QuickGO-GOA_20.11.2017_00h00	0.000140185	0.0107943	2.97976e-10	6.85345e-09	[5, 6]	Group18	3.90625	5	[Ccl2, Cd34, Gja1, Serpine1, Tnfrsf12a]
GO:0061045	negative regulation of wound healing	GO_BiologicalProcess-EBI-QuickGO-GOA_20.11.2017_00h00	0.00172932	0.0449622	2.97976e-10	6.85345e-09	[4, 5, 6, 7]	Group18	4.91803	3	[Cd34, Gja1, Serpine1]
GO:1901342	regulation of vasculature development	GO_BiologicalProcess-EBI-QuickGO-GOA_20.11.2017_00h00	2.62988e-10	4.2604e-08	2.97976e-10	6.85345e-09	[4, 5, 6, 7, 8]	Group18	4.66926	12	[Adm, Anxa3, Ccl11, Ccl2, Cd34, Cxcl10, Klf4, Ngfr, Ramp2, Serpine1, Tnfrsf12a, Wnt5a]
GO:1901343	negative regulation of vasculature development	GO_BiologicalProcess-EBI-QuickGO-GOA_20.11.2017_00h00	3.21912e-05	0.00321912	2.97976e-10	6.85345e-09	[3, 4, 5, 6, 7, 8, 9]	Group18	5.31915	5	[Ccl2, Cxcl10, Klf4, Ngfr, Serpine1]
GO:2000181	negative regulation of blood vessel morphogenesis	GO_BiologicalProcess-EBI-QuickGO-GOA_20.11.2017_00h00	2.33903e-05	0.00245598	2.97976e-10	6.85345e-09	[4, 5, 6, 7, 8, 9, 10]	Group18	5.68182	5	[Ccl2, Cxcl10, Klf4, Ngfr, Serpine1]
GO:0045765	regulation of angiogenesis	GO_BiologicalProcess-EBI-QuickGO-GOA_20.11.2017_00h00	9.35238e-11	1.52444e-08	2.97976e-10	6.85345e-09	[4, 5, 6, 7, 8, 9, 10, 11]	Group18	5.10638	12	[Adm, Anxa3, Ccl11, Ccl2, Cd34, Cxcl10, Klf4, Ngfr, Ramp2, Serpine1, Tnfrsf12a, Wnt5a]
GO:0016525	negative regulation of angiogenesis	GO_BiologicalProcess-EBI-QuickGO-GOA_20.11.2017_00h00	2.0918e-05	0.00223823	2.97976e-10	6.85345e-09	[4, 5, 6, 7, 8, 9, 10, 11, 12]	Group18	5.81395	5	[Ccl2, Cxcl10, Klf4, Ngfr, Serpine1]
GO:0001935	endothelial cell proliferation	GO_BiologicalProcess-EBI-QuickGO-GOA_20.11.2017_00h00	7.93988e-10	1.27038e-07	3.9659e-16	1.50704e-14	[3]	Group19	7.56302	9	[Aldh1a2, Ccl11, Ccl2, Cd34, Gja1, Jun, Loxl2, Ngfr, Wnt5a]
GO:0050678	regulation of epithelial cell proliferation	GO_BiologicalProcess-EBI-QuickGO-GOA_20.11.2017_00h00	4.05989e-07	5.80565e-05	3.9659e-16	1.50704e-14	[3, 4, 5]	Group19	3.125	10	[Aldh1a2, Ccl11, Ccl2, Errfi1, Gja1, Htra1, Igf1, Jun, Ngfr, Wnt5a]
GO:0050679	positive regulation of epithelial cell proliferation	GO_BiologicalProcess-EBI-QuickGO-GOA_20.11.2017_00h00	5.83836e-05	0.00548806	3.9659e-16	1.50704e-14	[3, 4, 5, 6]	Group19	3.44828	6	[Ccl11, Ccl2, Htra1, Igf1, Jun, Wnt5a]
GO:0001936	regulation of endothelial cell proliferation	GO_BiologicalProcess-EBI-QuickGO-GOA_20.11.2017_00h00	1.34121e-07	1.985e-05	3.9659e-16	1.50704e-14	[4, 5, 6]	Group19	6.86275	7	[Aldh1a2, Ccl11, Ccl2, Gja1, Jun, Ngfr, Wnt5a]
GO:0002544	chronic inflammatory response	GO_BiologicalProcess-EBI-QuickGO-GOA_20.11.2017_00h00	5.23146e-05	0.00496989	3.9659e-16	1.50704e-14	[5]	Group19	15.7895	3	[Ccl11, Ccl2, Gja1]
GO:0001938	positive regulation of endothelial cell proliferation	GO_BiologicalProcess-EBI-QuickGO-GOA_20.11.2017_00h00	0.000149889	0.0113916	3.9659e-16	1.50704e-14	[4, 5, 6, 7]	Group19	5.7971	4	[Ccl11, Ccl2, Jun, Wnt5a]
GO:0035050	embryonic heart tube development	GO_BiologicalProcess-EBI-QuickGO-GOA_20.11.2017_00h00	0.00429665	0.0386699	3.9659e-16	1.50704e-14	[4, 5, 6, 7]	Group19	3.57143	3	[Aldh1a2, Gja1, Wnt5a]
GO:0001568	blood vessel development	GO_BiologicalProcess-EBI-QuickGO-GOA_20.11.2017_00h00	1.13397e-15	1.88239e-13	3.9659e-16	1.50704e-14	[3, 5, 6, 7, 8]	Group19	3.4375	22	[Ackr3, Adm, Aldh1a2, Anxa3, Ccl11, Ccl2, Cd34, Col1a1, Col5a1, Cxcl10, Cyr61, Fbln2, Gja1, Jun, Klf4, Loxl2, Mmp19, Ngfr, Ramp2, Serpine1, Tnfrsf12a, Wnt5a]
GO:0003143	embryonic heart tube morphogenesis	GO_BiologicalProcess-EBI-QuickGO-GOA_20.11.2017_00h00	0.00246246	0.0418618	3.9659e-16	1.50704e-14	[4, 5, 6, 7, 8]	Group19	4.34783	3	[Aldh1a2, Gja1, Wnt5a]
GO:0048514	blood vessel morphogenesis	GO_BiologicalProcess-EBI-QuickGO-GOA_20.11.2017_00h00	1.17394e-13	1.937e-11	3.9659e-16	1.50704e-14	[3, 4, 6, 7, 8, 9]	Group19	3.49265	19	[Ackr3, Adm, Anxa3, Ccl11, Ccl2, Cd34, Cxcl10, Cyr61, Fbln2, Gja1, Jun, Klf4, Loxl2, Mmp19, Ngfr, Ramp2, Serpine1, Tnfrsf12a, Wnt5a]
GO:0061371	determination of heart left/right asymmetry	GO_BiologicalProcess-EBI-QuickGO-GOA_20.11.2017_00h00	0.00246246	0.0418618	3.9659e-16	1.50704e-14	[5, 6, 7, 8]	Group19	4.34783	3	[Aldh1a2, Gja1, Wnt5a]
GO:0001947	heart looping	GO_BiologicalProcess-EBI-QuickGO-GOA_20.11.2017_00h00	0.00181223	0.0434935	3.9659e-16	1.50704e-14	[5, 6, 7, 8, 9]	Group19	4.83871	3	[Aldh1a2, Gja1, Wnt5a]
GO:0031099	regeneration	GO_BiologicalProcess-EBI-QuickGO-GOA_20.11.2017_00h00	7.4033e-06	0.00087359	3.95673e-12	1.22659e-10	[3]	Group20	3.78378	7	[Adm, Anxa3, Ccl2, Gja1, Igf1, Jun, Klf4]
GO:0032355	response to estradiol	GO_BiologicalProcess-EBI-QuickGO-GOA_20.11.2017_00h00	1.22848e-05	0.0013759	3.95673e-12	1.22659e-10	[4, 5]	Group20	4.54545	6	[Aldh1a2, Ccl2, Col1a1, Oxtr, Ramp2, Ramp3]
GO:0032526	response to retinoic acid	GO_BiologicalProcess-EBI-QuickGO-GOA_20.11.2017_00h00	4.76939e-05	0.004674	3.95673e-12	1.22659e-10	[4, 5]	Group20	4.90196	5	[Aldh1a2, Ccl2, Col1a1, Gja1, Klf4]
GO:1903034	regulation of response to wounding	GO_BiologicalProcess-EBI-QuickGO-GOA_20.11.2017_00h00	3.05655e-05	0.00308711	3.95673e-12	1.22659e-10	[4, 5]	Group20	3.87097	6	[Ccl2, Cd34, Gja1, Klf4, Serpine1, Tnfrsf12a]
GO:0001936	regulation of endothelial cell proliferation	GO_BiologicalProcess-EBI-QuickGO-GOA_20.11.2017_00h00	1.34121e-07	1.985e-05	3.95673e-12	1.22659e-10	[4, 5, 6]	Group20	6.86275	7	[Aldh1a2, Ccl11, Ccl2, Gja1, Jun, Ngfr, Wnt5a]
GO:0002544	chronic inflammatory response	GO_BiologicalProcess-EBI-QuickGO-GOA_20.11.2017_00h00	5.23146e-05	0.00496989	3.95673e-12	1.22659e-10	[5]	Group20	15.7895	3	[Ccl11, Ccl2, Gja1]
GO:0033273	response to vitamin	GO_BiologicalProcess-EBI-QuickGO-GOA_20.11.2017_00h00	0.000434666	0.024776	3.95673e-12	1.22659e-10	[4, 6]	Group20	4.3956	4	[Aldh1a2, Ccl2, Col1a1, Cxcl10]
GO:1901655	cellular response to ketone	GO_BiologicalProcess-EBI-QuickGO-GOA_20.11.2017_00h00	0.000491647	0.0260573	3.95673e-12	1.22659e-10	[5]	Group20	4.25532	4	[Ccl2, Errfi1, Gja1, Klf4]
GO:0035050	embryonic heart tube development	GO_BiologicalProcess-EBI-QuickGO-GOA_20.11.2017_00h00	0.00429665	0.0386699	3.95673e-12	1.22659e-10	[4, 5, 6, 7]	Group20	3.57143	3	[Aldh1a2, Gja1, Wnt5a]
GO:0071300	cellular response to retinoic acid	GO_BiologicalProcess-EBI-QuickGO-GOA_20.11.2017_00h00	7.59559e-05	0.00676007	3.95673e-12	1.22659e-10	[5, 6]	Group20	6.89655	4	[Aldh1a2, Ccl2, Col1a1, Klf4]
GO:0003143	embryonic heart tube morphogenesis	GO_BiologicalProcess-EBI-QuickGO-GOA_20.11.2017_00h00	0.00246246	0.0418618	3.95673e-12	1.22659e-10	[4, 5, 6, 7, 8]	Group20	4.34783	3	[Aldh1a2, Gja1, Wnt5a]
GO:0061371	determination of heart left/right asymmetry	GO_BiologicalProcess-EBI-QuickGO-GOA_20.11.2017_00h00	0.00246246	0.0418618	3.95673e-12	1.22659e-10	[5, 6, 7, 8]	Group20	4.34783	3	[Aldh1a2, Gja1, Wnt5a]
GO:0001947	heart looping	GO_BiologicalProcess-EBI-QuickGO-GOA_20.11.2017_00h00	0.00181223	0.0434935	3.95673e-12	1.22659e-10	[5, 6, 7, 8, 9]	Group20	4.83871	3	[Aldh1a2, Gja1, Wnt5a]
GO:0032637	interleukin-8 production	GO_BiologicalProcess-EBI-QuickGO-GOA_20.11.2017_00h00	0.00181223	0.0434935	5.7383e-07	6.88596e-06	[3]	Group21	4.83871	3	[Klf4, Serpine1, Wnt5a]
GO:0032677	regulation of interleukin-8 production	GO_BiologicalProcess-EBI-QuickGO-GOA_20.11.2017_00h00	0.00149498	0.0463445	5.7383e-07	6.88596e-06	[4, 5]	Group21	5.17241	3	[Klf4, Serpine1, Wnt5a]
GO:0042107	cytokine metabolic process	GO_BiologicalProcess-EBI-QuickGO-GOA_20.11.2017_00h00	8.11038e-05	0.00713714	5.7383e-07	6.88596e-06	[4, 5]	Group21	4.38596	5	[Errfi1, Gadd45g, Inhbb, Klf4, Wnt5a]
GO:0045995	regulation of embryonic development	GO_BiologicalProcess-EBI-QuickGO-GOA_20.11.2017_00h00	0.00160355	0.0448994	5.7383e-07	6.88596e-06	[4, 5]	Group21	3.10078	4	[Col5a1, Igf1, Klf4, Wnt5a]
GO:0050921	positive regulation of chemotaxis	GO_BiologicalProcess-EBI-QuickGO-GOA_20.11.2017_00h00	0.000161955	0.0121466	5.7383e-07	6.88596e-06	[3, 4, 5, 6]	Group21	3.78788	5	[Ccl2, Ccl7, Cxcl10, Serpine1, Wnt5a]
GO:0042089	cytokine biosynthetic process	GO_BiologicalProcess-EBI-QuickGO-GOA_20.11.2017_00h00	7.14434e-05	0.00642991	5.7383e-07	6.88596e-06	[3, 5, 6]	Group21	4.5045	5	[Errfi1, Gadd45g, Inhbb, Klf4, Wnt5a]
GO:0002687	positive regulation of leukocyte migration	GO_BiologicalProcess-EBI-QuickGO-GOA_20.11.2017_00h00	0.000125387	0.00990561	5.7383e-07	6.88596e-06	[3, 4, 5, 6, 7, 8]	Group21	4	5	[Ccl2, Ccl7, Cxcl10, Serpine1, Wnt5a]
GO:0042035	regulation of cytokine biosynthetic process	GO_BiologicalProcess-EBI-QuickGO-GOA_20.11.2017_00h00	0.000575651	0.0287825	5.7383e-07	6.88596e-06	[4, 5, 6, 7]	Group21	4.08163	4	[Errfi1, Inhbb, Klf4, Wnt5a]
GO:0002688	regulation of leukocyte chemotaxis	GO_BiologicalProcess-EBI-QuickGO-GOA_20.11.2017_00h00	7.14434e-05	0.00642991	5.7383e-07	6.88596e-06	[4, 5, 6, 7, 8]	Group21	4.5045	5	[Ccl2, Ccl7, Cxcl10, Serpine1, Wnt5a]
GO:1901343	negative regulation of vasculature development	GO_BiologicalProcess-EBI-QuickGO-GOA_20.11.2017_00h00	3.21912e-05	0.00321912	5.7383e-07	6.88596e-06	[3, 4, 5, 6, 7, 8, 9]	Group21	5.31915	5	[Ccl2, Cxcl10, Klf4, Ngfr, Serpine1]
GO:0002690	positive regulation of leukocyte chemotaxis	GO_BiologicalProcess-EBI-QuickGO-GOA_20.11.2017_00h00	2.21273e-05	0.00234549	5.7383e-07	6.88596e-06	[4, 5, 6, 7, 8, 9]	Group21	5.74713	5	[Ccl2, Ccl7, Cxcl10, Serpine1, Wnt5a]
GO:2000181	negative regulation of blood vessel morphogenesis	GO_BiologicalProcess-EBI-QuickGO-GOA_20.11.2017_00h00	2.33903e-05	0.00245598	5.7383e-07	6.88596e-06	[4, 5, 6, 7, 8, 9, 10]	Group21	5.68182	5	[Ccl2, Cxcl10, Klf4, Ngfr, Serpine1]
GO:0016525	negative regulation of angiogenesis	GO_BiologicalProcess-EBI-QuickGO-GOA_20.11.2017_00h00	2.0918e-05	0.00223823	5.7383e-07	6.88596e-06	[4, 5, 6, 7, 8, 9, 10, 11, 12]	Group21	5.81395	5	[Ccl2, Cxcl10, Klf4, Ngfr, Serpine1]
GO:0032637	interleukin-8 production	GO_BiologicalProcess-EBI-QuickGO-GOA_20.11.2017_00h00	0.00181223	0.0434935	3.55167e-06	2.84133e-05	[3]	Group22	4.83871	3	[Klf4, Serpine1, Wnt5a]
GO:0043500	muscle adaptation	GO_BiologicalProcess-EBI-QuickGO-GOA_20.11.2017_00h00	0.00641472	0.0192442	3.55167e-06	2.84133e-05	[2, 4]	Group22	3.09278	3	[Errfi1, Igf1, Klf4]
GO:2000243	positive regulation of reproductive process	GO_BiologicalProcess-EBI-QuickGO-GOA_20.11.2017_00h00	0.00142159	0.0454908	3.55167e-06	2.84133e-05	[2, 3, 4]	Group22	5.26316	3	[Inhbb, Oxtr, Wnt5a]
GO:0045682	regulation of epidermis development	GO_BiologicalProcess-EBI-QuickGO-GOA_20.11.2017_00h00	0.00374594	0.0412053	3.55167e-06	2.84133e-05	[3, 4, 5]	Group22	3.75	3	[Errfi1, Ngfr, Wnt5a]
GO:0032677	regulation of interleukin-8 production	GO_BiologicalProcess-EBI-QuickGO-GOA_20.11.2017_00h00	0.00149498	0.0463445	3.55167e-06	2.84133e-05	[4, 5]	Group22	5.17241	3	[Klf4, Serpine1, Wnt5a]
GO:0042107	cytokine metabolic process	GO_BiologicalProcess-EBI-QuickGO-GOA_20.11.2017_00h00	8.11038e-05	0.00713714	3.55167e-06	2.84133e-05	[4, 5]	Group22	4.38596	5	[Errfi1, Gadd45g, Inhbb, Klf4, Wnt5a]
GO:0043502	regulation of muscle adaptation	GO_BiologicalProcess-EBI-QuickGO-GOA_20.11.2017_00h00	0.00277988	0.0416983	3.55167e-06	2.84133e-05	[3, 4, 5, 6]	Group22	4.16667	3	[Errfi1, Igf1, Klf4]
GO:0045995	regulation of embryonic development	GO_BiologicalProcess-EBI-QuickGO-GOA_20.11.2017_00h00	0.00160355	0.0448994	3.55167e-06	2.84133e-05	[4, 5]	Group22	3.10078	4	[Col5a1, Igf1, Klf4, Wnt5a]
GO:0042089	cytokine biosynthetic process	GO_BiologicalProcess-EBI-QuickGO-GOA_20.11.2017_00h00	7.14434e-05	0.00642991	3.55167e-06	2.84133e-05	[3, 5, 6]	Group22	4.5045	5	[Errfi1, Gadd45g, Inhbb, Klf4, Wnt5a]
GO:1901655	cellular response to ketone	GO_BiologicalProcess-EBI-QuickGO-GOA_20.11.2017_00h00	0.000491647	0.0260573	3.55167e-06	2.84133e-05	[5]	Group22	4.25532	4	[Ccl2, Errfi1, Gja1, Klf4]
GO:0042035	regulation of cytokine biosynthetic process	GO_BiologicalProcess-EBI-QuickGO-GOA_20.11.2017_00h00	0.000575651	0.0287825	3.55167e-06	2.84133e-05	[4, 5, 6, 7]	Group22	4.08163	4	[Errfi1, Inhbb, Klf4, Wnt5a]
GO:0042036	negative regulation of cytokine biosynthetic process	GO_BiologicalProcess-EBI-QuickGO-GOA_20.11.2017_00h00	0.000137663	0.0107377	3.55167e-06	2.84133e-05	[4, 5, 6, 7, 8]	Group22	11.5385	3	[Errfi1, Inhbb, Klf4]
GO:0070373	negative regulation of ERK1 and ERK2 cascade	GO_BiologicalProcess-EBI-QuickGO-GOA_20.11.2017_00h00	0.00198541	0.043679	3.55167e-06	2.84133e-05	[6, 7, 8, 9, 10, 11, 12]	Group22	4.6875	3	[Errfi1, Igf1, Klf4]
GO:0070482	response to oxygen levels	GO_BiologicalProcess-EBI-QuickGO-GOA_20.11.2017_00h00	2.8563e-07	4.1702e-05	3.41754e-14	1.19614e-12	[3]	Group23	3.24675	10	[Adm, Ccl2, Cd34, Col1a1, Gja1, Hsd11b2, Loxl2, Nppc, Oxtr, Ramp2]
GO:0007565	female pregnancy	GO_BiologicalProcess-EBI-QuickGO-GOA_20.11.2017_00h00	3.04516e-08	4.6591e-06	3.41754e-14	1.19614e-12	[3, 4]	Group23	5	9	[A2m, Adm, Ccl2, Fos, Fosb, Gja1, Hsd11b2, Oxtr, Ramp2]
GO:0046683	response to organophosphorus	GO_BiologicalProcess-EBI-QuickGO-GOA_20.11.2017_00h00	4.09044e-07	5.80843e-05	3.41754e-14	1.19614e-12	[4]	Group23	5.83333	7	[Ccl2, Col1a1, Fos, Fosb, Jun, Mmp19, Sdc1]
GO:1901654	response to ketone	GO_BiologicalProcess-EBI-QuickGO-GOA_20.11.2017_00h00	5.49991e-07	7.69987e-05	3.41754e-14	1.19614e-12	[4]	Group23	4.34783	8	[Ccl2, Errfi1, Fos, Fosb, Gja1, Klf4, Oxtr, Ramp2]
GO:0032355	response to estradiol	GO_BiologicalProcess-EBI-QuickGO-GOA_20.11.2017_00h00	1.22848e-05	0.0013759	3.41754e-14	1.19614e-12	[4, 5]	Group23	4.54545	6	[Aldh1a2, Ccl2, Col1a1, Oxtr, Ramp2, Ramp3]
GO:0048545	response to steroid hormone	GO_BiologicalProcess-EBI-QuickGO-GOA_20.11.2017_00h00	1.15765e-08	1.80594e-06	3.41754e-14	1.19614e-12	[4, 5]	Group23	3.34262	12	[Adm, Anxa3, Ccl2, Col1a1, Errfi1, Fos, Fosb, Hsd11b2, Igf1, Oxtr, Ramp2, Sdc1]
GO:0014074	response to purine-containing compound	GO_BiologicalProcess-EBI-QuickGO-GOA_20.11.2017_00h00	1.00431e-06	0.000133573	3.41754e-14	1.19614e-12	[5]	Group23	5.10949	7	[Ccl2, Col1a1, Fos, Fosb, Jun, Mmp19, Sdc1]
GO:0031100	animal organ regeneration	GO_BiologicalProcess-EBI-QuickGO-GOA_20.11.2017_00h00	0.000229233	0.0160463	3.41754e-14	1.19614e-12	[4, 5, 6]	Group23	5.19481	4	[Adm, Anxa3, Ccl2, Gja1]
GO:0043434	response to peptide hormone	GO_BiologicalProcess-EBI-QuickGO-GOA_20.11.2017_00h00	1.71831e-08	2.6462e-06	3.41754e-14	1.19614e-12	[4, 5, 6]	Group23	3.22581	12	[Adm, Ccl2, Col1a1, Errfi1, Fbn1, Gja1, Hsd11b2, Igf1, Inhbb, Ngfr, Oxtr, Sgk1]
GO:0051591	response to cAMP	GO_BiologicalProcess-EBI-QuickGO-GOA_20.11.2017_00h00	1.08568e-06	0.00014331	3.41754e-14	1.19614e-12	[4, 5, 6]	Group23	6.89655	6	[Col1a1, Fos, Fosb, Jun, Mmp19, Sdc1]
GO:1901655	cellular response to ketone	GO_BiologicalProcess-EBI-QuickGO-GOA_20.11.2017_00h00	0.000491647	0.0260573	3.41754e-14	1.19614e-12	[5]	Group23	4.25532	4	[Ccl2, Errfi1, Gja1, Klf4]
GO:0031960	response to corticosteroid	GO_BiologicalProcess-EBI-QuickGO-GOA_20.11.2017_00h00	1.21747e-08	1.88707e-06	3.41754e-14	1.19614e-12	[5, 6]	Group23	5.55556	9	[Adm, Anxa3, Ccl2, Col1a1, Errfi1, Fos, Fosb, Hsd11b2, Sdc1]
GO:0032570	response to progesterone	GO_BiologicalProcess-EBI-QuickGO-GOA_20.11.2017_00h00	2.62952e-07	3.86539e-05	3.41754e-14	1.19614e-12	[5, 6]	Group23	13.8889	5	[Ccl2, Fos, Fosb, Oxtr, Ramp2]
GO:0051384	response to glucocorticoid	GO_BiologicalProcess-EBI-QuickGO-GOA_20.11.2017_00h00	9.31178e-08	1.38746e-05	3.41754e-14	1.19614e-12	[6, 7]	Group23	5.47945	8	[Adm, Anxa3, Ccl2, Errfi1, Fos, Fosb, Hsd11b2, Sdc1]
GO:0009266	response to temperature stimulus	GO_BiologicalProcess-EBI-QuickGO-GOA_20.11.2017_00h00	1.27839e-06	0.000164912	1.02959e-11	2.88286e-10	[3]	Group24	4.92958	7	[Adm, Ccl2, Cd34, Cxcl10, Fos, Igf1, Ngfr]
GO:0009612	response to mechanical stimulus	GO_BiologicalProcess-EBI-QuickGO-GOA_20.11.2017_00h00	1.3389e-06	0.00017138	1.02959e-11	2.88286e-10	[3]	Group24	3.86473	8	[Ccl2, Col1a1, Cxcl10, Fos, Fosb, Gja1, Inhbb, Jun]
GO:0071559	response to transforming growth factor beta	GO_BiologicalProcess-EBI-QuickGO-GOA_20.11.2017_00h00	9.95295e-07	0.00013337	1.02959e-11	2.88286e-10	[3, 5]	Group24	4.0201	8	[Ccl2, Col1a1, Fbn1, Fos, Htra1, Jun, Serpine1, Wnt5a]
GO:0050921	positive regulation of chemotaxis	GO_BiologicalProcess-EBI-QuickGO-GOA_20.11.2017_00h00	0.000161955	0.0121466	1.02959e-11	2.88286e-10	[3, 4, 5, 6]	Group24	3.78788	5	[Ccl2, Ccl7, Cxcl10, Serpine1, Wnt5a]
GO:0001936	regulation of endothelial cell proliferation	GO_BiologicalProcess-EBI-QuickGO-GOA_20.11.2017_00h00	1.34121e-07	1.985e-05	1.02959e-11	2.88286e-10	[4, 5, 6]	Group24	6.86275	7	[Aldh1a2, Ccl11, Ccl2, Gja1, Jun, Ngfr, Wnt5a]
GO:0002237	response to molecule of bacterial origin	GO_BiologicalProcess-EBI-QuickGO-GOA_20.11.2017_00h00	5.20188e-08	7.85485e-06	1.02959e-11	2.88286e-10	[4, 6]	Group24	3.33333	11	[Adm, Ccl2, Cxcl10, Fos, Gja1, Gng12, Jun, Ngfr, Serpine1, Spon2, Wnt5a]
GO:0071560	cellular response to transforming growth factor beta stimulus	GO_BiologicalProcess-EBI-QuickGO-GOA_20.11.2017_00h00	8.87517e-07	0.000120702	1.02959e-11	2.88286e-10	[4, 6]	Group24	4.08163	8	[Ccl2, Col1a1, Fbn1, Fos, Htra1, Jun, Serpine1, Wnt5a]
GO:0032496	response to lipopolysaccharide	GO_BiologicalProcess-EBI-QuickGO-GOA_20.11.2017_00h00	3.1313e-08	4.75958e-06	1.02959e-11	2.88286e-10	[4, 5, 7]	Group24	3.50318	11	[Adm, Ccl2, Cxcl10, Fos, Gja1, Gng12, Jun, Ngfr, Serpine1, Spon2, Wnt5a]
GO:0002687	positive regulation of leukocyte migration	GO_BiologicalProcess-EBI-QuickGO-GOA_20.11.2017_00h00	0.000125387	0.00990561	1.02959e-11	2.88286e-10	[3, 4, 5, 6, 7, 8]	Group24	4	5	[Ccl2, Ccl7, Cxcl10, Serpine1, Wnt5a]
GO:0002688	regulation of leukocyte chemotaxis	GO_BiologicalProcess-EBI-QuickGO-GOA_20.11.2017_00h00	7.14434e-05	0.00642991	1.02959e-11	2.88286e-10	[4, 5, 6, 7, 8]	Group24	4.5045	5	[Ccl2, Ccl7, Cxcl10, Serpine1, Wnt5a]
GO:1901343	negative regulation of vasculature development	GO_BiologicalProcess-EBI-QuickGO-GOA_20.11.2017_00h00	3.21912e-05	0.00321912	1.02959e-11	2.88286e-10	[3, 4, 5, 6, 7, 8, 9]	Group24	5.31915	5	[Ccl2, Cxcl10, Klf4, Ngfr, Serpine1]
GO:0002690	positive regulation of leukocyte chemotaxis	GO_BiologicalProcess-EBI-QuickGO-GOA_20.11.2017_00h00	2.21273e-05	0.00234549	1.02959e-11	2.88286e-10	[4, 5, 6, 7, 8, 9]	Group24	5.74713	5	[Ccl2, Ccl7, Cxcl10, Serpine1, Wnt5a]
GO:2000181	negative regulation of blood vessel morphogenesis	GO_BiologicalProcess-EBI-QuickGO-GOA_20.11.2017_00h00	2.33903e-05	0.00245598	1.02959e-11	2.88286e-10	[4, 5, 6, 7, 8, 9, 10]	Group24	5.68182	5	[Ccl2, Cxcl10, Klf4, Ngfr, Serpine1]
GO:0016525	negative regulation of angiogenesis	GO_BiologicalProcess-EBI-QuickGO-GOA_20.11.2017_00h00	2.0918e-05	0.00223823	1.02959e-11	2.88286e-10	[4, 5, 6, 7, 8, 9, 10, 11, 12]	Group24	5.81395	5	[Ccl2, Cxcl10, Klf4, Ngfr, Serpine1]
GO:0045682	regulation of epidermis development	GO_BiologicalProcess-EBI-QuickGO-GOA_20.11.2017_00h00	0.00374594	0.0412053	4.20765e-10	9.25683e-09	[3, 4, 5]	Group25	3.75	3	[Errfi1, Ngfr, Wnt5a]
GO:0048145	regulation of fibroblast proliferation	GO_BiologicalProcess-EBI-QuickGO-GOA_20.11.2017_00h00	0.000472096	0.0254932	4.20765e-10	9.25683e-09	[3, 4, 5]	Group25	4.30108	4	[Igf1, Jun, Ngfr, Wnt5a]
GO:0050678	regulation of epithelial cell proliferation	GO_BiologicalProcess-EBI-QuickGO-GOA_20.11.2017_00h00	4.05989e-07	5.80565e-05	4.20765e-10	9.25683e-09	[3, 4, 5]	Group25	3.125	10	[Aldh1a2, Ccl11, Ccl2, Errfi1, Gja1, Htra1, Igf1, Jun, Ngfr, Wnt5a]
GO:0071559	response to transforming growth factor beta	GO_BiologicalProcess-EBI-QuickGO-GOA_20.11.2017_00h00	9.95295e-07	0.00013337	4.20765e-10	9.25683e-09	[3, 5]	Group25	4.0201	8	[Ccl2, Col1a1, Fbn1, Fos, Htra1, Jun, Serpine1, Wnt5a]
GO:0071774	response to fibroblast growth factor	GO_BiologicalProcess-EBI-QuickGO-GOA_20.11.2017_00h00	0.000694414	0.0312487	4.20765e-10	9.25683e-09	[3, 5]	Group25	3.8835	4	[Ccl2, Col1a1, Ngfr, Wnt5a]
GO:0042107	cytokine metabolic process	GO_BiologicalProcess-EBI-QuickGO-GOA_20.11.2017_00h00	8.11038e-05	0.00713714	4.20765e-10	9.25683e-09	[4, 5]	Group25	4.38596	5	[Errfi1, Gadd45g, Inhbb, Klf4, Wnt5a]
GO:0048146	positive regulation of fibroblast proliferation	GO_BiologicalProcess-EBI-QuickGO-GOA_20.11.2017_00h00	7.59559e-05	0.00676007	4.20765e-10	9.25683e-09	[3, 4, 5, 6]	Group25	6.89655	4	[Igf1, Jun, Ngfr, Wnt5a]
GO:0042089	cytokine biosynthetic process	GO_BiologicalProcess-EBI-QuickGO-GOA_20.11.2017_00h00	7.14434e-05	0.00642991	4.20765e-10	9.25683e-09	[3, 5, 6]	Group25	4.5045	5	[Errfi1, Gadd45g, Inhbb, Klf4, Wnt5a]
GO:0044344	cellular response to fibroblast growth factor stimulus	GO_BiologicalProcess-EBI-QuickGO-GOA_20.11.2017_00h00	0.000553761	0.0282418	4.20765e-10	9.25683e-09	[4, 6]	Group25	4.12371	4	[Ccl2, Col1a1, Ngfr, Wnt5a]
GO:0071560	cellular response to transforming growth factor beta stimulus	GO_BiologicalProcess-EBI-QuickGO-GOA_20.11.2017_00h00	8.87517e-07	0.000120702	4.20765e-10	9.25683e-09	[4, 6]	Group25	4.08163	8	[Ccl2, Col1a1, Fbn1, Fos, Htra1, Jun, Serpine1, Wnt5a]
GO:0090288	negative regulation of cellular response to growth factor stimulus	GO_BiologicalProcess-EBI-QuickGO-GOA_20.11.2017_00h00	0.00151402	0.0454206	4.20765e-10	9.25683e-09	[3, 4, 5, 6, 7]	Group25	3.14961	4	[Fbn1, Htra1, Ngfr, Wnt5a]
GO:0042035	regulation of cytokine biosynthetic process	GO_BiologicalProcess-EBI-QuickGO-GOA_20.11.2017_00h00	0.000575651	0.0287825	4.20765e-10	9.25683e-09	[4, 5, 6, 7]	Group25	4.08163	4	[Errfi1, Inhbb, Klf4, Wnt5a]
GO:0042475	odontogenesis of dentin-containing tooth	GO_BiologicalProcess-EBI-QuickGO-GOA_20.11.2017_00h00	0.0060553	0.0242212	4.20765e-10	9.25683e-09	[5, 6, 7, 8]	Group25	3.15789	3	[Adm, Htra1, Ngfr]
GO:0030510	regulation of BMP signaling pathway	GO_BiologicalProcess-EBI-QuickGO-GOA_20.11.2017_00h00	0.000491647	0.0260573	4.20765e-10	9.25683e-09	[4, 5, 6, 7, 8, 9, 10, 11, 12, 13]	Group25	4.25532	4	[Cyr61, Fbn1, Htra1, Wnt5a]
GO:0030514	negative regulation of BMP signaling pathway	GO_BiologicalProcess-EBI-QuickGO-GOA_20.11.2017_00h00	0.00115082	0.0448819	4.20765e-10	9.25683e-09	[4, 5, 6, 7, 8, 9, 10, 11, 12, 13, 14]	Group25	5.66038	3	[Fbn1, Htra1, Wnt5a]
GO:0060324	face development	GO_BiologicalProcess-EBI-QuickGO-GOA_20.11.2017_00h00	9.26132e-05	0.00787212	3.66163e-08	5.85861e-07	[3, 4]	Group26	6.55738	4	[Aldh1a2, Col1a1, Crispld2, Wnt5a]
GO:0071774	response to fibroblast growth factor	GO_BiologicalProcess-EBI-QuickGO-GOA_20.11.2017_00h00	0.000694414	0.0312487	3.66163e-08	5.85861e-07	[3, 5]	Group26	3.8835	4	[Ccl2, Col1a1, Ngfr, Wnt5a]
GO:0030199	collagen fibril organization	GO_BiologicalProcess-EBI-QuickGO-GOA_20.11.2017_00h00	2.53156e-05	0.00260751	3.66163e-08	5.85861e-07	[4, 5]	Group26	9.09091	4	[Col1a1, Col5a1, Loxl2, Serpinh1]
GO:0031016	pancreas development	GO_BiologicalProcess-EBI-QuickGO-GOA_20.11.2017_00h00	0.00659911	0.0131982	3.66163e-08	5.85861e-07	[4, 5, 6]	Group26	3.06122	3	[Aldh1a2, Igf1, Wnt5a]
GO:0033273	response to vitamin	GO_BiologicalProcess-EBI-QuickGO-GOA_20.11.2017_00h00	0.000434666	0.024776	3.66163e-08	5.85861e-07	[4, 6]	Group26	4.3956	4	[Aldh1a2, Ccl2, Col1a1, Cxcl10]
GO:0044344	cellular response to fibroblast growth factor stimulus	GO_BiologicalProcess-EBI-QuickGO-GOA_20.11.2017_00h00	0.000553761	0.0282418	3.66163e-08	5.85861e-07	[4, 6]	Group26	4.12371	4	[Ccl2, Col1a1, Ngfr, Wnt5a]
GO:0051216	cartilage development	GO_BiologicalProcess-EBI-QuickGO-GOA_20.11.2017_00h00	0.000100639	0.00845365	3.66163e-08	5.85861e-07	[4, 5, 6]	Group26	3.125	6	[Col1a1, Cyr61, Loxl2, Nppc, Serpinh1, Wnt5a]
GO:0035050	embryonic heart tube development	GO_BiologicalProcess-EBI-QuickGO-GOA_20.11.2017_00h00	0.00429665	0.0386699	3.66163e-08	5.85861e-07	[4, 5, 6, 7]	Group26	3.57143	3	[Aldh1a2, Gja1, Wnt5a]
GO:0061035	regulation of cartilage development	GO_BiologicalProcess-EBI-QuickGO-GOA_20.11.2017_00h00	0.00189758	0.0436444	3.66163e-08	5.85861e-07	[4, 5, 6, 7]	Group26	4.7619	3	[Cyr61, Loxl2, Wnt5a]
GO:0061036	positive regulation of cartilage development	GO_BiologicalProcess-EBI-QuickGO-GOA_20.11.2017_00h00	0.00021259	0.0150939	3.66163e-08	5.85861e-07	[3, 4, 5, 6, 7, 8]	Group26	10	3	[Cyr61, Loxl2, Wnt5a]
GO:0071300	cellular response to retinoic acid	GO_BiologicalProcess-EBI-QuickGO-GOA_20.11.2017_00h00	7.59559e-05	0.00676007	3.66163e-08	5.85861e-07	[5, 6]	Group26	6.89655	4	[Aldh1a2, Ccl2, Col1a1, Klf4]
GO:0003143	embryonic heart tube morphogenesis	GO_BiologicalProcess-EBI-QuickGO-GOA_20.11.2017_00h00	0.00246246	0.0418618	3.66163e-08	5.85861e-07	[4, 5, 6, 7, 8]	Group26	4.34783	3	[Aldh1a2, Gja1, Wnt5a]
GO:0001837	epithelial to mesenchymal transition	GO_BiologicalProcess-EBI-QuickGO-GOA_20.11.2017_00h00	0.00151402	0.0454206	3.66163e-08	5.85861e-07	[5, 6, 7, 8]	Group26	3.14961	4	[Col1a1, Gja1, Loxl2, Wnt5a]
GO:0061371	determination of heart left/right asymmetry	GO_BiologicalProcess-EBI-QuickGO-GOA_20.11.2017_00h00	0.00246246	0.0418618	3.66163e-08	5.85861e-07	[5, 6, 7, 8]	Group26	4.34783	3	[Aldh1a2, Gja1, Wnt5a]
GO:0001947	heart looping	GO_BiologicalProcess-EBI-QuickGO-GOA_20.11.2017_00h00	0.00181223	0.0434935	3.66163e-08	5.85861e-07	[5, 6, 7, 8, 9]	Group26	4.83871	3	[Aldh1a2, Gja1, Wnt5a]
GO:0009612	response to mechanical stimulus	GO_BiologicalProcess-EBI-QuickGO-GOA_20.11.2017_00h00	1.3389e-06	0.00017138	6.36841e-12	1.84684e-10	[3]	Group27	3.86473	8	[Ccl2, Col1a1, Cxcl10, Fos, Fosb, Gja1, Inhbb, Jun]
GO:0009408	response to heat	GO_BiologicalProcess-EBI-QuickGO-GOA_20.11.2017_00h00	0.000350418	0.0213755	6.36841e-12	1.84684e-10	[3, 4]	Group27	4.65116	4	[Ccl2, Cd34, Cxcl10, Igf1]
GO:0060324	face development	GO_BiologicalProcess-EBI-QuickGO-GOA_20.11.2017_00h00	9.26132e-05	0.00787212	6.36841e-12	1.84684e-10	[3, 4]	Group27	6.55738	4	[Aldh1a2, Col1a1, Crispld2, Wnt5a]
GO:0071774	response to fibroblast growth factor	GO_BiologicalProcess-EBI-QuickGO-GOA_20.11.2017_00h00	0.000694414	0.0312487	6.36841e-12	1.84684e-10	[3, 5]	Group27	3.8835	4	[Ccl2, Col1a1, Ngfr, Wnt5a]
GO:0032355	response to estradiol	GO_BiologicalProcess-EBI-QuickGO-GOA_20.11.2017_00h00	1.22848e-05	0.0013759	6.36841e-12	1.84684e-10	[4, 5]	Group27	4.54545	6	[Aldh1a2, Ccl2, Col1a1, Oxtr, Ramp2, Ramp3]
GO:0032526	response to retinoic acid	GO_BiologicalProcess-EBI-QuickGO-GOA_20.11.2017_00h00	4.76939e-05	0.004674	6.36841e-12	1.84684e-10	[4, 5]	Group27	4.90196	5	[Aldh1a2, Ccl2, Col1a1, Gja1, Klf4]
GO:0010332	response to gamma radiation	GO_BiologicalProcess-EBI-QuickGO-GOA_20.11.2017_00h00	0.00157072	0.0455509	6.36841e-12	1.84684e-10	[5]	Group27	5.08475	3	[Ccl2, Ccl7, Cxcl10]
GO:0033273	response to vitamin	GO_BiologicalProcess-EBI-QuickGO-GOA_20.11.2017_00h00	0.000434666	0.024776	6.36841e-12	1.84684e-10	[4, 6]	Group27	4.3956	4	[Aldh1a2, Ccl2, Col1a1, Cxcl10]
GO:0044344	cellular response to fibroblast growth factor stimulus	GO_BiologicalProcess-EBI-QuickGO-GOA_20.11.2017_00h00	0.000553761	0.0282418	6.36841e-12	1.84684e-10	[4, 6]	Group27	4.12371	4	[Ccl2, Col1a1, Ngfr, Wnt5a]
GO:0071300	cellular response to retinoic acid	GO_BiologicalProcess-EBI-QuickGO-GOA_20.11.2017_00h00	7.59559e-05	0.00676007	6.36841e-12	1.84684e-10	[5, 6]	Group27	6.89655	4	[Aldh1a2, Ccl2, Col1a1, Klf4]
GO:0072678	T cell migration	GO_BiologicalProcess-EBI-QuickGO-GOA_20.11.2017_00h00	0.000915175	0.0384374	6.36841e-12	1.84684e-10	[4, 6, 7]	Group27	6.12245	3	[Ccl2, Cxcl10, Wnt5a]
GO:0071675	regulation of mononuclear cell migration	GO_BiologicalProcess-EBI-QuickGO-GOA_20.11.2017_00h00	0.000760332	0.0334546	6.36841e-12	1.84684e-10	[4, 5, 6, 7, 8]	Group27	6.52174	3	[Ccl2, Cxcl10, Serpine1]
GO:2000401	regulation of lymphocyte migration	GO_BiologicalProcess-EBI-QuickGO-GOA_20.11.2017_00h00	3.89398e-05	0.00385505	6.36841e-12	1.84684e-10	[4, 5, 6, 7, 8]	Group27	8.16327	4	[Ccl2, Ccl7, Cxcl10, Wnt5a]
GO:0071677	positive regulation of mononuclear cell migration	GO_BiologicalProcess-EBI-QuickGO-GOA_20.11.2017_00h00	0.000122118	0.00976943	6.36841e-12	1.84684e-10	[4, 5, 6, 7, 8, 9]	Group27	12	3	[Ccl2, Cxcl10, Serpine1]
GO:0090025	regulation of monocyte chemotaxis	GO_BiologicalProcess-EBI-QuickGO-GOA_20.11.2017_00h00	0.000122118	0.00976943	6.36841e-12	1.84684e-10	[5, 6, 7, 8, 9]	Group27	12	3	[Ccl2, Cxcl10, Serpine1]
GO:1901623	regulation of lymphocyte chemotaxis	GO_BiologicalProcess-EBI-QuickGO-GOA_20.11.2017_00h00	1.45463e-06	0.000183284	6.36841e-12	1.84684e-10	[5, 6, 7, 8, 9]	Group27	18.1818	4	[Ccl2, Ccl7, Cxcl10, Wnt5a]
GO:0090026	positive regulation of monocyte chemotaxis	GO_BiologicalProcess-EBI-QuickGO-GOA_20.11.2017_00h00	6.13756e-05	0.00564656	6.36841e-12	1.84684e-10	[5, 6, 7, 8, 9, 10]	Group27	15	3	[Ccl2, Cxcl10, Serpine1]
GO:0001935	endothelial cell proliferation	GO_BiologicalProcess-EBI-QuickGO-GOA_20.11.2017_00h00	7.93988e-10	1.27038e-07	5.72873e-15	2.11963e-13	[3]	Group28	7.56302	9	[Aldh1a2, Ccl11, Ccl2, Cd34, Gja1, Jun, Loxl2, Ngfr, Wnt5a]
GO:0009266	response to temperature stimulus	GO_BiologicalProcess-EBI-QuickGO-GOA_20.11.2017_00h00	1.27839e-06	0.000164912	5.72873e-15	2.11963e-13	[3]	Group28	4.92958	7	[Adm, Ccl2, Cd34, Cxcl10, Fos, Igf1, Ngfr]
GO:1903034	regulation of response to wounding	GO_BiologicalProcess-EBI-QuickGO-GOA_20.11.2017_00h00	3.05655e-05	0.00308711	5.72873e-15	2.11963e-13	[4, 5]	Group28	3.87097	6	[Ccl2, Cd34, Gja1, Klf4, Serpine1, Tnfrsf12a]
GO:0030595	leukocyte chemotaxis	GO_BiologicalProcess-EBI-QuickGO-GOA_20.11.2017_00h00	8.70247e-05	0.00748412	5.72873e-15	2.11963e-13	[3, 5, 6]	Group28	3.20856	6	[Ccl11, Ccl2, Ccl7, Cxcl10, Serpine1, Wnt5a]
GO:0072358	cardiovascular system development	GO_BiologicalProcess-EBI-QuickGO-GOA_20.11.2017_00h00	2.42251e-17	4.04559e-15	5.72873e-15	2.11963e-13	[4, 5, 6]	Group28	3.50877	24	[Ackr3, Adm, Aldh1a2, Anxa3, Ccl11, Ccl2, Cd34, Col1a1, Col5a1, Cxcl10, Cyr61, Errfi1, Fbln2, Gja1, Igf1, Jun, Klf4, Loxl2, Mmp19, Ngfr, Ramp2, Serpine1, Tnfrsf12a, Wnt5a]
GO:0001944	vasculature development	GO_BiologicalProcess-EBI-QuickGO-GOA_20.11.2017_00h00	1.51223e-17	2.54055e-15	5.72873e-15	2.11963e-13	[4, 5, 6, 7]	Group28	3.58209	24	[Ackr3, Adm, Aldh1a2, Anxa3, Ccl11, Ccl2, Cd34, Col1a1, Col5a1, Cxcl10, Cyr61, Errfi1, Fbln2, Gja1, Igf1, Jun, Klf4, Loxl2, Mmp19, Ngfr, Ramp2, Serpine1, Tnfrsf12a, Wnt5a]
GO:0001568	blood vessel development	GO_BiologicalProcess-EBI-QuickGO-GOA_20.11.2017_00h00	1.13397e-15	1.88239e-13	5.72873e-15	2.11963e-13	[3, 5, 6, 7, 8]	Group28	3.4375	22	[Ackr3, Adm, Aldh1a2, Anxa3, Ccl11, Ccl2, Cd34, Col1a1, Col5a1, Cxcl10, Cyr61, Fbln2, Gja1, Jun, Klf4, Loxl2, Mmp19, Ngfr, Ramp2, Serpine1, Tnfrsf12a, Wnt5a]
GO:1901342	regulation of vasculature development	GO_BiologicalProcess-EBI-QuickGO-GOA_20.11.2017_00h00	2.62988e-10	4.2604e-08	5.72873e-15	2.11963e-13	[4, 5, 6, 7, 8]	Group28	4.66926	12	[Adm, Anxa3, Ccl11, Ccl2, Cd34, Cxcl10, Klf4, Ngfr, Ramp2, Serpine1, Tnfrsf12a, Wnt5a]
GO:1901343	negative regulation of vasculature development	GO_BiologicalProcess-EBI-QuickGO-GOA_20.11.2017_00h00	3.21912e-05	0.00321912	5.72873e-15	2.11963e-13	[3, 4, 5, 6, 7, 8, 9]	Group28	5.31915	5	[Ccl2, Cxcl10, Klf4, Ngfr, Serpine1]
GO:1904018	positive regulation of vasculature development	GO_BiologicalProcess-EBI-QuickGO-GOA_20.11.2017_00h00	1.92995e-06	0.000235454	5.72873e-15	2.11963e-13	[3, 4, 5, 6, 7, 8, 9]	Group28	4.63576	7	[Adm, Anxa3, Ccl11, Cd34, Ramp2, Serpine1, Wnt5a]
GO:0048514	blood vessel morphogenesis	GO_BiologicalProcess-EBI-QuickGO-GOA_20.11.2017_00h00	1.17394e-13	1.937e-11	5.72873e-15	2.11963e-13	[3, 4, 6, 7, 8, 9]	Group28	3.49265	19	[Ackr3, Adm, Anxa3, Ccl11, Ccl2, Cd34, Cxcl10, Cyr61, Fbln2, Gja1, Jun, Klf4, Loxl2, Mmp19, Ngfr, Ramp2, Serpine1, Tnfrsf12a, Wnt5a]
GO:0001525	angiogenesis	GO_BiologicalProcess-EBI-QuickGO-GOA_20.11.2017_00h00	7.27735e-13	1.19349e-10	5.72873e-15	2.11963e-13	[3, 4, 5, 7, 8, 9, 10]	Group28	3.81166	17	[Ackr3, Adm, Anxa3, Ccl11, Ccl2, Cd34, Cxcl10, Cyr61, Jun, Klf4, Loxl2, Mmp19, Ngfr, Ramp2, Serpine1, Tnfrsf12a, Wnt5a]
GO:2000181	negative regulation of blood vessel morphogenesis	GO_BiologicalProcess-EBI-QuickGO-GOA_20.11.2017_00h00	2.33903e-05	0.00245598	5.72873e-15	2.11963e-13	[4, 5, 6, 7, 8, 9, 10]	Group28	5.68182	5	[Ccl2, Cxcl10, Klf4, Ngfr, Serpine1]
GO:0001570	vasculogenesis	GO_BiologicalProcess-EBI-QuickGO-GOA_20.11.2017_00h00	0.000382566	0.0229539	5.72873e-15	2.11963e-13	[4, 5, 7, 8, 9, 10]	Group28	4.54545	4	[Ackr3, Adm, Cd34, Ramp2]
GO:0045765	regulation of angiogenesis	GO_BiologicalProcess-EBI-QuickGO-GOA_20.11.2017_00h00	9.35238e-11	1.52444e-08	5.72873e-15	2.11963e-13	[4, 5, 6, 7, 8, 9, 10, 11]	Group28	5.10638	12	[Adm, Anxa3, Ccl11, Ccl2, Cd34, Cxcl10, Klf4, Ngfr, Ramp2, Serpine1, Tnfrsf12a, Wnt5a]
GO:2001212	regulation of vasculogenesis	GO_BiologicalProcess-EBI-QuickGO-GOA_20.11.2017_00h00	1.57007e-05	0.00171138	5.72873e-15	2.11963e-13	[4, 5, 6, 7, 8, 9, 10, 11]	Group28	23.0769	3	[Adm, Cd34, Ramp2]
GO:0016525	negative regulation of angiogenesis	GO_BiologicalProcess-EBI-QuickGO-GOA_20.11.2017_00h00	2.0918e-05	0.00223823	5.72873e-15	2.11963e-13	[4, 5, 6, 7, 8, 9, 10, 11, 12]	Group28	5.81395	5	[Ccl2, Cxcl10, Klf4, Ngfr, Serpine1]
GO:0045766	positive regulation of angiogenesis	GO_BiologicalProcess-EBI-QuickGO-GOA_20.11.2017_00h00	9.55897e-07	0.000129046	5.72873e-15	2.11963e-13	[4, 5, 6, 7, 8, 9, 10, 11, 12]	Group28	5.14706	7	[Adm, Anxa3, Ccl11, Cd34, Ramp2, Serpine1, Wnt5a]
GO:2001214	positive regulation of vasculogenesis	GO_BiologicalProcess-EBI-QuickGO-GOA_20.11.2017_00h00	4.66308e-06	0.000554906	5.72873e-15	2.11963e-13	[4, 5, 6, 7, 8, 9, 10, 11, 12]	Group28	33.3333	3	[Adm, Cd34, Ramp2]
GO:0060324	face development	GO_BiologicalProcess-EBI-QuickGO-GOA_20.11.2017_00h00	9.26132e-05	0.00787212	5.50164e-10	1.15534e-08	[3, 4]	Group29	6.55738	4	[Aldh1a2, Col1a1, Crispld2, Wnt5a]
GO:0045682	regulation of epidermis development	GO_BiologicalProcess-EBI-QuickGO-GOA_20.11.2017_00h00	0.00374594	0.0412053	5.50164e-10	1.15534e-08	[3, 4, 5]	Group29	3.75	3	[Errfi1, Ngfr, Wnt5a]
GO:0048145	regulation of fibroblast proliferation	GO_BiologicalProcess-EBI-QuickGO-GOA_20.11.2017_00h00	0.000472096	0.0254932	5.50164e-10	1.15534e-08	[3, 4, 5]	Group29	4.30108	4	[Igf1, Jun, Ngfr, Wnt5a]
GO:0071559	response to transforming growth factor beta	GO_BiologicalProcess-EBI-QuickGO-GOA_20.11.2017_00h00	9.95295e-07	0.00013337	5.50164e-10	1.15534e-08	[3, 5]	Group29	4.0201	8	[Ccl2, Col1a1, Fbn1, Fos, Htra1, Jun, Serpine1, Wnt5a]
GO:0071774	response to fibroblast growth factor	GO_BiologicalProcess-EBI-QuickGO-GOA_20.11.2017_00h00	0.000694414	0.0312487	5.50164e-10	1.15534e-08	[3, 5]	Group29	3.8835	4	[Ccl2, Col1a1, Ngfr, Wnt5a]
GO:0034341	response to interferon-gamma	GO_BiologicalProcess-EBI-QuickGO-GOA_20.11.2017_00h00	0.000598149	0.0287111	5.50164e-10	1.15534e-08	[4, 5]	Group29	4.0404	4	[Ccl11, Ccl2, Ccl7, Wnt5a]
GO:0048146	positive regulation of fibroblast proliferation	GO_BiologicalProcess-EBI-QuickGO-GOA_20.11.2017_00h00	7.59559e-05	0.00676007	5.50164e-10	1.15534e-08	[3, 4, 5, 6]	Group29	6.89655	4	[Igf1, Jun, Ngfr, Wnt5a]
GO:0001936	regulation of endothelial cell proliferation	GO_BiologicalProcess-EBI-QuickGO-GOA_20.11.2017_00h00	1.34121e-07	1.985e-05	5.50164e-10	1.15534e-08	[4, 5, 6]	Group29	6.86275	7	[Aldh1a2, Ccl11, Ccl2, Gja1, Jun, Ngfr, Wnt5a]
GO:0033273	response to vitamin	GO_BiologicalProcess-EBI-QuickGO-GOA_20.11.2017_00h00	0.000434666	0.024776	5.50164e-10	1.15534e-08	[4, 6]	Group29	4.3956	4	[Aldh1a2, Ccl2, Col1a1, Cxcl10]
GO:0044344	cellular response to fibroblast growth factor stimulus	GO_BiologicalProcess-EBI-QuickGO-GOA_20.11.2017_00h00	0.000553761	0.0282418	5.50164e-10	1.15534e-08	[4, 6]	Group29	4.12371	4	[Ccl2, Col1a1, Ngfr, Wnt5a]
GO:0071560	cellular response to transforming growth factor beta stimulus	GO_BiologicalProcess-EBI-QuickGO-GOA_20.11.2017_00h00	8.87517e-07	0.000120702	5.50164e-10	1.15534e-08	[4, 6]	Group29	4.08163	8	[Ccl2, Col1a1, Fbn1, Fos, Htra1, Jun, Serpine1, Wnt5a]
GO:0090288	negative regulation of cellular response to growth factor stimulus	GO_BiologicalProcess-EBI-QuickGO-GOA_20.11.2017_00h00	0.00151402	0.0454206	5.50164e-10	1.15534e-08	[3, 4, 5, 6, 7]	Group29	3.14961	4	[Fbn1, Htra1, Ngfr, Wnt5a]
GO:0001938	positive regulation of endothelial cell proliferation	GO_BiologicalProcess-EBI-QuickGO-GOA_20.11.2017_00h00	0.000149889	0.0113916	5.50164e-10	1.15534e-08	[4, 5, 6, 7]	Group29	5.7971	4	[Ccl11, Ccl2, Jun, Wnt5a]
GO:0071300	cellular response to retinoic acid	GO_BiologicalProcess-EBI-QuickGO-GOA_20.11.2017_00h00	7.59559e-05	0.00676007	5.50164e-10	1.15534e-08	[5, 6]	Group29	6.89655	4	[Aldh1a2, Ccl2, Col1a1, Klf4]
GO:0071346	cellular response to interferon-gamma	GO_BiologicalProcess-EBI-QuickGO-GOA_20.11.2017_00h00	0.000229233	0.0160463	5.50164e-10	1.15534e-08	[5, 6]	Group29	5.19481	4	[Ccl11, Ccl2, Ccl7, Wnt5a]
GO:0072678	T cell migration	GO_BiologicalProcess-EBI-QuickGO-GOA_20.11.2017_00h00	0.000915175	0.0384374	5.50164e-10	1.15534e-08	[4, 6, 7]	Group29	6.12245	3	[Ccl2, Cxcl10, Wnt5a]
GO:2000401	regulation of lymphocyte migration	GO_BiologicalProcess-EBI-QuickGO-GOA_20.11.2017_00h00	3.89398e-05	0.00385505	5.50164e-10	1.15534e-08	[4, 5, 6, 7, 8]	Group29	8.16327	4	[Ccl2, Ccl7, Cxcl10, Wnt5a]
GO:0001837	epithelial to mesenchymal transition	GO_BiologicalProcess-EBI-QuickGO-GOA_20.11.2017_00h00	0.00151402	0.0454206	5.50164e-10	1.15534e-08	[5, 6, 7, 8]	Group29	3.14961	4	[Col1a1, Gja1, Loxl2, Wnt5a]
GO:1901623	regulation of lymphocyte chemotaxis	GO_BiologicalProcess-EBI-QuickGO-GOA_20.11.2017_00h00	1.45463e-06	0.000183284	5.50164e-10	1.15534e-08	[5, 6, 7, 8, 9]	Group29	18.1818	4	[Ccl2, Ccl7, Cxcl10, Wnt5a]
GO:0043062	extracellular structure organization	GO_BiologicalProcess-EBI-QuickGO-GOA_20.11.2017_00h00	1.9731e-06	0.000236772	2.80972e-09	5.61943e-08	[3]	Group30	3.66972	8	[Col1a1, Col5a1, Crispld2, Cyr61, Fbln2, Loxl2, Ramp2, Serpinh1]
GO:2000242	negative regulation of reproductive process	GO_BiologicalProcess-EBI-QuickGO-GOA_20.11.2017_00h00	0.00157072	0.0455509	2.80972e-09	5.61943e-08	[2, 3, 4]	Group30	5.08475	3	[Igf1, Nppc, Wnt5a]
GO:0044259	multicellular organismal macromolecule metabolic process	GO_BiologicalProcess-EBI-QuickGO-GOA_20.11.2017_00h00	5.67464e-07	7.88775e-05	2.80972e-09	5.61943e-08	[3, 4]	Group30	7.69231	6	[Ccl2, Col1a1, Col5a1, Errfi1, Mmp19, Serpinh1]
GO:0030198	extracellular matrix organization	GO_BiologicalProcess-EBI-QuickGO-GOA_20.11.2017_00h00	1.90648e-06	0.000234497	2.80972e-09	5.61943e-08	[4]	Group30	3.68664	8	[Col1a1, Col5a1, Crispld2, Cyr61, Fbln2, Loxl2, Ramp2, Serpinh1]
GO:0045778	positive regulation of ossification	GO_BiologicalProcess-EBI-QuickGO-GOA_20.11.2017_00h00	2.9013e-05	0.00295933	2.80972e-09	5.61943e-08	[3, 4, 5]	Group30	5.43478	5	[Cyr61, Gja1, Igf1, Nppc, Wnt5a]
GO:0061448	connective tissue development	GO_BiologicalProcess-EBI-QuickGO-GOA_20.11.2017_00h00	7.19586e-07	9.85833e-05	2.80972e-09	5.61943e-08	[4]	Group30	3.44828	9	[Cd34, Col1a1, Col5a1, Cyr61, Igf1, Loxl2, Nppc, Serpinh1, Wnt5a]
GO:0070849	response to epidermal growth factor	GO_BiologicalProcess-EBI-QuickGO-GOA_20.11.2017_00h00	0.00058142	0.0284896	2.80972e-09	5.61943e-08	[3, 5]	Group30	7.14286	3	[Col1a1, Eef1a1, Errfi1]
GO:0030199	collagen fibril organization	GO_BiologicalProcess-EBI-QuickGO-GOA_20.11.2017_00h00	2.53156e-05	0.00260751	2.80972e-09	5.61943e-08	[4, 5]	Group30	9.09091	4	[Col1a1, Col5a1, Loxl2, Serpinh1]
GO:0032963	collagen metabolic process	GO_BiologicalProcess-EBI-QuickGO-GOA_20.11.2017_00h00	5.25401e-07	7.40815e-05	2.80972e-09	5.61943e-08	[4, 5]	Group30	7.79221	6	[Ccl2, Col1a1, Col5a1, Errfi1, Mmp19, Serpinh1]
GO:0051216	cartilage development	GO_BiologicalProcess-EBI-QuickGO-GOA_20.11.2017_00h00	0.000100639	0.00845365	2.80972e-09	5.61943e-08	[4, 5, 6]	Group30	3.125	6	[Col1a1, Cyr61, Loxl2, Nppc, Serpinh1, Wnt5a]
GO:0071364	cellular response to epidermal growth factor stimulus	GO_BiologicalProcess-EBI-QuickGO-GOA_20.11.2017_00h00	0.000432021	0.0250572	2.80972e-09	5.61943e-08	[4, 6]	Group30	7.89474	3	[Col1a1, Eef1a1, Errfi1]
GO:0002011	morphogenesis of an epithelial sheet	GO_BiologicalProcess-EBI-QuickGO-GOA_20.11.2017_00h00	0.00172932	0.0449622	2.80972e-09	5.61943e-08	[5, 6]	Group30	4.91803	3	[Col5a1, Cyr61, Wnt5a]
GO:0002062	chondrocyte differentiation	GO_BiologicalProcess-EBI-QuickGO-GOA_20.11.2017_00h00	0.00697732	0.00697732	2.80972e-09	5.61943e-08	[4, 5, 6, 7]	Group30	3	3	[Loxl2, Nppc, Serpinh1]
GO:0032964	collagen biosynthetic process	GO_BiologicalProcess-EBI-QuickGO-GOA_20.11.2017_00h00	3.98001e-07	5.73121e-05	2.80972e-09	5.61943e-08	[5, 6]	Group30	12.8205	5	[Ccl2, Col1a1, Col5a1, Errfi1, Serpinh1]
GO:0061035	regulation of cartilage development	GO_BiologicalProcess-EBI-QuickGO-GOA_20.11.2017_00h00	0.00189758	0.0436444	2.80972e-09	5.61943e-08	[4, 5, 6, 7]	Group30	4.7619	3	[Cyr61, Loxl2, Wnt5a]
GO:0061036	positive regulation of cartilage development	GO_BiologicalProcess-EBI-QuickGO-GOA_20.11.2017_00h00	0.00021259	0.0150939	2.80972e-09	5.61943e-08	[3, 4, 5, 6, 7, 8]	Group30	10	3	[Cyr61, Loxl2, Wnt5a]
GO:0060349	bone morphogenesis	GO_BiologicalProcess-EBI-QuickGO-GOA_20.11.2017_00h00	0.00659911	0.0131982	2.80972e-09	5.61943e-08	[4, 5, 6, 7, 8]	Group30	3.06122	3	[Col1a1, Nppc, Serpinh1]
GO:0001837	epithelial to mesenchymal transition	GO_BiologicalProcess-EBI-QuickGO-GOA_20.11.2017_00h00	0.00151402	0.0454206	2.80972e-09	5.61943e-08	[5, 6, 7, 8]	Group30	3.14961	4	[Col1a1, Gja1, Loxl2, Wnt5a]
GO:0060350	endochondral bone morphogenesis	GO_BiologicalProcess-EBI-QuickGO-GOA_20.11.2017_00h00	0.00142159	0.0454908	2.80972e-09	5.61943e-08	[5, 6, 7, 8, 9]	Group30	5.26316	3	[Col1a1, Nppc, Serpinh1]
GO:0060351	cartilage development involved in endochondral bone morphogenesis	GO_BiologicalProcess-EBI-QuickGO-GOA_20.11.2017_00h00	0.000258276	0.0175628	2.80972e-09	5.61943e-08	[5, 6, 7, 8, 9, 10]	Group30	9.375	3	[Col1a1, Nppc, Serpinh1]
GO:0031099	regeneration	GO_BiologicalProcess-EBI-QuickGO-GOA_20.11.2017_00h00	7.4033e-06	0.00087359	1.88162e-12	6.02119e-11	[3]	Group31	3.78378	7	[Adm, Anxa3, Ccl2, Gja1, Igf1, Jun, Klf4]
GO:0043500	muscle adaptation	GO_BiologicalProcess-EBI-QuickGO-GOA_20.11.2017_00h00	0.00641472	0.0192442	1.88162e-12	6.02119e-11	[2, 4]	Group31	3.09278	3	[Errfi1, Igf1, Klf4]
GO:0071706	tumor necrosis factor superfamily cytokine production	GO_BiologicalProcess-EBI-QuickGO-GOA_20.11.2017_00h00	0.00151402	0.0454206	1.88162e-12	6.02119e-11	[3]	Group31	3.14961	4	[Ccl2, Cd34, Errfi1, Spon2]
GO:0014896	muscle hypertrophy	GO_BiologicalProcess-EBI-QuickGO-GOA_20.11.2017_00h00	0.00256562	0.04105	1.88162e-12	6.02119e-11	[4]	Group31	4.28571	3	[Errfi1, Gja1, Igf1]
GO:0032640	tumor necrosis factor production	GO_BiologicalProcess-EBI-QuickGO-GOA_20.11.2017_00h00	0.00138635	0.0457496	1.88162e-12	6.02119e-11	[4]	Group31	3.22581	4	[Ccl2, Cd34, Errfi1, Spon2]
GO:1901654	response to ketone	GO_BiologicalProcess-EBI-QuickGO-GOA_20.11.2017_00h00	5.49991e-07	7.69987e-05	1.88162e-12	6.02119e-11	[4]	Group31	4.34783	8	[Ccl2, Errfi1, Fos, Fosb, Gja1, Klf4, Oxtr, Ramp2]
GO:0032526	response to retinoic acid	GO_BiologicalProcess-EBI-QuickGO-GOA_20.11.2017_00h00	4.76939e-05	0.004674	1.88162e-12	6.02119e-11	[4, 5]	Group31	4.90196	5	[Aldh1a2, Ccl2, Col1a1, Gja1, Klf4]
GO:0043502	regulation of muscle adaptation	GO_BiologicalProcess-EBI-QuickGO-GOA_20.11.2017_00h00	0.00277988	0.0416983	1.88162e-12	6.02119e-11	[3, 4, 5, 6]	Group31	4.16667	3	[Errfi1, Igf1, Klf4]
GO:1903034	regulation of response to wounding	GO_BiologicalProcess-EBI-QuickGO-GOA_20.11.2017_00h00	3.05655e-05	0.00308711	1.88162e-12	6.02119e-11	[4, 5]	Group31	3.87097	6	[Ccl2, Cd34, Gja1, Klf4, Serpine1, Tnfrsf12a]
GO:1903555	regulation of tumor necrosis factor superfamily cytokine production	GO_BiologicalProcess-EBI-QuickGO-GOA_20.11.2017_00h00	0.00134553	0.0470934	1.88162e-12	6.02119e-11	[4, 5]	Group31	3.25203	4	[Ccl2, Cd34, Errfi1, Spon2]
GO:0002544	chronic inflammatory response	GO_BiologicalProcess-EBI-QuickGO-GOA_20.11.2017_00h00	5.23146e-05	0.00496989	1.88162e-12	6.02119e-11	[5]	Group31	15.7895	3	[Ccl11, Ccl2, Gja1]
GO:0014897	striated muscle hypertrophy	GO_BiologicalProcess-EBI-QuickGO-GOA_20.11.2017_00h00	0.00236191	0.0425145	1.88162e-12	6.02119e-11	[5]	Group31	4.41176	3	[Errfi1, Gja1, Igf1]
GO:0031100	animal organ regeneration	GO_BiologicalProcess-EBI-QuickGO-GOA_20.11.2017_00h00	0.000229233	0.0160463	1.88162e-12	6.02119e-11	[4, 5, 6]	Group31	5.19481	4	[Adm, Anxa3, Ccl2, Gja1]
GO:1901655	cellular response to ketone	GO_BiologicalProcess-EBI-QuickGO-GOA_20.11.2017_00h00	0.000491647	0.0260573	1.88162e-12	6.02119e-11	[5]	Group31	4.25532	4	[Ccl2, Errfi1, Gja1, Klf4]
GO:0032680	regulation of tumor necrosis factor production	GO_BiologicalProcess-EBI-QuickGO-GOA_20.11.2017_00h00	0.00126641	0.0468572	1.88162e-12	6.02119e-11	[5, 6]	Group31	3.30579	4	[Ccl2, Cd34, Errfi1, Spon2]
GO:0042035	regulation of cytokine biosynthetic process	GO_BiologicalProcess-EBI-QuickGO-GOA_20.11.2017_00h00	0.000575651	0.0287825	1.88162e-12	6.02119e-11	[4, 5, 6, 7]	Group31	4.08163	4	[Errfi1, Inhbb, Klf4, Wnt5a]
GO:0071300	cellular response to retinoic acid	GO_BiologicalProcess-EBI-QuickGO-GOA_20.11.2017_00h00	7.59559e-05	0.00676007	1.88162e-12	6.02119e-11	[5, 6]	Group31	6.89655	4	[Aldh1a2, Ccl2, Col1a1, Klf4]
GO:0003300	cardiac muscle hypertrophy	GO_BiologicalProcess-EBI-QuickGO-GOA_20.11.2017_00h00	0.00216857	0.0433715	1.88162e-12	6.02119e-11	[6]	Group31	4.54545	3	[Errfi1, Gja1, Igf1]
GO:0042036	negative regulation of cytokine biosynthetic process	GO_BiologicalProcess-EBI-QuickGO-GOA_20.11.2017_00h00	0.000137663	0.0107377	1.88162e-12	6.02119e-11	[4, 5, 6, 7, 8]	Group31	11.5385	3	[Errfi1, Inhbb, Klf4]
GO:0070373	negative regulation of ERK1 and ERK2 cascade	GO_BiologicalProcess-EBI-QuickGO-GOA_20.11.2017_00h00	0.00198541	0.043679	1.88162e-12	6.02119e-11	[6, 7, 8, 9, 10, 11, 12]	Group31	4.6875	3	[Errfi1, Igf1, Klf4]
GO:1902895	positive regulation of pri-miRNA transcription from RNA polymerase II promoter	GO_BiologicalProcess-EBI-QuickGO-GOA_20.11.2017_00h00	7.14059e-05	0.00649794	8.49086e-13	2.80198e-11	[7, 8, 9, 10, 11, 12, 13]	Group32	14.2857	3	[Fos, Jun, Ngfr]
GO:0009612	response to mechanical stimulus	GO_BiologicalProcess-EBI-QuickGO-GOA_20.11.2017_00h00	1.3389e-06	0.00017138	8.49086e-13	2.80198e-11	[3]	Group32	3.86473	8	[Ccl2, Col1a1, Cxcl10, Fos, Fosb, Gja1, Inhbb, Jun]
GO:0046683	response to organophosphorus	GO_BiologicalProcess-EBI-QuickGO-GOA_20.11.2017_00h00	4.09044e-07	5.80843e-05	8.49086e-13	2.80198e-11	[4]	Group32	5.83333	7	[Ccl2, Col1a1, Fos, Fosb, Jun, Mmp19, Sdc1]
GO:0048145	regulation of fibroblast proliferation	GO_BiologicalProcess-EBI-QuickGO-GOA_20.11.2017_00h00	0.000472096	0.0254932	8.49086e-13	2.80198e-11	[3, 4, 5]	Group32	4.30108	4	[Igf1, Jun, Ngfr, Wnt5a]
GO:0071559	response to transforming growth factor beta	GO_BiologicalProcess-EBI-QuickGO-GOA_20.11.2017_00h00	9.95295e-07	0.00013337	8.49086e-13	2.80198e-11	[3, 5]	Group32	4.0201	8	[Ccl2, Col1a1, Fbn1, Fos, Htra1, Jun, Serpine1, Wnt5a]
GO:0042542	response to hydrogen peroxide	GO_BiologicalProcess-EBI-QuickGO-GOA_20.11.2017_00h00	0.00160355	0.0448994	8.49086e-13	2.80198e-11	[4, 5]	Group32	3.10078	4	[Col1a1, Jun, Klf4, Sdc1]
GO:0048146	positive regulation of fibroblast proliferation	GO_BiologicalProcess-EBI-QuickGO-GOA_20.11.2017_00h00	7.59559e-05	0.00676007	8.49086e-13	2.80198e-11	[3, 4, 5, 6]	Group32	6.89655	4	[Igf1, Jun, Ngfr, Wnt5a]
GO:0048545	response to steroid hormone	GO_BiologicalProcess-EBI-QuickGO-GOA_20.11.2017_00h00	1.15765e-08	1.80594e-06	8.49086e-13	2.80198e-11	[4, 5]	Group32	3.34262	12	[Adm, Anxa3, Ccl2, Col1a1, Errfi1, Fos, Fosb, Hsd11b2, Igf1, Oxtr, Ramp2, Sdc1]
GO:0014074	response to purine-containing compound	GO_BiologicalProcess-EBI-QuickGO-GOA_20.11.2017_00h00	1.00431e-06	0.000133573	8.49086e-13	2.80198e-11	[5]	Group32	5.10949	7	[Ccl2, Col1a1, Fos, Fosb, Jun, Mmp19, Sdc1]
GO:0051591	response to cAMP	GO_BiologicalProcess-EBI-QuickGO-GOA_20.11.2017_00h00	1.08568e-06	0.00014331	8.49086e-13	2.80198e-11	[4, 5, 6]	Group32	6.89655	6	[Col1a1, Fos, Fosb, Jun, Mmp19, Sdc1]
GO:0051592	response to calcium ion	GO_BiologicalProcess-EBI-QuickGO-GOA_20.11.2017_00h00	0.000120732	0.00977925	8.49086e-13	2.80198e-11	[5]	Group32	4.03226	5	[Fos, Fosb, Jun, Sdc1, Wnt5a]
GO:0071560	cellular response to transforming growth factor beta stimulus	GO_BiologicalProcess-EBI-QuickGO-GOA_20.11.2017_00h00	8.87517e-07	0.000120702	8.49086e-13	2.80198e-11	[4, 6]	Group32	4.08163	8	[Ccl2, Col1a1, Fbn1, Fos, Htra1, Jun, Serpine1, Wnt5a]
GO:0001938	positive regulation of endothelial cell proliferation	GO_BiologicalProcess-EBI-QuickGO-GOA_20.11.2017_00h00	0.000149889	0.0113916	8.49086e-13	2.80198e-11	[4, 5, 6, 7]	Group32	5.7971	4	[Ccl11, Ccl2, Jun, Wnt5a]
GO:0031960	response to corticosteroid	GO_BiologicalProcess-EBI-QuickGO-GOA_20.11.2017_00h00	1.21747e-08	1.88707e-06	8.49086e-13	2.80198e-11	[5, 6]	Group32	5.55556	9	[Adm, Anxa3, Ccl2, Col1a1, Errfi1, Fos, Fosb, Hsd11b2, Sdc1]
GO:0032570	response to progesterone	GO_BiologicalProcess-EBI-QuickGO-GOA_20.11.2017_00h00	2.62952e-07	3.86539e-05	8.49086e-13	2.80198e-11	[5, 6]	Group32	13.8889	5	[Ccl2, Fos, Fosb, Oxtr, Ramp2]
GO:0060395	SMAD protein signal transduction	GO_BiologicalProcess-EBI-QuickGO-GOA_20.11.2017_00h00	0.00207573	0.0435904	8.49086e-13	2.80198e-11	[3, 4, 5, 6, 7, 8]	Group32	4.61538	3	[Fos, Inhbb, Jun]
GO:0071277	cellular response to calcium ion	GO_BiologicalProcess-EBI-QuickGO-GOA_20.11.2017_00h00	9.26132e-05	0.00787212	8.49086e-13	2.80198e-11	[6]	Group32	6.55738	4	[Fos, Fosb, Jun, Wnt5a]
GO:0007179	transforming growth factor beta receptor signaling pathway	GO_BiologicalProcess-EBI-QuickGO-GOA_20.11.2017_00h00	0.000293572	0.0190822	8.49086e-13	2.80198e-11	[5, 6, 7, 8]	Group32	3.33333	5	[Ccl2, Fbn1, Fos, Htra1, Jun]
GO:0051384	response to glucocorticoid	GO_BiologicalProcess-EBI-QuickGO-GOA_20.11.2017_00h00	9.31178e-08	1.38746e-05	8.49086e-13	2.80198e-11	[6, 7]	Group32	5.47945	8	[Adm, Anxa3, Ccl2, Errfi1, Fos, Fosb, Hsd11b2, Sdc1]
GO:0061614	pri-miRNA transcription from RNA polymerase II promoter	GO_BiologicalProcess-EBI-QuickGO-GOA_20.11.2017_00h00	0.000337983	0.0209549	8.49086e-13	2.80198e-11	[7, 8, 9, 10, 11]	Group32	8.57143	3	[Fos, Jun, Ngfr]
GO:1902893	regulation of pri-miRNA transcription from RNA polymerase II promoter	GO_BiologicalProcess-EBI-QuickGO-GOA_20.11.2017_00h00	0.000234714	0.0161953	8.49086e-13	2.80198e-11	[7, 8, 9, 10, 11, 12]	Group32	9.67742	3	[Fos, Jun, Ngfr]
GO:0009266	response to temperature stimulus	GO_BiologicalProcess-EBI-QuickGO-GOA_20.11.2017_00h00	1.27839e-06	0.000164912	1.03128e-10	2.57821e-09	[3]	Group33	4.92958	7	[Adm, Ccl2, Cd34, Cxcl10, Fos, Igf1, Ngfr]
GO:0071706	tumor necrosis factor superfamily cytokine production	GO_BiologicalProcess-EBI-QuickGO-GOA_20.11.2017_00h00	0.00151402	0.0454206	1.03128e-10	2.57821e-09	[3]	Group33	3.14961	4	[Ccl2, Cd34, Errfi1, Spon2]
GO:2001057	reactive nitrogen species metabolic process	GO_BiologicalProcess-EBI-QuickGO-GOA_20.11.2017_00h00	0.00289103	0.0404744	1.03128e-10	2.57821e-09	[3]	Group33	4.10959	3	[Cd34, Igf1, Klf4]
GO:0009408	response to heat	GO_BiologicalProcess-EBI-QuickGO-GOA_20.11.2017_00h00	0.000350418	0.0213755	1.03128e-10	2.57821e-09	[3, 4]	Group33	4.65116	4	[Ccl2, Cd34, Cxcl10, Igf1]
GO:1903409	reactive oxygen species biosynthetic process	GO_BiologicalProcess-EBI-QuickGO-GOA_20.11.2017_00h00	0.000434666	0.024776	1.03128e-10	2.57821e-09	[3, 4]	Group33	4.3956	4	[Cd34, Eef1a1, Igf1, Klf4]
GO:0032640	tumor necrosis factor production	GO_BiologicalProcess-EBI-QuickGO-GOA_20.11.2017_00h00	0.00138635	0.0457496	1.03128e-10	2.57821e-09	[4]	Group33	3.22581	4	[Ccl2, Cd34, Errfi1, Spon2]
GO:0045445	myoblast differentiation	GO_BiologicalProcess-EBI-QuickGO-GOA_20.11.2017_00h00	0.00474029	0.0284417	1.03128e-10	2.57821e-09	[4]	Group33	3.44828	3	[Cxcl10, Igf1, Sdc1]
GO:0046209	nitric oxide metabolic process	GO_BiologicalProcess-EBI-QuickGO-GOA_20.11.2017_00h00	0.00216857	0.0433715	1.03128e-10	2.57821e-09	[4]	Group33	4.54545	3	[Cd34, Igf1, Klf4]
GO:0006809	nitric oxide biosynthetic process	GO_BiologicalProcess-EBI-QuickGO-GOA_20.11.2017_00h00	0.00189758	0.0436444	1.03128e-10	2.57821e-09	[4, 5]	Group33	4.7619	3	[Cd34, Igf1, Klf4]
GO:1903555	regulation of tumor necrosis factor superfamily cytokine production	GO_BiologicalProcess-EBI-QuickGO-GOA_20.11.2017_00h00	0.00134553	0.0470934	1.03128e-10	2.57821e-09	[4, 5]	Group33	3.25203	4	[Ccl2, Cd34, Errfi1, Spon2]
GO:0010332	response to gamma radiation	GO_BiologicalProcess-EBI-QuickGO-GOA_20.11.2017_00h00	0.00157072	0.0455509	1.03128e-10	2.57821e-09	[5]	Group33	5.08475	3	[Ccl2, Ccl7, Cxcl10]
GO:0033273	response to vitamin	GO_BiologicalProcess-EBI-QuickGO-GOA_20.11.2017_00h00	0.000434666	0.024776	1.03128e-10	2.57821e-09	[4, 6]	Group33	4.3956	4	[Aldh1a2, Ccl2, Col1a1, Cxcl10]
GO:1903426	regulation of reactive oxygen species biosynthetic process	GO_BiologicalProcess-EBI-QuickGO-GOA_20.11.2017_00h00	0.000207089	0.0149104	1.03128e-10	2.57821e-09	[4, 5, 6]	Group33	5.33333	4	[Cd34, Eef1a1, Igf1, Klf4]
GO:0032680	regulation of tumor necrosis factor production	GO_BiologicalProcess-EBI-QuickGO-GOA_20.11.2017_00h00	0.00126641	0.0468572	1.03128e-10	2.57821e-09	[5, 6]	Group33	3.30579	4	[Ccl2, Cd34, Errfi1, Spon2]
GO:0045428	regulation of nitric oxide biosynthetic process	GO_BiologicalProcess-EBI-QuickGO-GOA_20.11.2017_00h00	0.00121514	0.0461754	1.03128e-10	2.57821e-09	[4, 5, 6, 7]	Group33	5.55556	3	[Cd34, Igf1, Klf4]
GO:0072678	T cell migration	GO_BiologicalProcess-EBI-QuickGO-GOA_20.11.2017_00h00	0.000915175	0.0384374	1.03128e-10	2.57821e-09	[4, 6, 7]	Group33	6.12245	3	[Ccl2, Cxcl10, Wnt5a]
GO:0071675	regulation of mononuclear cell migration	GO_BiologicalProcess-EBI-QuickGO-GOA_20.11.2017_00h00	0.000760332	0.0334546	1.03128e-10	2.57821e-09	[4, 5, 6, 7, 8]	Group33	6.52174	3	[Ccl2, Cxcl10, Serpine1]
GO:2000401	regulation of lymphocyte migration	GO_BiologicalProcess-EBI-QuickGO-GOA_20.11.2017_00h00	3.89398e-05	0.00385505	1.03128e-10	2.57821e-09	[4, 5, 6, 7, 8]	Group33	8.16327	4	[Ccl2, Ccl7, Cxcl10, Wnt5a]
GO:0071677	positive regulation of mononuclear cell migration	GO_BiologicalProcess-EBI-QuickGO-GOA_20.11.2017_00h00	0.000122118	0.00976943	1.03128e-10	2.57821e-09	[4, 5, 6, 7, 8, 9]	Group33	12	3	[Ccl2, Cxcl10, Serpine1]
GO:0090025	regulation of monocyte chemotaxis	GO_BiologicalProcess-EBI-QuickGO-GOA_20.11.2017_00h00	0.000122118	0.00976943	1.03128e-10	2.57821e-09	[5, 6, 7, 8, 9]	Group33	12	3	[Ccl2, Cxcl10, Serpine1]
GO:1901623	regulation of lymphocyte chemotaxis	GO_BiologicalProcess-EBI-QuickGO-GOA_20.11.2017_00h00	1.45463e-06	0.000183284	1.03128e-10	2.57821e-09	[5, 6, 7, 8, 9]	Group33	18.1818	4	[Ccl2, Ccl7, Cxcl10, Wnt5a]
GO:0090026	positive regulation of monocyte chemotaxis	GO_BiologicalProcess-EBI-QuickGO-GOA_20.11.2017_00h00	6.13756e-05	0.00564656	1.03128e-10	2.57821e-09	[5, 6, 7, 8, 9, 10]	Group33	15	3	[Ccl2, Cxcl10, Serpine1]
GO:1902895	positive regulation of pri-miRNA transcription from RNA polymerase II promoter	GO_BiologicalProcess-EBI-QuickGO-GOA_20.11.2017_00h00	7.14059e-05	0.00649794	4.2679e-11	1.15233e-09	[7, 8, 9, 10, 11, 12, 13]	Group34	14.2857	3	[Fos, Jun, Ngfr]
GO:0009612	response to mechanical stimulus	GO_BiologicalProcess-EBI-QuickGO-GOA_20.11.2017_00h00	1.3389e-06	0.00017138	4.2679e-11	1.15233e-09	[3]	Group34	3.86473	8	[Ccl2, Col1a1, Cxcl10, Fos, Fosb, Gja1, Inhbb, Jun]
GO:0048659	smooth muscle cell proliferation	GO_BiologicalProcess-EBI-QuickGO-GOA_20.11.2017_00h00	0.00104866	0.0419464	4.2679e-11	1.15233e-09	[3]	Group34	3.47826	4	[Igf1, Jun, Klf4, Nppc]
GO:2000242	negative regulation of reproductive process	GO_BiologicalProcess-EBI-QuickGO-GOA_20.11.2017_00h00	0.00157072	0.0455509	4.2679e-11	1.15233e-09	[2, 3, 4]	Group34	5.08475	3	[Igf1, Nppc, Wnt5a]
GO:0045682	regulation of epidermis development	GO_BiologicalProcess-EBI-QuickGO-GOA_20.11.2017_00h00	0.00374594	0.0412053	4.2679e-11	1.15233e-09	[3, 4, 5]	Group34	3.75	3	[Errfi1, Ngfr, Wnt5a]
GO:0046683	response to organophosphorus	GO_BiologicalProcess-EBI-QuickGO-GOA_20.11.2017_00h00	4.09044e-07	5.80843e-05	4.2679e-11	1.15233e-09	[4]	Group34	5.83333	7	[Ccl2, Col1a1, Fos, Fosb, Jun, Mmp19, Sdc1]
GO:0048145	regulation of fibroblast proliferation	GO_BiologicalProcess-EBI-QuickGO-GOA_20.11.2017_00h00	0.000472096	0.0254932	4.2679e-11	1.15233e-09	[3, 4, 5]	Group34	4.30108	4	[Igf1, Jun, Ngfr, Wnt5a]
GO:0048660	regulation of smooth muscle cell proliferation	GO_BiologicalProcess-EBI-QuickGO-GOA_20.11.2017_00h00	0.000919054	0.0376812	4.2679e-11	1.15233e-09	[3, 4, 5]	Group34	3.6036	4	[Igf1, Jun, Klf4, Nppc]
GO:0050678	regulation of epithelial cell proliferation	GO_BiologicalProcess-EBI-QuickGO-GOA_20.11.2017_00h00	4.05989e-07	5.80565e-05	4.2679e-11	1.15233e-09	[3, 4, 5]	Group34	3.125	10	[Aldh1a2, Ccl11, Ccl2, Errfi1, Gja1, Htra1, Igf1, Jun, Ngfr, Wnt5a]
GO:0071559	response to transforming growth factor beta	GO_BiologicalProcess-EBI-QuickGO-GOA_20.11.2017_00h00	9.95295e-07	0.00013337	4.2679e-11	1.15233e-09	[3, 5]	Group34	4.0201	8	[Ccl2, Col1a1, Fbn1, Fos, Htra1, Jun, Serpine1, Wnt5a]
GO:0071774	response to fibroblast growth factor	GO_BiologicalProcess-EBI-QuickGO-GOA_20.11.2017_00h00	0.000694414	0.0312487	4.2679e-11	1.15233e-09	[3, 5]	Group34	3.8835	4	[Ccl2, Col1a1, Ngfr, Wnt5a]
GO:0045995	regulation of embryonic development	GO_BiologicalProcess-EBI-QuickGO-GOA_20.11.2017_00h00	0.00160355	0.0448994	4.2679e-11	1.15233e-09	[4, 5]	Group34	3.10078	4	[Col5a1, Igf1, Klf4, Wnt5a]
GO:0048146	positive regulation of fibroblast proliferation	GO_BiologicalProcess-EBI-QuickGO-GOA_20.11.2017_00h00	7.59559e-05	0.00676007	4.2679e-11	1.15233e-09	[3, 4, 5, 6]	Group34	6.89655	4	[Igf1, Jun, Ngfr, Wnt5a]
GO:0050679	positive regulation of epithelial cell proliferation	GO_BiologicalProcess-EBI-QuickGO-GOA_20.11.2017_00h00	5.83836e-05	0.00548806	4.2679e-11	1.15233e-09	[3, 4, 5, 6]	Group34	3.44828	6	[Ccl11, Ccl2, Htra1, Igf1, Jun, Wnt5a]
GO:0001936	regulation of endothelial cell proliferation	GO_BiologicalProcess-EBI-QuickGO-GOA_20.11.2017_00h00	1.34121e-07	1.985e-05	4.2679e-11	1.15233e-09	[4, 5, 6]	Group34	6.86275	7	[Aldh1a2, Ccl11, Ccl2, Gja1, Jun, Ngfr, Wnt5a]
GO:0002237	response to molecule of bacterial origin	GO_BiologicalProcess-EBI-QuickGO-GOA_20.11.2017_00h00	5.20188e-08	7.85485e-06	4.2679e-11	1.15233e-09	[4, 6]	Group34	3.33333	11	[Adm, Ccl2, Cxcl10, Fos, Gja1, Gng12, Jun, Ngfr, Serpine1, Spon2, Wnt5a]
GO:0014074	response to purine-containing compound	GO_BiologicalProcess-EBI-QuickGO-GOA_20.11.2017_00h00	1.00431e-06	0.000133573	4.2679e-11	1.15233e-09	[5]	Group34	5.10949	7	[Ccl2, Col1a1, Fos, Fosb, Jun, Mmp19, Sdc1]
GO:0031016	pancreas development	GO_BiologicalProcess-EBI-QuickGO-GOA_20.11.2017_00h00	0.00659911	0.0131982	4.2679e-11	1.15233e-09	[4, 5, 6]	Group34	3.06122	3	[Aldh1a2, Igf1, Wnt5a]
GO:0044344	cellular response to fibroblast growth factor stimulus	GO_BiologicalProcess-EBI-QuickGO-GOA_20.11.2017_00h00	0.000553761	0.0282418	4.2679e-11	1.15233e-09	[4, 6]	Group34	4.12371	4	[Ccl2, Col1a1, Ngfr, Wnt5a]
GO:0051591	response to cAMP	GO_BiologicalProcess-EBI-QuickGO-GOA_20.11.2017_00h00	1.08568e-06	0.00014331	4.2679e-11	1.15233e-09	[4, 5, 6]	Group34	6.89655	6	[Col1a1, Fos, Fosb, Jun, Mmp19, Sdc1]
GO:0051592	response to calcium ion	GO_BiologicalProcess-EBI-QuickGO-GOA_20.11.2017_00h00	0.000120732	0.00977925	4.2679e-11	1.15233e-09	[5]	Group34	4.03226	5	[Fos, Fosb, Jun, Sdc1, Wnt5a]
GO:0071560	cellular response to transforming growth factor beta stimulus	GO_BiologicalProcess-EBI-QuickGO-GOA_20.11.2017_00h00	8.87517e-07	0.000120702	4.2679e-11	1.15233e-09	[4, 6]	Group34	4.08163	8	[Ccl2, Col1a1, Fbn1, Fos, Htra1, Jun, Serpine1, Wnt5a]
GO:0090288	negative regulation of cellular response to growth factor stimulus	GO_BiologicalProcess-EBI-QuickGO-GOA_20.11.2017_00h00	0.00151402	0.0454206	4.2679e-11	1.15233e-09	[3, 4, 5, 6, 7]	Group34	3.14961	4	[Fbn1, Htra1, Ngfr, Wnt5a]
GO:0032496	response to lipopolysaccharide	GO_BiologicalProcess-EBI-QuickGO-GOA_20.11.2017_00h00	3.1313e-08	4.75958e-06	4.2679e-11	1.15233e-09	[4, 5, 7]	Group34	3.50318	11	[Adm, Ccl2, Cxcl10, Fos, Gja1, Gng12, Jun, Ngfr, Serpine1, Spon2, Wnt5a]
GO:0001938	positive regulation of endothelial cell proliferation	GO_BiologicalProcess-EBI-QuickGO-GOA_20.11.2017_00h00	0.000149889	0.0113916	4.2679e-11	1.15233e-09	[4, 5, 6, 7]	Group34	5.7971	4	[Ccl11, Ccl2, Jun, Wnt5a]
GO:0060395	SMAD protein signal transduction	GO_BiologicalProcess-EBI-QuickGO-GOA_20.11.2017_00h00	0.00207573	0.0435904	4.2679e-11	1.15233e-09	[3, 4, 5, 6, 7, 8]	Group34	4.61538	3	[Fos, Inhbb, Jun]
GO:0071277	cellular response to calcium ion	GO_BiologicalProcess-EBI-QuickGO-GOA_20.11.2017_00h00	9.26132e-05	0.00787212	4.2679e-11	1.15233e-09	[6]	Group34	6.55738	4	[Fos, Fosb, Jun, Wnt5a]
GO:0007179	transforming growth factor beta receptor signaling pathway	GO_BiologicalProcess-EBI-QuickGO-GOA_20.11.2017_00h00	0.000293572	0.0190822	4.2679e-11	1.15233e-09	[5, 6, 7, 8]	Group34	3.33333	5	[Ccl2, Fbn1, Fos, Htra1, Jun]
GO:0045740	positive regulation of DNA replication	GO_BiologicalProcess-EBI-QuickGO-GOA_20.11.2017_00h00	0.00115082	0.0448819	4.2679e-11	1.15233e-09	[5, 6, 7, 8, 9]	Group34	5.66038	3	[Gja1, Igf1, Jun]
GO:0030510	regulation of BMP signaling pathway	GO_BiologicalProcess-EBI-QuickGO-GOA_20.11.2017_00h00	0.000491647	0.0260573	4.2679e-11	1.15233e-09	[4, 5, 6, 7, 8, 9, 10, 11, 12, 13]	Group34	4.25532	4	[Cyr61, Fbn1, Htra1, Wnt5a]
GO:0030514	negative regulation of BMP signaling pathway	GO_BiologicalProcess-EBI-QuickGO-GOA_20.11.2017_00h00	0.00115082	0.0448819	4.2679e-11	1.15233e-09	[4, 5, 6, 7, 8, 9, 10, 11, 12, 13, 14]	Group34	5.66038	3	[Fbn1, Htra1, Wnt5a]
GO:0061614	pri-miRNA transcription from RNA polymerase II promoter	GO_BiologicalProcess-EBI-QuickGO-GOA_20.11.2017_00h00	0.000337983	0.0209549	4.2679e-11	1.15233e-09	[7, 8, 9, 10, 11]	Group34	8.57143	3	[Fos, Jun, Ngfr]
GO:1902893	regulation of pri-miRNA transcription from RNA polymerase II promoter	GO_BiologicalProcess-EBI-QuickGO-GOA_20.11.2017_00h00	0.000234714	0.0161953	4.2679e-11	1.15233e-09	[7, 8, 9, 10, 11, 12]	Group34	9.67742	3	[Fos, Jun, Ngfr]
GO:2000241	regulation of reproductive process	GO_BiologicalProcess-EBI-QuickGO-GOA_20.11.2017_00h00	0.000312088	0.0199736	3.98786e-12	1.19636e-10	[2, 3]	Group35	3.28947	5	[Igf1, Inhbb, Nppc, Oxtr, Wnt5a]
GO:0003014	renal system process	GO_BiologicalProcess-EBI-QuickGO-GOA_20.11.2017_00h00	0.000453105	0.0253739	3.98786e-12	1.19636e-10	[3]	Group35	4.34783	4	[Adm, Cd34, Gja1, Hsd11b2]
GO:0031099	regeneration	GO_BiologicalProcess-EBI-QuickGO-GOA_20.11.2017_00h00	7.4033e-06	0.00087359	3.98786e-12	1.19636e-10	[3]	Group35	3.78378	7	[Adm, Anxa3, Ccl2, Gja1, Igf1, Jun, Klf4]
GO:0050886	endocrine process	GO_BiologicalProcess-EBI-QuickGO-GOA_20.11.2017_00h00	0.0060553	0.0242212	3.98786e-12	1.19636e-10	[3]	Group35	3.15789	3	[Hsd11b2, Inhbb, Oxtr]
GO:0070482	response to oxygen levels	GO_BiologicalProcess-EBI-QuickGO-GOA_20.11.2017_00h00	2.8563e-07	4.1702e-05	3.98786e-12	1.19636e-10	[3]	Group35	3.24675	10	[Adm, Ccl2, Cd34, Col1a1, Gja1, Hsd11b2, Loxl2, Nppc, Oxtr, Ramp2]
GO:0071695	anatomical structure maturation	GO_BiologicalProcess-EBI-QuickGO-GOA_20.11.2017_00h00	0.000321671	0.0202653	3.98786e-12	1.19636e-10	[3]	Group35	3.26797	5	[Aldh1a2, Gja1, Igf1, Nppc, Wnt5a]
GO:2000242	negative regulation of reproductive process	GO_BiologicalProcess-EBI-QuickGO-GOA_20.11.2017_00h00	0.00157072	0.0455509	3.98786e-12	1.19636e-10	[2, 3, 4]	Group35	5.08475	3	[Igf1, Nppc, Wnt5a]
GO:0007565	female pregnancy	GO_BiologicalProcess-EBI-QuickGO-GOA_20.11.2017_00h00	3.04516e-08	4.6591e-06	3.98786e-12	1.19636e-10	[3, 4]	Group35	5	9	[A2m, Adm, Ccl2, Fos, Fosb, Gja1, Hsd11b2, Oxtr, Ramp2]
GO:0009409	response to cold	GO_BiologicalProcess-EBI-QuickGO-GOA_20.11.2017_00h00	0.000760332	0.0334546	3.98786e-12	1.19636e-10	[3, 4]	Group35	6.52174	3	[Adm, Cxcl10, Fos]
GO:0003018	vascular process in circulatory system	GO_BiologicalProcess-EBI-QuickGO-GOA_20.11.2017_00h00	0.000467678	0.0257223	3.98786e-12	1.19636e-10	[4]	Group35	3.01205	5	[Adm, Gja1, Nppc, Oxtr, Ramp2]
GO:0008217	regulation of blood pressure	GO_BiologicalProcess-EBI-QuickGO-GOA_20.11.2017_00h00	4.80131e-05	0.00465727	3.98786e-12	1.19636e-10	[3, 5]	Group35	3.57143	6	[Adm, Cd34, Gja1, Hsd11b2, Oxtr, Ramp2]
GO:0036293	response to decreased oxygen levels	GO_BiologicalProcess-EBI-QuickGO-GOA_20.11.2017_00h00	1.72516e-06	0.000215645	3.98786e-12	1.19636e-10	[4]	Group35	3.10345	9	[Adm, Ccl2, Cd34, Gja1, Hsd11b2, Loxl2, Nppc, Oxtr, Ramp2]
GO:0045778	positive regulation of ossification	GO_BiologicalProcess-EBI-QuickGO-GOA_20.11.2017_00h00	2.9013e-05	0.00295933	3.98786e-12	1.19636e-10	[3, 4, 5]	Group35	5.43478	5	[Cyr61, Gja1, Igf1, Nppc, Wnt5a]
GO:1901654	response to ketone	GO_BiologicalProcess-EBI-QuickGO-GOA_20.11.2017_00h00	5.49991e-07	7.69987e-05	3.98786e-12	1.19636e-10	[4]	Group35	4.34783	8	[Ccl2, Errfi1, Fos, Fosb, Gja1, Klf4, Oxtr, Ramp2]
GO:0032355	response to estradiol	GO_BiologicalProcess-EBI-QuickGO-GOA_20.11.2017_00h00	1.22848e-05	0.0013759	3.98786e-12	1.19636e-10	[4, 5]	Group35	4.54545	6	[Aldh1a2, Ccl2, Col1a1, Oxtr, Ramp2, Ramp3]
GO:0045667	regulation of osteoblast differentiation	GO_BiologicalProcess-EBI-QuickGO-GOA_20.11.2017_00h00	0.00130555	0.0469997	3.98786e-12	1.19636e-10	[4, 5]	Group35	3.27869	4	[Cyr61, Gja1, Igf1, Nppc]
GO:0048545	response to steroid hormone	GO_BiologicalProcess-EBI-QuickGO-GOA_20.11.2017_00h00	1.15765e-08	1.80594e-06	3.98786e-12	1.19636e-10	[4, 5]	Group35	3.34262	12	[Adm, Anxa3, Ccl2, Col1a1, Errfi1, Fos, Fosb, Hsd11b2, Igf1, Oxtr, Ramp2, Sdc1]
GO:1903035	negative regulation of response to wounding	GO_BiologicalProcess-EBI-QuickGO-GOA_20.11.2017_00h00	0.00289103	0.0404744	3.98786e-12	1.19636e-10	[3, 4, 5, 6]	Group35	4.10959	3	[Cd34, Gja1, Serpine1]
GO:1903524	positive regulation of blood circulation	GO_BiologicalProcess-EBI-QuickGO-GOA_20.11.2017_00h00	0.00226396	0.0430152	3.98786e-12	1.19636e-10	[3, 4, 5, 6]	Group35	4.47761	3	[Adm, Gja1, Oxtr]
GO:0002544	chronic inflammatory response	GO_BiologicalProcess-EBI-QuickGO-GOA_20.11.2017_00h00	5.23146e-05	0.00496989	3.98786e-12	1.19636e-10	[5]	Group35	15.7895	3	[Ccl11, Ccl2, Gja1]
GO:0003073	regulation of systemic arterial blood pressure	GO_BiologicalProcess-EBI-QuickGO-GOA_20.11.2017_00h00	0.00053247	0.0276884	3.98786e-12	1.19636e-10	[4, 6]	Group35	4.16667	4	[Adm, Gja1, Hsd11b2, Oxtr]
GO:0031100	animal organ regeneration	GO_BiologicalProcess-EBI-QuickGO-GOA_20.11.2017_00h00	0.000229233	0.0160463	3.98786e-12	1.19636e-10	[4, 5, 6]	Group35	5.19481	4	[Adm, Anxa3, Ccl2, Gja1]
GO:0035296	regulation of tube diameter	GO_BiologicalProcess-EBI-QuickGO-GOA_20.11.2017_00h00	0.00174467	0.0436167	3.98786e-12	1.19636e-10	[5]	Group35	3.0303	4	[Adm, Gja1, Nppc, Oxtr]
GO:0038042	dimeric G-protein coupled receptor signaling pathway	GO_BiologicalProcess-EBI-QuickGO-GOA_20.11.2017_00h00	1.95381e-06	0.000236411	3.98786e-12	1.19636e-10	[4, 5, 6]	Group35	42.8571	3	[Adm, Ramp2, Ramp3]
GO:0043434	response to peptide hormone	GO_BiologicalProcess-EBI-QuickGO-GOA_20.11.2017_00h00	1.71831e-08	2.6462e-06	3.98786e-12	1.19636e-10	[4, 5, 6]	Group35	3.22581	12	[Adm, Ccl2, Col1a1, Errfi1, Fbn1, Gja1, Hsd11b2, Igf1, Inhbb, Ngfr, Oxtr, Sgk1]
GO:0045669	positive regulation of osteoblast differentiation	GO_BiologicalProcess-EBI-QuickGO-GOA_20.11.2017_00h00	0.000105098	0.00872314	3.98786e-12	1.19636e-10	[4, 5, 6]	Group35	6.34921	4	[Cyr61, Gja1, Igf1, Nppc]
GO:0097646	calcitonin family receptor signaling pathway	GO_BiologicalProcess-EBI-QuickGO-GOA_20.11.2017_00h00	1.11958e-06	0.000146665	3.98786e-12	1.19636e-10	[4, 5, 6]	Group35	50	3	[Adm, Ramp2, Ramp3]
GO:1901655	cellular response to ketone	GO_BiologicalProcess-EBI-QuickGO-GOA_20.11.2017_00h00	0.000491647	0.0260573	3.98786e-12	1.19636e-10	[5]	Group35	4.25532	4	[Ccl2, Errfi1, Gja1, Klf4]
GO:0031960	response to corticosteroid	GO_BiologicalProcess-EBI-QuickGO-GOA_20.11.2017_00h00	1.21747e-08	1.88707e-06	3.98786e-12	1.19636e-10	[5, 6]	Group35	5.55556	9	[Adm, Anxa3, Ccl2, Col1a1, Errfi1, Fos, Fosb, Hsd11b2, Sdc1]
GO:0032570	response to progesterone	GO_BiologicalProcess-EBI-QuickGO-GOA_20.11.2017_00h00	2.62952e-07	3.86539e-05	3.98786e-12	1.19636e-10	[5, 6]	Group35	13.8889	5	[Ccl2, Fos, Fosb, Oxtr, Ramp2]
GO:0061045	negative regulation of wound healing	GO_BiologicalProcess-EBI-QuickGO-GOA_20.11.2017_00h00	0.00172932	0.0449622	3.98786e-12	1.19636e-10	[4, 5, 6, 7]	Group35	4.91803	3	[Cd34, Gja1, Serpine1]
GO:0030879	mammary gland development	GO_BiologicalProcess-EBI-QuickGO-GOA_20.11.2017_00h00	0.000383947	0.0226529	3.98786e-12	1.19636e-10	[5, 6, 7]	Group35	3.14465	5	[Ccl11, Gja1, Igf1, Oxtr, Wnt5a]
GO:0031623	receptor internalization	GO_BiologicalProcess-EBI-QuickGO-GOA_20.11.2017_00h00	0.000472096	0.0254932	3.98786e-12	1.19636e-10	[5, 6, 7]	Group35	4.30108	4	[Ackr3, Adm, Ramp2, Ramp3]
GO:0097647	amylin receptor signaling pathway	GO_BiologicalProcess-EBI-QuickGO-GOA_20.11.2017_00h00	1.11958e-06	0.000146665	3.98786e-12	1.19636e-10	[5, 6, 7]	Group35	50	3	[Adm, Ramp2, Ramp3]
GO:0097746	regulation of blood vessel diameter	GO_BiologicalProcess-EBI-QuickGO-GOA_20.11.2017_00h00	0.00174467	0.0436167	3.98786e-12	1.19636e-10	[6]	Group35	3.0303	4	[Adm, Gja1, Nppc, Oxtr]
GO:1904018	positive regulation of vasculature development	GO_BiologicalProcess-EBI-QuickGO-GOA_20.11.2017_00h00	1.92995e-06	0.000235454	3.98786e-12	1.19636e-10	[3, 4, 5, 6, 7, 8, 9]	Group35	4.63576	7	[Adm, Anxa3, Ccl11, Cd34, Ramp2, Serpine1, Wnt5a]
GO:0006140	regulation of nucleotide metabolic process	GO_BiologicalProcess-EBI-QuickGO-GOA_20.11.2017_00h00	1.31367e-05	0.00145817	3.98786e-12	1.19636e-10	[5, 6, 7, 8]	Group35	3.46535	7	[Adm, Cxcl10, Igf1, Nppc, Ramp2, Ramp3, Wnt5a]
GO:0051384	response to glucocorticoid	GO_BiologicalProcess-EBI-QuickGO-GOA_20.11.2017_00h00	9.31178e-08	1.38746e-05	3.98786e-12	1.19636e-10	[6, 7]	Group35	5.47945	8	[Adm, Anxa3, Ccl2, Errfi1, Fos, Fosb, Hsd11b2, Sdc1]
GO:0019229	regulation of vasoconstriction	GO_BiologicalProcess-EBI-QuickGO-GOA_20.11.2017_00h00	0.00172932	0.0449622	3.98786e-12	1.19636e-10	[5, 6, 7, 9]	Group35	4.91803	3	[Adm, Gja1, Oxtr]
GO:0009187	cyclic nucleotide metabolic process	GO_BiologicalProcess-EBI-QuickGO-GOA_20.11.2017_00h00	6.0274e-05	0.00560548	3.98786e-12	1.19636e-10	[6, 7, 8]	Group35	3.42857	6	[Adm, Cxcl10, Nppc, Ramp2, Ramp3, Wnt5a]
GO:0045981	positive regulation of nucleotide metabolic process	GO_BiologicalProcess-EBI-QuickGO-GOA_20.11.2017_00h00	2.88138e-07	4.178e-05	3.98786e-12	1.19636e-10	[5, 6, 7, 8, 9]	Group35	6.14035	7	[Adm, Cxcl10, Igf1, Nppc, Ramp2, Ramp3, Wnt5a]
GO:0097755	positive regulation of blood vessel diameter	GO_BiologicalProcess-EBI-QuickGO-GOA_20.11.2017_00h00	0.00164882	0.0445182	3.98786e-12	1.19636e-10	[7]	Group35	5	3	[Adm, Gja1, Nppc]
GO:0097756	negative regulation of blood vessel diameter	GO_BiologicalProcess-EBI-QuickGO-GOA_20.11.2017_00h00	0.00458946	0.0321262	3.98786e-12	1.19636e-10	[7]	Group35	3.48837	3	[Adm, Gja1, Oxtr]
GO:0001570	vasculogenesis	GO_BiologicalProcess-EBI-QuickGO-GOA_20.11.2017_00h00	0.000382566	0.0229539	3.98786e-12	1.19636e-10	[4, 5, 7, 8, 9, 10]	Group35	4.54545	4	[Ackr3, Adm, Cd34, Ramp2]
GO:0030799	regulation of cyclic nucleotide metabolic process	GO_BiologicalProcess-EBI-QuickGO-GOA_20.11.2017_00h00	1.45679e-05	0.00160247	3.98786e-12	1.19636e-10	[6, 7, 8, 9]	Group35	4.41176	6	[Adm, Cxcl10, Nppc, Ramp2, Ramp3, Wnt5a]
GO:0030810	positive regulation of nucleotide biosynthetic process	GO_BiologicalProcess-EBI-QuickGO-GOA_20.11.2017_00h00	0.00401552	0.0401552	3.98786e-12	1.19636e-10	[5, 6, 7, 8, 9, 10]	Group35	3.65854	3	[Adm, Nppc, Ramp2]
GO:1900542	regulation of purine nucleotide metabolic process	GO_BiologicalProcess-EBI-QuickGO-GOA_20.11.2017_00h00	1.11614e-05	0.00126124	3.98786e-12	1.19636e-10	[6, 7, 8, 9]	Group35	3.5533	7	[Adm, Cxcl10, Igf1, Nppc, Ramp2, Ramp3, Wnt5a]
GO:2001212	regulation of vasculogenesis	GO_BiologicalProcess-EBI-QuickGO-GOA_20.11.2017_00h00	1.57007e-05	0.00171138	3.98786e-12	1.19636e-10	[4, 5, 6, 7, 8, 9, 10, 11]	Group35	23.0769	3	[Adm, Cd34, Ramp2]
GO:0030801	positive regulation of cyclic nucleotide metabolic process	GO_BiologicalProcess-EBI-QuickGO-GOA_20.11.2017_00h00	1.1616e-06	0.000151008	3.98786e-12	1.19636e-10	[6, 7, 8, 9, 10]	Group35	6.81818	6	[Adm, Cxcl10, Nppc, Ramp2, Ramp3, Wnt5a]
GO:0042310	vasoconstriction	GO_BiologicalProcess-EBI-QuickGO-GOA_20.11.2017_00h00	0.00361542	0.0433851	3.98786e-12	1.19636e-10	[8]	Group35	3.79747	3	[Adm, Gja1, Oxtr]
GO:0045766	positive regulation of angiogenesis	GO_BiologicalProcess-EBI-QuickGO-GOA_20.11.2017_00h00	9.55897e-07	0.000129046	3.98786e-12	1.19636e-10	[4, 5, 6, 7, 8, 9, 10, 11, 12]	Group35	5.14706	7	[Adm, Anxa3, Ccl11, Cd34, Ramp2, Serpine1, Wnt5a]
GO:1900544	positive regulation of purine nucleotide metabolic process	GO_BiologicalProcess-EBI-QuickGO-GOA_20.11.2017_00h00	2.88138e-07	4.178e-05	3.98786e-12	1.19636e-10	[6, 7, 8, 9, 10]	Group35	6.14035	7	[Adm, Cxcl10, Igf1, Nppc, Ramp2, Ramp3, Wnt5a]
GO:2001214	positive regulation of vasculogenesis	GO_BiologicalProcess-EBI-QuickGO-GOA_20.11.2017_00h00	4.66308e-06	0.000554906	3.98786e-12	1.19636e-10	[4, 5, 6, 7, 8, 9, 10, 11, 12]	Group35	33.3333	3	[Adm, Cd34, Ramp2]
GO:0030804	positive regulation of cyclic nucleotide biosynthetic process	GO_BiologicalProcess-EBI-QuickGO-GOA_20.11.2017_00h00	0.00348774	0.0453406	3.98786e-12	1.19636e-10	[6, 7, 8, 9, 10, 11]	Group35	3.84615	3	[Adm, Nppc, Ramp2]
GO:0046058	cAMP metabolic process	GO_BiologicalProcess-EBI-QuickGO-GOA_20.11.2017_00h00	0.000161955	0.0121466	3.98786e-12	1.19636e-10	[7, 8, 9, 10]	Group35	3.78788	5	[Adm, Cxcl10, Nppc, Ramp2, Ramp3]
GO:1900373	positive regulation of purine nucleotide biosynthetic process	GO_BiologicalProcess-EBI-QuickGO-GOA_20.11.2017_00h00	0.00401552	0.0401552	3.98786e-12	1.19636e-10	[6, 7, 8, 9, 10, 11]	Group35	3.65854	3	[Adm, Nppc, Ramp2]
GO:0030814	regulation of cAMP metabolic process	GO_BiologicalProcess-EBI-QuickGO-GOA_20.11.2017_00h00	7.14434e-05	0.00642991	3.98786e-12	1.19636e-10	[7, 8, 9, 10, 11]	Group35	4.5045	5	[Adm, Cxcl10, Nppc, Ramp2, Ramp3]
GO:0030816	positive regulation of cAMP metabolic process	GO_BiologicalProcess-EBI-QuickGO-GOA_20.11.2017_00h00	0.000167486	0.012394	3.98786e-12	1.19636e-10	[7, 8, 9, 10, 11, 12]	Group35	5.6338	4	[Adm, Cxcl10, Ramp2, Ramp3]
GO:2000241	regulation of reproductive process	GO_BiologicalProcess-EBI-QuickGO-GOA_20.11.2017_00h00	0.000312088	0.0199736	3.05075e-14	1.09827e-12	[2, 3]	Group36	3.28947	5	[Igf1, Inhbb, Nppc, Oxtr, Wnt5a]
GO:0031099	regeneration	GO_BiologicalProcess-EBI-QuickGO-GOA_20.11.2017_00h00	7.4033e-06	0.00087359	3.05075e-14	1.09827e-12	[3]	Group36	3.78378	7	[Adm, Anxa3, Ccl2, Gja1, Igf1, Jun, Klf4]
GO:0032637	interleukin-8 production	GO_BiologicalProcess-EBI-QuickGO-GOA_20.11.2017_00h00	0.00181223	0.0434935	3.05075e-14	1.09827e-12	[3]	Group36	4.83871	3	[Klf4, Serpine1, Wnt5a]
GO:0043500	muscle adaptation	GO_BiologicalProcess-EBI-QuickGO-GOA_20.11.2017_00h00	0.00641472	0.0192442	3.05075e-14	1.09827e-12	[2, 4]	Group36	3.09278	3	[Errfi1, Igf1, Klf4]
GO:0048659	smooth muscle cell proliferation	GO_BiologicalProcess-EBI-QuickGO-GOA_20.11.2017_00h00	0.00104866	0.0419464	3.05075e-14	1.09827e-12	[3]	Group36	3.47826	4	[Igf1, Jun, Klf4, Nppc]
GO:0050886	endocrine process	GO_BiologicalProcess-EBI-QuickGO-GOA_20.11.2017_00h00	0.0060553	0.0242212	3.05075e-14	1.09827e-12	[3]	Group36	3.15789	3	[Hsd11b2, Inhbb, Oxtr]
GO:0071695	anatomical structure maturation	GO_BiologicalProcess-EBI-QuickGO-GOA_20.11.2017_00h00	0.000321671	0.0202653	3.05075e-14	1.09827e-12	[3]	Group36	3.26797	5	[Aldh1a2, Gja1, Igf1, Nppc, Wnt5a]
GO:2000242	negative regulation of reproductive process	GO_BiologicalProcess-EBI-QuickGO-GOA_20.11.2017_00h00	0.00157072	0.0455509	3.05075e-14	1.09827e-12	[2, 3, 4]	Group36	5.08475	3	[Igf1, Nppc, Wnt5a]
GO:2000243	positive regulation of reproductive process	GO_BiologicalProcess-EBI-QuickGO-GOA_20.11.2017_00h00	0.00142159	0.0454908	3.05075e-14	1.09827e-12	[2, 3, 4]	Group36	5.26316	3	[Inhbb, Oxtr, Wnt5a]
GO:2001057	reactive nitrogen species metabolic process	GO_BiologicalProcess-EBI-QuickGO-GOA_20.11.2017_00h00	0.00289103	0.0404744	3.05075e-14	1.09827e-12	[3]	Group36	4.10959	3	[Cd34, Igf1, Klf4]
GO:0009408	response to heat	GO_BiologicalProcess-EBI-QuickGO-GOA_20.11.2017_00h00	0.000350418	0.0213755	3.05075e-14	1.09827e-12	[3, 4]	Group36	4.65116	4	[Ccl2, Cd34, Cxcl10, Igf1]
GO:1903409	reactive oxygen species biosynthetic process	GO_BiologicalProcess-EBI-QuickGO-GOA_20.11.2017_00h00	0.000434666	0.024776	3.05075e-14	1.09827e-12	[3, 4]	Group36	4.3956	4	[Cd34, Eef1a1, Igf1, Klf4]
GO:0014896	muscle hypertrophy	GO_BiologicalProcess-EBI-QuickGO-GOA_20.11.2017_00h00	0.00256562	0.04105	3.05075e-14	1.09827e-12	[4]	Group36	4.28571	3	[Errfi1, Gja1, Igf1]
GO:0045778	positive regulation of ossification	GO_BiologicalProcess-EBI-QuickGO-GOA_20.11.2017_00h00	2.9013e-05	0.00295933	3.05075e-14	1.09827e-12	[3, 4, 5]	Group36	5.43478	5	[Cyr61, Gja1, Igf1, Nppc, Wnt5a]
GO:0046209	nitric oxide metabolic process	GO_BiologicalProcess-EBI-QuickGO-GOA_20.11.2017_00h00	0.00216857	0.0433715	3.05075e-14	1.09827e-12	[4]	Group36	4.54545	3	[Cd34, Igf1, Klf4]
GO:0048145	regulation of fibroblast proliferation	GO_BiologicalProcess-EBI-QuickGO-GOA_20.11.2017_00h00	0.000472096	0.0254932	3.05075e-14	1.09827e-12	[3, 4, 5]	Group36	4.30108	4	[Igf1, Jun, Ngfr, Wnt5a]
GO:0048660	regulation of smooth muscle cell proliferation	GO_BiologicalProcess-EBI-QuickGO-GOA_20.11.2017_00h00	0.000919054	0.0376812	3.05075e-14	1.09827e-12	[3, 4, 5]	Group36	3.6036	4	[Igf1, Jun, Klf4, Nppc]
GO:0050678	regulation of epithelial cell proliferation	GO_BiologicalProcess-EBI-QuickGO-GOA_20.11.2017_00h00	4.05989e-07	5.80565e-05	3.05075e-14	1.09827e-12	[3, 4, 5]	Group36	3.125	10	[Aldh1a2, Ccl11, Ccl2, Errfi1, Gja1, Htra1, Igf1, Jun, Ngfr, Wnt5a]
GO:0061448	connective tissue development	GO_BiologicalProcess-EBI-QuickGO-GOA_20.11.2017_00h00	7.19586e-07	9.85833e-05	3.05075e-14	1.09827e-12	[4]	Group36	3.44828	9	[Cd34, Col1a1, Col5a1, Cyr61, Igf1, Loxl2, Nppc, Serpinh1, Wnt5a]
GO:0006809	nitric oxide biosynthetic process	GO_BiologicalProcess-EBI-QuickGO-GOA_20.11.2017_00h00	0.00189758	0.0436444	3.05075e-14	1.09827e-12	[4, 5]	Group36	4.7619	3	[Cd34, Igf1, Klf4]
GO:0032677	regulation of interleukin-8 production	GO_BiologicalProcess-EBI-QuickGO-GOA_20.11.2017_00h00	0.00149498	0.0463445	3.05075e-14	1.09827e-12	[4, 5]	Group36	5.17241	3	[Klf4, Serpine1, Wnt5a]
GO:0042107	cytokine metabolic process	GO_BiologicalProcess-EBI-QuickGO-GOA_20.11.2017_00h00	8.11038e-05	0.00713714	3.05075e-14	1.09827e-12	[4, 5]	Group36	4.38596	5	[Errfi1, Gadd45g, Inhbb, Klf4, Wnt5a]
GO:0042542	response to hydrogen peroxide	GO_BiologicalProcess-EBI-QuickGO-GOA_20.11.2017_00h00	0.00160355	0.0448994	3.05075e-14	1.09827e-12	[4, 5]	Group36	3.10078	4	[Col1a1, Jun, Klf4, Sdc1]
GO:0043502	regulation of muscle adaptation	GO_BiologicalProcess-EBI-QuickGO-GOA_20.11.2017_00h00	0.00277988	0.0416983	3.05075e-14	1.09827e-12	[3, 4, 5, 6]	Group36	4.16667	3	[Errfi1, Igf1, Klf4]
GO:0045667	regulation of osteoblast differentiation	GO_BiologicalProcess-EBI-QuickGO-GOA_20.11.2017_00h00	0.00130555	0.0469997	3.05075e-14	1.09827e-12	[4, 5]	Group36	3.27869	4	[Cyr61, Gja1, Igf1, Nppc]
GO:0045995	regulation of embryonic development	GO_BiologicalProcess-EBI-QuickGO-GOA_20.11.2017_00h00	0.00160355	0.0448994	3.05075e-14	1.09827e-12	[4, 5]	Group36	3.10078	4	[Col5a1, Igf1, Klf4, Wnt5a]
GO:0048146	positive regulation of fibroblast proliferation	GO_BiologicalProcess-EBI-QuickGO-GOA_20.11.2017_00h00	7.59559e-05	0.00676007	3.05075e-14	1.09827e-12	[3, 4, 5, 6]	Group36	6.89655	4	[Igf1, Jun, Ngfr, Wnt5a]
GO:0042089	cytokine biosynthetic process	GO_BiologicalProcess-EBI-QuickGO-GOA_20.11.2017_00h00	7.14434e-05	0.00642991	3.05075e-14	1.09827e-12	[3, 5, 6]	Group36	4.5045	5	[Errfi1, Gadd45g, Inhbb, Klf4, Wnt5a]
GO:0001936	regulation of endothelial cell proliferation	GO_BiologicalProcess-EBI-QuickGO-GOA_20.11.2017_00h00	1.34121e-07	1.985e-05	3.05075e-14	1.09827e-12	[4, 5, 6]	Group36	6.86275	7	[Aldh1a2, Ccl11, Ccl2, Gja1, Jun, Ngfr, Wnt5a]
GO:0007292	female gamete generation	GO_BiologicalProcess-EBI-QuickGO-GOA_20.11.2017_00h00	0.000186221	0.0135942	3.05075e-14	1.09827e-12	[4, 5, 6]	Group36	3.67647	5	[Igf1, Inhbb, Mmp19, Nppc, Tnfaip6]
GO:0014897	striated muscle hypertrophy	GO_BiologicalProcess-EBI-QuickGO-GOA_20.11.2017_00h00	0.00236191	0.0425145	3.05075e-14	1.09827e-12	[5]	Group36	4.41176	3	[Errfi1, Gja1, Igf1]
GO:0031016	pancreas development	GO_BiologicalProcess-EBI-QuickGO-GOA_20.11.2017_00h00	0.00659911	0.0131982	3.05075e-14	1.09827e-12	[4, 5, 6]	Group36	3.06122	3	[Aldh1a2, Igf1, Wnt5a]
GO:0035296	regulation of tube diameter	GO_BiologicalProcess-EBI-QuickGO-GOA_20.11.2017_00h00	0.00174467	0.0436167	3.05075e-14	1.09827e-12	[5]	Group36	3.0303	4	[Adm, Gja1, Nppc, Oxtr]
GO:0045669	positive regulation of osteoblast differentiation	GO_BiologicalProcess-EBI-QuickGO-GOA_20.11.2017_00h00	0.000105098	0.00872314	3.05075e-14	1.09827e-12	[4, 5, 6]	Group36	6.34921	4	[Cyr61, Gja1, Igf1, Nppc]
GO:0051216	cartilage development	GO_BiologicalProcess-EBI-QuickGO-GOA_20.11.2017_00h00	0.000100639	0.00845365	3.05075e-14	1.09827e-12	[4, 5, 6]	Group36	3.125	6	[Col1a1, Cyr61, Loxl2, Nppc, Serpinh1, Wnt5a]
GO:1901655	cellular response to ketone	GO_BiologicalProcess-EBI-QuickGO-GOA_20.11.2017_00h00	0.000491647	0.0260573	3.05075e-14	1.09827e-12	[5]	Group36	4.25532	4	[Ccl2, Errfi1, Gja1, Klf4]
GO:1903426	regulation of reactive oxygen species biosynthetic process	GO_BiologicalProcess-EBI-QuickGO-GOA_20.11.2017_00h00	0.000207089	0.0149104	3.05075e-14	1.09827e-12	[4, 5, 6]	Group36	5.33333	4	[Cd34, Eef1a1, Igf1, Klf4]
GO:0002011	morphogenesis of an epithelial sheet	GO_BiologicalProcess-EBI-QuickGO-GOA_20.11.2017_00h00	0.00172932	0.0449622	3.05075e-14	1.09827e-12	[5, 6]	Group36	4.91803	3	[Col5a1, Cyr61, Wnt5a]
GO:0009994	oocyte differentiation	GO_BiologicalProcess-EBI-QuickGO-GOA_20.11.2017_00h00	0.000861528	0.0370457	3.05075e-14	1.09827e-12	[3, 4, 5, 6, 7, 8]	Group36	6.25	3	[Igf1, Inhbb, Nppc]
GO:0035050	embryonic heart tube development	GO_BiologicalProcess-EBI-QuickGO-GOA_20.11.2017_00h00	0.00429665	0.0386699	3.05075e-14	1.09827e-12	[4, 5, 6, 7]	Group36	3.57143	3	[Aldh1a2, Gja1, Wnt5a]
GO:0042035	regulation of cytokine biosynthetic process	GO_BiologicalProcess-EBI-QuickGO-GOA_20.11.2017_00h00	0.000575651	0.0287825	3.05075e-14	1.09827e-12	[4, 5, 6, 7]	Group36	4.08163	4	[Errfi1, Inhbb, Klf4, Wnt5a]
GO:0045428	regulation of nitric oxide biosynthetic process	GO_BiologicalProcess-EBI-QuickGO-GOA_20.11.2017_00h00	0.00121514	0.0461754	3.05075e-14	1.09827e-12	[4, 5, 6, 7]	Group36	5.55556	3	[Cd34, Igf1, Klf4]
GO:0048477	oogenesis	GO_BiologicalProcess-EBI-QuickGO-GOA_20.11.2017_00h00	0.00444159	0.0355327	3.05075e-14	1.09827e-12	[4, 5, 6, 7]	Group36	3.52941	3	[Igf1, Inhbb, Nppc]
GO:0061035	regulation of cartilage development	GO_BiologicalProcess-EBI-QuickGO-GOA_20.11.2017_00h00	0.00189758	0.0436444	3.05075e-14	1.09827e-12	[4, 5, 6, 7]	Group36	4.7619	3	[Cyr61, Loxl2, Wnt5a]
GO:0061036	positive regulation of cartilage development	GO_BiologicalProcess-EBI-QuickGO-GOA_20.11.2017_00h00	0.00021259	0.0150939	3.05075e-14	1.09827e-12	[3, 4, 5, 6, 7, 8]	Group36	10	3	[Cyr61, Loxl2, Wnt5a]
GO:0003143	embryonic heart tube morphogenesis	GO_BiologicalProcess-EBI-QuickGO-GOA_20.11.2017_00h00	0.00246246	0.0418618	3.05075e-14	1.09827e-12	[4, 5, 6, 7, 8]	Group36	4.34783	3	[Aldh1a2, Gja1, Wnt5a]
GO:0003300	cardiac muscle hypertrophy	GO_BiologicalProcess-EBI-QuickGO-GOA_20.11.2017_00h00	0.00216857	0.0433715	3.05075e-14	1.09827e-12	[6]	Group36	4.54545	3	[Errfi1, Gja1, Igf1]
GO:0030879	mammary gland development	GO_BiologicalProcess-EBI-QuickGO-GOA_20.11.2017_00h00	0.000383947	0.0226529	3.05075e-14	1.09827e-12	[5, 6, 7]	Group36	3.14465	5	[Ccl11, Gja1, Igf1, Oxtr, Wnt5a]
GO:0042036	negative regulation of cytokine biosynthetic process	GO_BiologicalProcess-EBI-QuickGO-GOA_20.11.2017_00h00	0.000137663	0.0107377	3.05075e-14	1.09827e-12	[4, 5, 6, 7, 8]	Group36	11.5385	3	[Errfi1, Inhbb, Klf4]
GO:0097746	regulation of blood vessel diameter	GO_BiologicalProcess-EBI-QuickGO-GOA_20.11.2017_00h00	0.00174467	0.0436167	3.05075e-14	1.09827e-12	[6]	Group36	3.0303	4	[Adm, Gja1, Nppc, Oxtr]
GO:0006140	regulation of nucleotide metabolic process	GO_BiologicalProcess-EBI-QuickGO-GOA_20.11.2017_00h00	1.31367e-05	0.00145817	3.05075e-14	1.09827e-12	[5, 6, 7, 8]	Group36	3.46535	7	[Adm, Cxcl10, Igf1, Nppc, Ramp2, Ramp3, Wnt5a]
GO:0048599	oocyte development	GO_BiologicalProcess-EBI-QuickGO-GOA_20.11.2017_00h00	0.00066705	0.0306843	3.05075e-14	1.09827e-12	[4, 5, 6, 7, 8, 9]	Group36	6.81818	3	[Igf1, Inhbb, Nppc]
GO:0061371	determination of heart left/right asymmetry	GO_BiologicalProcess-EBI-QuickGO-GOA_20.11.2017_00h00	0.00246246	0.0418618	3.05075e-14	1.09827e-12	[5, 6, 7, 8]	Group36	4.34783	3	[Aldh1a2, Gja1, Wnt5a]
GO:0001947	heart looping	GO_BiologicalProcess-EBI-QuickGO-GOA_20.11.2017_00h00	0.00181223	0.0434935	3.05075e-14	1.09827e-12	[5, 6, 7, 8, 9]	Group36	4.83871	3	[Aldh1a2, Gja1, Wnt5a]
GO:0045740	positive regulation of DNA replication	GO_BiologicalProcess-EBI-QuickGO-GOA_20.11.2017_00h00	0.00115082	0.0448819	3.05075e-14	1.09827e-12	[5, 6, 7, 8, 9]	Group36	5.66038	3	[Gja1, Igf1, Jun]
GO:0045981	positive regulation of nucleotide metabolic process	GO_BiologicalProcess-EBI-QuickGO-GOA_20.11.2017_00h00	2.88138e-07	4.178e-05	3.05075e-14	1.09827e-12	[5, 6, 7, 8, 9]	Group36	6.14035	7	[Adm, Cxcl10, Igf1, Nppc, Ramp2, Ramp3, Wnt5a]
GO:0097755	positive regulation of blood vessel diameter	GO_BiologicalProcess-EBI-QuickGO-GOA_20.11.2017_00h00	0.00164882	0.0445182	3.05075e-14	1.09827e-12	[7]	Group36	5	3	[Adm, Gja1, Nppc]
GO:1900542	regulation of purine nucleotide metabolic process	GO_BiologicalProcess-EBI-QuickGO-GOA_20.11.2017_00h00	1.11614e-05	0.00126124	3.05075e-14	1.09827e-12	[6, 7, 8, 9]	Group36	3.5533	7	[Adm, Cxcl10, Igf1, Nppc, Ramp2, Ramp3, Wnt5a]
GO:0031102	neuron projection regeneration	GO_BiologicalProcess-EBI-QuickGO-GOA_20.11.2017_00h00	0.0013505	0.0459169	3.05075e-14	1.09827e-12	[4, 6, 7, 9, 10, 11]	Group36	5.35714	3	[Adm, Jun, Klf4]
GO:1900544	positive regulation of purine nucleotide metabolic process	GO_BiologicalProcess-EBI-QuickGO-GOA_20.11.2017_00h00	2.88138e-07	4.178e-05	3.05075e-14	1.09827e-12	[6, 7, 8, 9, 10]	Group36	6.14035	7	[Adm, Cxcl10, Igf1, Nppc, Ramp2, Ramp3, Wnt5a]
GO:0070372	regulation of ERK1 and ERK2 cascade	GO_BiologicalProcess-EBI-QuickGO-GOA_20.11.2017_00h00	5.89979e-08	8.84968e-06	3.05075e-14	1.09827e-12	[6, 7, 8, 9, 10, 11]	Group36	3.84615	10	[Ackr3, Ccl11, Ccl2, Ccl7, Cyr61, Errfi1, Igf1, Jun, Klf4, Ramp3]
GO:0070373	negative regulation of ERK1 and ERK2 cascade	GO_BiologicalProcess-EBI-QuickGO-GOA_20.11.2017_00h00	0.00198541	0.043679	3.05075e-14	1.09827e-12	[6, 7, 8, 9, 10, 11, 12]	Group36	4.6875	3	[Errfi1, Igf1, Klf4]
GO:2000241	regulation of reproductive process	GO_BiologicalProcess-EBI-QuickGO-GOA_20.11.2017_00h00	0.000312088	0.0199736	2.98378e-13	1.01449e-11	[2, 3]	Group37	3.28947	5	[Igf1, Inhbb, Nppc, Oxtr, Wnt5a]
GO:0001935	endothelial cell proliferation	GO_BiologicalProcess-EBI-QuickGO-GOA_20.11.2017_00h00	7.93988e-10	1.27038e-07	2.98378e-13	1.01449e-11	[3]	Group37	7.56302	9	[Aldh1a2, Ccl11, Ccl2, Cd34, Gja1, Jun, Loxl2, Ngfr, Wnt5a]
GO:0009266	response to temperature stimulus	GO_BiologicalProcess-EBI-QuickGO-GOA_20.11.2017_00h00	1.27839e-06	0.000164912	2.98378e-13	1.01449e-11	[3]	Group37	4.92958	7	[Adm, Ccl2, Cd34, Cxcl10, Fos, Igf1, Ngfr]
GO:0032637	interleukin-8 production	GO_BiologicalProcess-EBI-QuickGO-GOA_20.11.2017_00h00	0.00181223	0.0434935	2.98378e-13	1.01449e-11	[3]	Group37	4.83871	3	[Klf4, Serpine1, Wnt5a]
GO:0033627	cell adhesion mediated by integrin	GO_BiologicalProcess-EBI-QuickGO-GOA_20.11.2017_00h00	0.00121514	0.0461754	2.98378e-13	1.01449e-11	[3]	Group37	5.55556	3	[Ccl11, Fbn1, Serpine1]
GO:0043500	muscle adaptation	GO_BiologicalProcess-EBI-QuickGO-GOA_20.11.2017_00h00	0.00641472	0.0192442	2.98378e-13	1.01449e-11	[2, 4]	Group37	3.09278	3	[Errfi1, Igf1, Klf4]
GO:0071695	anatomical structure maturation	GO_BiologicalProcess-EBI-QuickGO-GOA_20.11.2017_00h00	0.000321671	0.0202653	2.98378e-13	1.01449e-11	[3]	Group37	3.26797	5	[Aldh1a2, Gja1, Igf1, Nppc, Wnt5a]
GO:2000242	negative regulation of reproductive process	GO_BiologicalProcess-EBI-QuickGO-GOA_20.11.2017_00h00	0.00157072	0.0455509	2.98378e-13	1.01449e-11	[2, 3, 4]	Group37	5.08475	3	[Igf1, Nppc, Wnt5a]
GO:2000243	positive regulation of reproductive process	GO_BiologicalProcess-EBI-QuickGO-GOA_20.11.2017_00h00	0.00142159	0.0454908	2.98378e-13	1.01449e-11	[2, 3, 4]	Group37	5.26316	3	[Inhbb, Oxtr, Wnt5a]
GO:0009408	response to heat	GO_BiologicalProcess-EBI-QuickGO-GOA_20.11.2017_00h00	0.000350418	0.0213755	2.98378e-13	1.01449e-11	[3, 4]	Group37	4.65116	4	[Ccl2, Cd34, Cxcl10, Igf1]
GO:0060324	face development	GO_BiologicalProcess-EBI-QuickGO-GOA_20.11.2017_00h00	9.26132e-05	0.00787212	2.98378e-13	1.01449e-11	[3, 4]	Group37	6.55738	4	[Aldh1a2, Col1a1, Crispld2, Wnt5a]
GO:0014896	muscle hypertrophy	GO_BiologicalProcess-EBI-QuickGO-GOA_20.11.2017_00h00	0.00256562	0.04105	2.98378e-13	1.01449e-11	[4]	Group37	4.28571	3	[Errfi1, Gja1, Igf1]
GO:0045682	regulation of epidermis development	GO_BiologicalProcess-EBI-QuickGO-GOA_20.11.2017_00h00	0.00374594	0.0412053	2.98378e-13	1.01449e-11	[3, 4, 5]	Group37	3.75	3	[Errfi1, Ngfr, Wnt5a]
GO:0045778	positive regulation of ossification	GO_BiologicalProcess-EBI-QuickGO-GOA_20.11.2017_00h00	2.9013e-05	0.00295933	2.98378e-13	1.01449e-11	[3, 4, 5]	Group37	5.43478	5	[Cyr61, Gja1, Igf1, Nppc, Wnt5a]
GO:0048145	regulation of fibroblast proliferation	GO_BiologicalProcess-EBI-QuickGO-GOA_20.11.2017_00h00	0.000472096	0.0254932	2.98378e-13	1.01449e-11	[3, 4, 5]	Group37	4.30108	4	[Igf1, Jun, Ngfr, Wnt5a]
GO:0050678	regulation of epithelial cell proliferation	GO_BiologicalProcess-EBI-QuickGO-GOA_20.11.2017_00h00	4.05989e-07	5.80565e-05	2.98378e-13	1.01449e-11	[3, 4, 5]	Group37	3.125	10	[Aldh1a2, Ccl11, Ccl2, Errfi1, Gja1, Htra1, Igf1, Jun, Ngfr, Wnt5a]
GO:0051272	positive regulation of cellular component movement	GO_BiologicalProcess-EBI-QuickGO-GOA_20.11.2017_00h00	1.61218e-09	2.54725e-07	2.98378e-13	1.01449e-11	[3, 4, 5]	Group37	3.09051	14	[Ackr3, Anxa3, Atp8a1, Ccl11, Ccl2, Ccl7, Col1a1, Cxcl10, Cyr61, Igf1, Jun, Serpine1, Tnfaip6, Wnt5a]
GO:0061448	connective tissue development	GO_BiologicalProcess-EBI-QuickGO-GOA_20.11.2017_00h00	7.19586e-07	9.85833e-05	2.98378e-13	1.01449e-11	[4]	Group37	3.44828	9	[Cd34, Col1a1, Col5a1, Cyr61, Igf1, Loxl2, Nppc, Serpinh1, Wnt5a]
GO:0071559	response to transforming growth factor beta	GO_BiologicalProcess-EBI-QuickGO-GOA_20.11.2017_00h00	9.95295e-07	0.00013337	2.98378e-13	1.01449e-11	[3, 5]	Group37	4.0201	8	[Ccl2, Col1a1, Fbn1, Fos, Htra1, Jun, Serpine1, Wnt5a]
GO:0071774	response to fibroblast growth factor	GO_BiologicalProcess-EBI-QuickGO-GOA_20.11.2017_00h00	0.000694414	0.0312487	2.98378e-13	1.01449e-11	[3, 5]	Group37	3.8835	4	[Ccl2, Col1a1, Ngfr, Wnt5a]
GO:0032526	response to retinoic acid	GO_BiologicalProcess-EBI-QuickGO-GOA_20.11.2017_00h00	4.76939e-05	0.004674	2.98378e-13	1.01449e-11	[4, 5]	Group37	4.90196	5	[Aldh1a2, Ccl2, Col1a1, Gja1, Klf4]
GO:0032677	regulation of interleukin-8 production	GO_BiologicalProcess-EBI-QuickGO-GOA_20.11.2017_00h00	0.00149498	0.0463445	2.98378e-13	1.01449e-11	[4, 5]	Group37	5.17241	3	[Klf4, Serpine1, Wnt5a]
GO:0034341	response to interferon-gamma	GO_BiologicalProcess-EBI-QuickGO-GOA_20.11.2017_00h00	0.000598149	0.0287111	2.98378e-13	1.01449e-11	[4, 5]	Group37	4.0404	4	[Ccl11, Ccl2, Ccl7, Wnt5a]
GO:0043502	regulation of muscle adaptation	GO_BiologicalProcess-EBI-QuickGO-GOA_20.11.2017_00h00	0.00277988	0.0416983	2.98378e-13	1.01449e-11	[3, 4, 5, 6]	Group37	4.16667	3	[Errfi1, Igf1, Klf4]
GO:0045667	regulation of osteoblast differentiation	GO_BiologicalProcess-EBI-QuickGO-GOA_20.11.2017_00h00	0.00130555	0.0469997	2.98378e-13	1.01449e-11	[4, 5]	Group37	3.27869	4	[Cyr61, Gja1, Igf1, Nppc]
GO:0045995	regulation of embryonic development	GO_BiologicalProcess-EBI-QuickGO-GOA_20.11.2017_00h00	0.00160355	0.0448994	2.98378e-13	1.01449e-11	[4, 5]	Group37	3.10078	4	[Col5a1, Igf1, Klf4, Wnt5a]
GO:0048146	positive regulation of fibroblast proliferation	GO_BiologicalProcess-EBI-QuickGO-GOA_20.11.2017_00h00	7.59559e-05	0.00676007	2.98378e-13	1.01449e-11	[3, 4, 5, 6]	Group37	6.89655	4	[Igf1, Jun, Ngfr, Wnt5a]
GO:0050679	positive regulation of epithelial cell proliferation	GO_BiologicalProcess-EBI-QuickGO-GOA_20.11.2017_00h00	5.83836e-05	0.00548806	2.98378e-13	1.01449e-11	[3, 4, 5, 6]	Group37	3.44828	6	[Ccl11, Ccl2, Htra1, Igf1, Jun, Wnt5a]
GO:0050921	positive regulation of chemotaxis	GO_BiologicalProcess-EBI-QuickGO-GOA_20.11.2017_00h00	0.000161955	0.0121466	2.98378e-13	1.01449e-11	[3, 4, 5, 6]	Group37	3.78788	5	[Ccl2, Ccl7, Cxcl10, Serpine1, Wnt5a]
GO:1903034	regulation of response to wounding	GO_BiologicalProcess-EBI-QuickGO-GOA_20.11.2017_00h00	3.05655e-05	0.00308711	2.98378e-13	1.01449e-11	[4, 5]	Group37	3.87097	6	[Ccl2, Cd34, Gja1, Klf4, Serpine1, Tnfrsf12a]
GO:1903524	positive regulation of blood circulation	GO_BiologicalProcess-EBI-QuickGO-GOA_20.11.2017_00h00	0.00226396	0.0430152	2.98378e-13	1.01449e-11	[3, 4, 5, 6]	Group37	4.47761	3	[Adm, Gja1, Oxtr]
GO:2000147	positive regulation of cell motility	GO_BiologicalProcess-EBI-QuickGO-GOA_20.11.2017_00h00	1.17368e-09	1.86615e-07	2.98378e-13	1.01449e-11	[3, 4, 5, 6]	Group37	3.16742	14	[Ackr3, Anxa3, Atp8a1, Ccl11, Ccl2, Ccl7, Col1a1, Cxcl10, Cyr61, Igf1, Jun, Serpine1, Tnfaip6, Wnt5a]
GO:0030595	leukocyte chemotaxis	GO_BiologicalProcess-EBI-QuickGO-GOA_20.11.2017_00h00	8.70247e-05	0.00748412	2.98378e-13	1.01449e-11	[3, 5, 6]	Group37	3.20856	6	[Ccl11, Ccl2, Ccl7, Cxcl10, Serpine1, Wnt5a]
GO:0071674	mononuclear cell migration	GO_BiologicalProcess-EBI-QuickGO-GOA_20.11.2017_00h00	1.00288e-05	0.00115331	2.98378e-13	1.01449e-11	[3, 5, 6]	Group37	6.75676	5	[Ccl11, Ccl2, Ccl7, Cxcl10, Serpine1]
GO:0072676	lymphocyte migration	GO_BiologicalProcess-EBI-QuickGO-GOA_20.11.2017_00h00	1.75962e-05	0.00190039	2.98378e-13	1.01449e-11	[3, 5, 6]	Group37	6.0241	5	[Ccl11, Ccl2, Ccl7, Cxcl10, Wnt5a]
GO:0001936	regulation of endothelial cell proliferation	GO_BiologicalProcess-EBI-QuickGO-GOA_20.11.2017_00h00	1.34121e-07	1.985e-05	2.98378e-13	1.01449e-11	[4, 5, 6]	Group37	6.86275	7	[Aldh1a2, Ccl11, Ccl2, Gja1, Jun, Ngfr, Wnt5a]
GO:0002237	response to molecule of bacterial origin	GO_BiologicalProcess-EBI-QuickGO-GOA_20.11.2017_00h00	5.20188e-08	7.85485e-06	2.98378e-13	1.01449e-11	[4, 6]	Group37	3.33333	11	[Adm, Ccl2, Cxcl10, Fos, Gja1, Gng12, Jun, Ngfr, Serpine1, Spon2, Wnt5a]
GO:0002544	chronic inflammatory response	GO_BiologicalProcess-EBI-QuickGO-GOA_20.11.2017_00h00	5.23146e-05	0.00496989	2.98378e-13	1.01449e-11	[5]	Group37	15.7895	3	[Ccl11, Ccl2, Gja1]
GO:0010332	response to gamma radiation	GO_BiologicalProcess-EBI-QuickGO-GOA_20.11.2017_00h00	0.00157072	0.0455509	2.98378e-13	1.01449e-11	[5]	Group37	5.08475	3	[Ccl2, Ccl7, Cxcl10]
GO:0014897	striated muscle hypertrophy	GO_BiologicalProcess-EBI-QuickGO-GOA_20.11.2017_00h00	0.00236191	0.0425145	2.98378e-13	1.01449e-11	[5]	Group37	4.41176	3	[Errfi1, Gja1, Igf1]
GO:0031016	pancreas development	GO_BiologicalProcess-EBI-QuickGO-GOA_20.11.2017_00h00	0.00659911	0.0131982	2.98378e-13	1.01449e-11	[4, 5, 6]	Group37	3.06122	3	[Aldh1a2, Igf1, Wnt5a]
GO:0031100	animal organ regeneration	GO_BiologicalProcess-EBI-QuickGO-GOA_20.11.2017_00h00	0.000229233	0.0160463	2.98378e-13	1.01449e-11	[4, 5, 6]	Group37	5.19481	4	[Adm, Anxa3, Ccl2, Gja1]
GO:0033273	response to vitamin	GO_BiologicalProcess-EBI-QuickGO-GOA_20.11.2017_00h00	0.000434666	0.024776	2.98378e-13	1.01449e-11	[4, 6]	Group37	4.3956	4	[Aldh1a2, Ccl2, Col1a1, Cxcl10]
GO:0044344	cellular response to fibroblast growth factor stimulus	GO_BiologicalProcess-EBI-QuickGO-GOA_20.11.2017_00h00	0.000553761	0.0282418	2.98378e-13	1.01449e-11	[4, 6]	Group37	4.12371	4	[Ccl2, Col1a1, Ngfr, Wnt5a]
GO:0045669	positive regulation of osteoblast differentiation	GO_BiologicalProcess-EBI-QuickGO-GOA_20.11.2017_00h00	0.000105098	0.00872314	2.98378e-13	1.01449e-11	[4, 5, 6]	Group37	6.34921	4	[Cyr61, Gja1, Igf1, Nppc]
GO:0051216	cartilage development	GO_BiologicalProcess-EBI-QuickGO-GOA_20.11.2017_00h00	0.000100639	0.00845365	2.98378e-13	1.01449e-11	[4, 5, 6]	Group37	3.125	6	[Col1a1, Cyr61, Loxl2, Nppc, Serpinh1, Wnt5a]
GO:0071560	cellular response to transforming growth factor beta stimulus	GO_BiologicalProcess-EBI-QuickGO-GOA_20.11.2017_00h00	8.87517e-07	0.000120702	2.98378e-13	1.01449e-11	[4, 6]	Group37	4.08163	8	[Ccl2, Col1a1, Fbn1, Fos, Htra1, Jun, Serpine1, Wnt5a]
GO:1901655	cellular response to ketone	GO_BiologicalProcess-EBI-QuickGO-GOA_20.11.2017_00h00	0.000491647	0.0260573	2.98378e-13	1.01449e-11	[5]	Group37	4.25532	4	[Ccl2, Errfi1, Gja1, Klf4]
GO:0032496	response to lipopolysaccharide	GO_BiologicalProcess-EBI-QuickGO-GOA_20.11.2017_00h00	3.1313e-08	4.75958e-06	2.98378e-13	1.01449e-11	[4, 5, 7]	Group37	3.50318	11	[Adm, Ccl2, Cxcl10, Fos, Gja1, Gng12, Jun, Ngfr, Serpine1, Spon2, Wnt5a]
GO:0001938	positive regulation of endothelial cell proliferation	GO_BiologicalProcess-EBI-QuickGO-GOA_20.11.2017_00h00	0.000149889	0.0113916	2.98378e-13	1.01449e-11	[4, 5, 6, 7]	Group37	5.7971	4	[Ccl11, Ccl2, Jun, Wnt5a]
GO:0002011	morphogenesis of an epithelial sheet	GO_BiologicalProcess-EBI-QuickGO-GOA_20.11.2017_00h00	0.00172932	0.0449622	2.98378e-13	1.01449e-11	[5, 6]	Group37	4.91803	3	[Col5a1, Cyr61, Wnt5a]
GO:0002687	positive regulation of leukocyte migration	GO_BiologicalProcess-EBI-QuickGO-GOA_20.11.2017_00h00	0.000125387	0.00990561	2.98378e-13	1.01449e-11	[3, 4, 5, 6, 7, 8]	Group37	4	5	[Ccl2, Ccl7, Cxcl10, Serpine1, Wnt5a]
GO:0009994	oocyte differentiation	GO_BiologicalProcess-EBI-QuickGO-GOA_20.11.2017_00h00	0.000861528	0.0370457	2.98378e-13	1.01449e-11	[3, 4, 5, 6, 7, 8]	Group37	6.25	3	[Igf1, Inhbb, Nppc]
GO:0030335	positive regulation of cell migration	GO_BiologicalProcess-EBI-QuickGO-GOA_20.11.2017_00h00	6.63962e-10	1.06898e-07	2.98378e-13	1.01449e-11	[4, 5, 6, 7]	Group37	3.30969	14	[Ackr3, Anxa3, Atp8a1, Ccl11, Ccl2, Ccl7, Col1a1, Cxcl10, Cyr61, Igf1, Jun, Serpine1, Tnfaip6, Wnt5a]
GO:0035050	embryonic heart tube development	GO_BiologicalProcess-EBI-QuickGO-GOA_20.11.2017_00h00	0.00429665	0.0386699	2.98378e-13	1.01449e-11	[4, 5, 6, 7]	Group37	3.57143	3	[Aldh1a2, Gja1, Wnt5a]
GO:0048477	oogenesis	GO_BiologicalProcess-EBI-QuickGO-GOA_20.11.2017_00h00	0.00444159	0.0355327	2.98378e-13	1.01449e-11	[4, 5, 6, 7]	Group37	3.52941	3	[Igf1, Inhbb, Nppc]
GO:0061035	regulation of cartilage development	GO_BiologicalProcess-EBI-QuickGO-GOA_20.11.2017_00h00	0.00189758	0.0436444	2.98378e-13	1.01449e-11	[4, 5, 6, 7]	Group37	4.7619	3	[Cyr61, Loxl2, Wnt5a]
GO:0061036	positive regulation of cartilage development	GO_BiologicalProcess-EBI-QuickGO-GOA_20.11.2017_00h00	0.00021259	0.0150939	2.98378e-13	1.01449e-11	[3, 4, 5, 6, 7, 8]	Group37	10	3	[Cyr61, Loxl2, Wnt5a]
GO:0061041	regulation of wound healing	GO_BiologicalProcess-EBI-QuickGO-GOA_20.11.2017_00h00	0.000140185	0.0107943	2.98378e-13	1.01449e-11	[5, 6]	Group37	3.90625	5	[Ccl2, Cd34, Gja1, Serpine1, Tnfrsf12a]
GO:0071346	cellular response to interferon-gamma	GO_BiologicalProcess-EBI-QuickGO-GOA_20.11.2017_00h00	0.000229233	0.0160463	2.98378e-13	1.01449e-11	[5, 6]	Group37	5.19481	4	[Ccl11, Ccl2, Ccl7, Wnt5a]
GO:0002548	monocyte chemotaxis	GO_BiologicalProcess-EBI-QuickGO-GOA_20.11.2017_00h00	1.72804e-06	0.000214276	2.98378e-13	1.01449e-11	[4, 6, 7]	Group37	9.61539	5	[Ccl11, Ccl2, Ccl7, Cxcl10, Serpine1]
GO:0048247	lymphocyte chemotaxis	GO_BiologicalProcess-EBI-QuickGO-GOA_20.11.2017_00h00	1.41721e-06	0.000179985	2.98378e-13	1.01449e-11	[4, 6, 7]	Group37	10	5	[Ccl11, Ccl2, Ccl7, Cxcl10, Wnt5a]
GO:0072678	T cell migration	GO_BiologicalProcess-EBI-QuickGO-GOA_20.11.2017_00h00	0.000915175	0.0384374	2.98378e-13	1.01449e-11	[4, 6, 7]	Group37	6.12245	3	[Ccl2, Cxcl10, Wnt5a]
GO:0002688	regulation of leukocyte chemotaxis	GO_BiologicalProcess-EBI-QuickGO-GOA_20.11.2017_00h00	7.14434e-05	0.00642991	2.98378e-13	1.01449e-11	[4, 5, 6, 7, 8]	Group37	4.5045	5	[Ccl2, Ccl7, Cxcl10, Serpine1, Wnt5a]
GO:0003143	embryonic heart tube morphogenesis	GO_BiologicalProcess-EBI-QuickGO-GOA_20.11.2017_00h00	0.00246246	0.0418618	2.98378e-13	1.01449e-11	[4, 5, 6, 7, 8]	Group37	4.34783	3	[Aldh1a2, Gja1, Wnt5a]
GO:0003300	cardiac muscle hypertrophy	GO_BiologicalProcess-EBI-QuickGO-GOA_20.11.2017_00h00	0.00216857	0.0433715	2.98378e-13	1.01449e-11	[6]	Group37	4.54545	3	[Errfi1, Gja1, Igf1]
GO:0030879	mammary gland development	GO_BiologicalProcess-EBI-QuickGO-GOA_20.11.2017_00h00	0.000383947	0.0226529	2.98378e-13	1.01449e-11	[5, 6, 7]	Group37	3.14465	5	[Ccl11, Gja1, Igf1, Oxtr, Wnt5a]
GO:0070098	chemokine-mediated signaling pathway	GO_BiologicalProcess-EBI-QuickGO-GOA_20.11.2017_00h00	7.62555e-06	0.00089219	2.98378e-13	1.01449e-11	[5, 6, 7]	Group37	7.14286	5	[Ackr3, Ccl11, Ccl2, Ccl7, Cxcl10]
GO:0071277	cellular response to calcium ion	GO_BiologicalProcess-EBI-QuickGO-GOA_20.11.2017_00h00	9.26132e-05	0.00787212	2.98378e-13	1.01449e-11	[6]	Group37	6.55738	4	[Fos, Fosb, Jun, Wnt5a]
GO:0071347	cellular response to interleukin-1	GO_BiologicalProcess-EBI-QuickGO-GOA_20.11.2017_00h00	0.00474029	0.0284417	2.98378e-13	1.01449e-11	[6]	Group37	3.44828	3	[Ccl11, Ccl2, Ccl7]
GO:0071675	regulation of mononuclear cell migration	GO_BiologicalProcess-EBI-QuickGO-GOA_20.11.2017_00h00	0.000760332	0.0334546	2.98378e-13	1.01449e-11	[4, 5, 6, 7, 8]	Group37	6.52174	3	[Ccl2, Cxcl10, Serpine1]
GO:1901342	regulation of vasculature development	GO_BiologicalProcess-EBI-QuickGO-GOA_20.11.2017_00h00	2.62988e-10	4.2604e-08	2.98378e-13	1.01449e-11	[4, 5, 6, 7, 8]	Group37	4.66926	12	[Adm, Anxa3, Ccl11, Ccl2, Cd34, Cxcl10, Klf4, Ngfr, Ramp2, Serpine1, Tnfrsf12a, Wnt5a]
GO:1901343	negative regulation of vasculature development	GO_BiologicalProcess-EBI-QuickGO-GOA_20.11.2017_00h00	3.21912e-05	0.00321912	2.98378e-13	1.01449e-11	[3, 4, 5, 6, 7, 8, 9]	Group37	5.31915	5	[Ccl2, Cxcl10, Klf4, Ngfr, Serpine1]
GO:2000401	regulation of lymphocyte migration	GO_BiologicalProcess-EBI-QuickGO-GOA_20.11.2017_00h00	3.89398e-05	0.00385505	2.98378e-13	1.01449e-11	[4, 5, 6, 7, 8]	Group37	8.16327	4	[Ccl2, Ccl7, Cxcl10, Wnt5a]
GO:0001837	epithelial to mesenchymal transition	GO_BiologicalProcess-EBI-QuickGO-GOA_20.11.2017_00h00	0.00151402	0.0454206	2.98378e-13	1.01449e-11	[5, 6, 7, 8]	Group37	3.14961	4	[Col1a1, Gja1, Loxl2, Wnt5a]
GO:0002690	positive regulation of leukocyte chemotaxis	GO_BiologicalProcess-EBI-QuickGO-GOA_20.11.2017_00h00	2.21273e-05	0.00234549	2.98378e-13	1.01449e-11	[4, 5, 6, 7, 8, 9]	Group37	5.74713	5	[Ccl2, Ccl7, Cxcl10, Serpine1, Wnt5a]
GO:0006140	regulation of nucleotide metabolic process	GO_BiologicalProcess-EBI-QuickGO-GOA_20.11.2017_00h00	1.31367e-05	0.00145817	2.98378e-13	1.01449e-11	[5, 6, 7, 8]	Group37	3.46535	7	[Adm, Cxcl10, Igf1, Nppc, Ramp2, Ramp3, Wnt5a]
GO:0007179	transforming growth factor beta receptor signaling pathway	GO_BiologicalProcess-EBI-QuickGO-GOA_20.11.2017_00h00	0.000293572	0.0190822	2.98378e-13	1.01449e-11	[5, 6, 7, 8]	Group37	3.33333	5	[Ccl2, Fbn1, Fos, Htra1, Jun]
GO:0048599	oocyte development	GO_BiologicalProcess-EBI-QuickGO-GOA_20.11.2017_00h00	0.00066705	0.0306843	2.98378e-13	1.01449e-11	[4, 5, 6, 7, 8, 9]	Group37	6.81818	3	[Igf1, Inhbb, Nppc]
GO:0061371	determination of heart left/right asymmetry	GO_BiologicalProcess-EBI-QuickGO-GOA_20.11.2017_00h00	0.00246246	0.0418618	2.98378e-13	1.01449e-11	[5, 6, 7, 8]	Group37	4.34783	3	[Aldh1a2, Gja1, Wnt5a]
GO:0071677	positive regulation of mononuclear cell migration	GO_BiologicalProcess-EBI-QuickGO-GOA_20.11.2017_00h00	0.000122118	0.00976943	2.98378e-13	1.01449e-11	[4, 5, 6, 7, 8, 9]	Group37	12	3	[Ccl2, Cxcl10, Serpine1]
GO:2000403	positive regulation of lymphocyte migration	GO_BiologicalProcess-EBI-QuickGO-GOA_20.11.2017_00h00	0.000283316	0.0186989	2.98378e-13	1.01449e-11	[4, 5, 6, 7, 8, 9]	Group37	9.09091	3	[Ccl7, Cxcl10, Wnt5a]
GO:0072677	eosinophil migration	GO_BiologicalProcess-EBI-QuickGO-GOA_20.11.2017_00h00	2.48397e-05	0.00258333	2.98378e-13	1.01449e-11	[5, 7, 8]	Group37	20	3	[Ccl11, Ccl2, Ccl7]
GO:1990266	neutrophil migration	GO_BiologicalProcess-EBI-QuickGO-GOA_20.11.2017_00h00	0.00570826	0.0285413	2.98378e-13	1.01449e-11	[5, 7, 8]	Group37	3.22581	3	[Ccl11, Ccl2, Ccl7]
GO:0019229	regulation of vasoconstriction	GO_BiologicalProcess-EBI-QuickGO-GOA_20.11.2017_00h00	0.00172932	0.0449622	2.98378e-13	1.01449e-11	[5, 6, 7, 9]	Group37	4.91803	3	[Adm, Gja1, Oxtr]
GO:0001947	heart looping	GO_BiologicalProcess-EBI-QuickGO-GOA_20.11.2017_00h00	0.00181223	0.0434935	2.98378e-13	1.01449e-11	[5, 6, 7, 8, 9]	Group37	4.83871	3	[Aldh1a2, Gja1, Wnt5a]
GO:0030593	neutrophil chemotaxis	GO_BiologicalProcess-EBI-QuickGO-GOA_20.11.2017_00h00	0.00374594	0.0412053	2.98378e-13	1.01449e-11	[5, 6, 7, 8, 9]	Group37	3.75	3	[Ccl11, Ccl2, Ccl7]
GO:0045740	positive regulation of DNA replication	GO_BiologicalProcess-EBI-QuickGO-GOA_20.11.2017_00h00	0.00115082	0.0448819	2.98378e-13	1.01449e-11	[5, 6, 7, 8, 9]	Group37	5.66038	3	[Gja1, Igf1, Jun]
GO:0045981	positive regulation of nucleotide metabolic process	GO_BiologicalProcess-EBI-QuickGO-GOA_20.11.2017_00h00	2.88138e-07	4.178e-05	2.98378e-13	1.01449e-11	[5, 6, 7, 8, 9]	Group37	6.14035	7	[Adm, Cxcl10, Igf1, Nppc, Ramp2, Ramp3, Wnt5a]
GO:0048245	eosinophil chemotaxis	GO_BiologicalProcess-EBI-QuickGO-GOA_20.11.2017_00h00	9.10871e-06	0.00105661	2.98378e-13	1.01449e-11	[5, 6, 7, 8, 9]	Group37	27.2727	3	[Ccl11, Ccl2, Ccl7]
GO:0090025	regulation of monocyte chemotaxis	GO_BiologicalProcess-EBI-QuickGO-GOA_20.11.2017_00h00	0.000122118	0.00976943	2.98378e-13	1.01449e-11	[5, 6, 7, 8, 9]	Group37	12	3	[Ccl2, Cxcl10, Serpine1]
GO:0097755	positive regulation of blood vessel diameter	GO_BiologicalProcess-EBI-QuickGO-GOA_20.11.2017_00h00	0.00164882	0.0445182	2.98378e-13	1.01449e-11	[7]	Group37	5	3	[Adm, Gja1, Nppc]
GO:0097756	negative regulation of blood vessel diameter	GO_BiologicalProcess-EBI-QuickGO-GOA_20.11.2017_00h00	0.00458946	0.0321262	2.98378e-13	1.01449e-11	[7]	Group37	3.48837	3	[Adm, Gja1, Oxtr]
GO:1901623	regulation of lymphocyte chemotaxis	GO_BiologicalProcess-EBI-QuickGO-GOA_20.11.2017_00h00	1.45463e-06	0.000183284	2.98378e-13	1.01449e-11	[5, 6, 7, 8, 9]	Group37	18.1818	4	[Ccl2, Ccl7, Cxcl10, Wnt5a]
GO:2000181	negative regulation of blood vessel morphogenesis	GO_BiologicalProcess-EBI-QuickGO-GOA_20.11.2017_00h00	2.33903e-05	0.00245598	2.98378e-13	1.01449e-11	[4, 5, 6, 7, 8, 9, 10]	Group37	5.68182	5	[Ccl2, Cxcl10, Klf4, Ngfr, Serpine1]
GO:0070371	ERK1 and ERK2 cascade	GO_BiologicalProcess-EBI-QuickGO-GOA_20.11.2017_00h00	7.67774e-09	1.2054e-06	2.98378e-13	1.01449e-11	[5, 6, 7, 9, 10]	Group37	4.0146	11	[Ackr3, Ccl11, Ccl2, Ccl7, Cyr61, Errfi1, Igf1, Jun, Klf4, Oxtr, Ramp3]
GO:0045765	regulation of angiogenesis	GO_BiologicalProcess-EBI-QuickGO-GOA_20.11.2017_00h00	9.35238e-11	1.52444e-08	2.98378e-13	1.01449e-11	[4, 5, 6, 7, 8, 9, 10, 11]	Group37	5.10638	12	[Adm, Anxa3, Ccl11, Ccl2, Cd34, Cxcl10, Klf4, Ngfr, Ramp2, Serpine1, Tnfrsf12a, Wnt5a]
GO:0090026	positive regulation of monocyte chemotaxis	GO_BiologicalProcess-EBI-QuickGO-GOA_20.11.2017_00h00	6.13756e-05	0.00564656	2.98378e-13	1.01449e-11	[5, 6, 7, 8, 9, 10]	Group37	15	3	[Ccl2, Cxcl10, Serpine1]
GO:1900542	regulation of purine nucleotide metabolic process	GO_BiologicalProcess-EBI-QuickGO-GOA_20.11.2017_00h00	1.11614e-05	0.00126124	2.98378e-13	1.01449e-11	[6, 7, 8, 9]	Group37	3.5533	7	[Adm, Cxcl10, Igf1, Nppc, Ramp2, Ramp3, Wnt5a]
GO:0016525	negative regulation of angiogenesis	GO_BiologicalProcess-EBI-QuickGO-GOA_20.11.2017_00h00	2.0918e-05	0.00223823	2.98378e-13	1.01449e-11	[4, 5, 6, 7, 8, 9, 10, 11, 12]	Group37	5.81395	5	[Ccl2, Cxcl10, Klf4, Ngfr, Serpine1]
GO:0042310	vasoconstriction	GO_BiologicalProcess-EBI-QuickGO-GOA_20.11.2017_00h00	0.00361542	0.0433851	2.98378e-13	1.01449e-11	[8]	Group37	3.79747	3	[Adm, Gja1, Oxtr]
GO:1900544	positive regulation of purine nucleotide metabolic process	GO_BiologicalProcess-EBI-QuickGO-GOA_20.11.2017_00h00	2.88138e-07	4.178e-05	2.98378e-13	1.01449e-11	[6, 7, 8, 9, 10]	Group37	6.14035	7	[Adm, Cxcl10, Igf1, Nppc, Ramp2, Ramp3, Wnt5a]
GO:0070372	regulation of ERK1 and ERK2 cascade	GO_BiologicalProcess-EBI-QuickGO-GOA_20.11.2017_00h00	5.89979e-08	8.84968e-06	2.98378e-13	1.01449e-11	[6, 7, 8, 9, 10, 11]	Group37	3.84615	10	[Ackr3, Ccl11, Ccl2, Ccl7, Cyr61, Errfi1, Igf1, Jun, Klf4, Ramp3]
GO:0070373	negative regulation of ERK1 and ERK2 cascade	GO_BiologicalProcess-EBI-QuickGO-GOA_20.11.2017_00h00	0.00198541	0.043679	2.98378e-13	1.01449e-11	[6, 7, 8, 9, 10, 11, 12]	Group37	4.6875	3	[Errfi1, Igf1, Klf4]
GO:0070374	positive regulation of ERK1 and ERK2 cascade	GO_BiologicalProcess-EBI-QuickGO-GOA_20.11.2017_00h00	8.20093e-05	0.00713481	2.98378e-13	1.01449e-11	[6, 7, 8, 9, 10, 11, 12]	Group37	3.24324	6	[Ackr3, Ccl11, Ccl2, Ccl7, Jun, Ramp3]

## Sheet: myofibroblast
Table S3: Gene ontology terms of each cell cluster
GOID	GOTerm	Ontology Source	Term PValue	Term PValue Corrected with Bonferroni step down	Group PValue	Group PValue Corrected with Bonferroni step down	GOLevels	GOGroups	% Associated Genes	Nr. Genes	Associated Genes Found
GO:0002040	sprouting angiogenesis	GO_BiologicalProcess-EBI-QuickGO-GOA_20.11.2017_00h00	3.52111e-05	0.0226759	3.52111e-05	0.000211266	[4, 5, 6, 8, 9, 10, 11]	Group00	11.1111	9	[Itga5, Itgb1, Jak1, Klf4, Loxl2, Ngfr, Nr4a1, Nrp1, Thbs1]
GO:0070997	neuron death	GO_BiologicalProcess-EBI-QuickGO-GOA_20.11.2017_00h00	1.48228e-05	0.00990165	1.48228e-05	0.00020752	[3]	Group01	5.98802	20	[Btg2, Ccl2, Cd34, Egr1, Fos, Gapdh, Gja1, Hmox1, Hspa5, Hsph1, Mt1, Ngfr, Nr4a2, Nrp1, Prnp, Serpinf1, Tgfb2, Uba52, Ubb, Ubc]
GO:0009612	response to mechanical stimulus	GO_BiologicalProcess-EBI-QuickGO-GOA_20.11.2017_00h00	1.98505e-05	0.0130616	1.98505e-05	0.000178655	[3]	Group02	7.24638	15	[Btg2, Ccl2, Col1a1, Col3a1, Cxcl10, Dcn, Fos, Fosb, Gja1, Inhbb, Myc, Nfkb1, Nfkbia, Postn, Tgfbr2]
GO:0009791	post-embryonic development	GO_BiologicalProcess-EBI-QuickGO-GOA_20.11.2017_00h00	6.35464e-05	0.0395894	6.35464e-05	0.000127093	[2, 3, 4]	Group03	8.46154	11	[Atf5, Csrnp1, Efemp1, Fbn1, Gnas, Grcc10, Hmgn1, Klf4, Nppc, Nr4a2, Tiparp]
GO:0010035	response to inorganic substance	GO_BiologicalProcess-EBI-QuickGO-GOA_20.11.2017_00h00	1.84687e-05	0.0122448	1.84687e-05	0.000203156	[3]	Group04	5.13347	25	[Anxa1, Col1a1, Cryab, Fos, Fosb, Foxo1, Gsn, Hmox1, Hspa5, Hsph1, Icam1, Klf4, Loxl2, Mdm2, Mt1, Mt2, Nr4a1, Nr4a2, Prnp, S100a16, Selenom, Serpinf1, Sparc, Thbs1, Tspo]
GO:0014745	negative regulation of muscle adaptation	GO_BiologicalProcess-EBI-QuickGO-GOA_20.11.2017_00h00	4.73772e-05	0.0300845	4.73772e-05	0.000189509	[3, 4, 5, 6, 7]	Group05	36.3636	4	[Errfi1, Foxo1, Klf4, Lmna]
GO:0042493	response to drug	GO_BiologicalProcess-EBI-QuickGO-GOA_20.11.2017_00h00	1.90127e-06	0.00136701	1.90127e-06	3.99266e-05	[3]	Group06	6.01504	24	[Anxa1, Ccl2, Cdkn1a, Col1a1, Eef1a1, Fos, Fosb, Gas6, Gnas, Hspa5, Icam1, Lgals1, Lox, Mdm2, Myc, Nppc, Oxtr, Prnp, Rpn2, S100a10, Tgfb2, Tgfbr2, Tspo, Umps]
GO:0031175	neuron projection development	GO_BiologicalProcess-EBI-QuickGO-GOA_20.11.2017_00h00	3.39844e-05	0.021954	3.39844e-05	0.000237891	[5, 6, 8, 9, 10]	Group07	4.16198	37	[Adm, Arf4, Btg2, Cttn, Eef1a1, Flrt2, Fn1, Gja1, Grcc10, Hspa5, Ifrd1, Ift20, Ist1, Itgb1, Klf4, Lamb1, Lgals1, Matn2, Mdm2, Ngfr, Nr4a2, Nrp1, Ogn, Plk2, Postn, Ptprs, Sdc4, Serpinf1, Sgk1, Tgfb2, Tnfrsf12a, Tspo, Uba52, Ubb, Ubc, Vapa, Vim]
GO:0048146	positive regulation of fibroblast proliferation	GO_BiologicalProcess-EBI-QuickGO-GOA_20.11.2017_00h00	1.96015e-05	0.012937	1.96015e-05	0.000196015	[3, 4, 5, 6]	Group08	13.7931	8	[Anxa2, Cdkn1a, Fn1, Gas6, Igf1, Myc, Ngfr, Sphk1]
GO:0048660	regulation of smooth muscle cell proliferation	GO_BiologicalProcess-EBI-QuickGO-GOA_20.11.2017_00h00	8.05691e-05	0.04955	8.05691e-05	8.05691e-05	[3, 4, 5]	Group09	9.00901	10	[Hmox1, Hpgd, Igf1, Klf4, Mdm2, Nppc, Tgfbr2, Thbs1, Tpm1, Trib1]
GO:0040008	regulation of growth	GO_BiologicalProcess-EBI-QuickGO-GOA_20.11.2017_00h00	3.06391e-07	0.000227036	3.06391e-07	7.35339e-06	[2, 3]	Group10	5.26316	34	[Cdkn1a, Col14a1, Cryab, Csf1, Cttn, Cxcl16, Cyr61, Dcbld2, Ezr, Fn1, Gas6, Gja1, Gnas, Ifrd1, Igf1, Igfbp6, Ist1, Morf4l2, Mt1, Mt2, Nppc, Nrp1, Pim1, Ppib, Ptprs, Rbbp7, Socs1, Socs2, Socs3, Sphk1, Sqstm1, Tgfb2, Tgfbr2, Tnfrsf12a]
GO:0001558	regulation of cell growth	GO_BiologicalProcess-EBI-QuickGO-GOA_20.11.2017_00h00	3.69185e-05	0.0236648	3.06391e-07	7.35339e-06	[3, 4, 5]	Group10	5.61798	20	[Cdkn1a, Col14a1, Cryab, Cttn, Cxcl16, Cyr61, Dcbld2, Fn1, Gja1, Ifrd1, Igf1, Igfbp6, Ist1, Nrp1, Ptprs, Rbbp7, Socs2, Sphk1, Tgfb2, Tnfrsf12a]
GO:0048608	reproductive structure development	GO_BiologicalProcess-EBI-QuickGO-GOA_20.11.2017_00h00	5.41252e-06	0.00371299	6.27174e-06	0.00010662	[3, 4, 5, 6]	Group11	5.38302	26	[Adamts1, Adm, Anxa1, Cd44, Cyr61, Dcn, Gja1, Icam1, Igf1, Mmp19, Pgr, Prdx4, Ptgis, Rps6, Serpinb6a, Serpine1, Serpinf1, Socs3, Tcf21, Tgfb2, Tiparp, Uba52, Ubb, Ubc, Vcam1, Zfp36l1]
GO:0061458	reproductive system development	GO_BiologicalProcess-EBI-QuickGO-GOA_20.11.2017_00h00	6.27174e-06	0.00429614	6.27174e-06	0.00010662	[4, 5]	Group11	5.33881	26	[Adamts1, Adm, Anxa1, Cd44, Cyr61, Dcn, Gja1, Icam1, Igf1, Mmp19, Pgr, Prdx4, Ptgis, Rps6, Serpinb6a, Serpine1, Serpinf1, Socs3, Tcf21, Tgfb2, Tiparp, Uba52, Ubb, Ubc, Vcam1, Zfp36l1]
GO:0001655	urogenital system development	GO_BiologicalProcess-EBI-QuickGO-GOA_20.11.2017_00h00	3.84054e-05	0.0245411	3.84054e-05	0.000192027	[4, 5]	Group12	5.60224	20	[Adamts1, Anxa1, Cd34, Cd44, Col4a1, Dcn, Egr1, Fbn1, Hpgd, Ift20, Igf1, Maged1, Myc, Nrp1, Sdc4, Serpinf1, Tcf21, Tgfb2, Tiparp, Vcan]
GO:0072001	renal system development	GO_BiologicalProcess-EBI-QuickGO-GOA_20.11.2017_00h00	7.26925e-05	0.045142	3.84054e-05	0.000192027	[4, 5, 6]	Group12	5.71429	18	[Adamts1, Cd34, Cd44, Col4a1, Dcn, Egr1, Fbn1, Hpgd, Ift20, Maged1, Myc, Nrp1, Sdc4, Serpinf1, Tcf21, Tgfb2, Tiparp, Vcan]
GO:1904019	epithelial cell apoptotic process	GO_BiologicalProcess-EBI-QuickGO-GOA_20.11.2017_00h00	1.57778e-05	0.0104922	1.57778e-05	0.000189334	[5]	Group13	10.8696	10	[Cd248, Gas6, Gsn, Hmox1, Icam1, Serpine1, Sfrp4, Tgfbr2, Thbs1, Zfp36l1]
GO:1904035	regulation of epithelial cell apoptotic process	GO_BiologicalProcess-EBI-QuickGO-GOA_20.11.2017_00h00	7.3831e-06	0.00502789	1.57778e-05	0.000189334	[6, 7]	Group13	13.4328	9	[Cd248, Gas6, Gsn, Hmox1, Icam1, Serpine1, Sfrp4, Thbs1, Zfp36l1]
GO:0072593	reactive oxygen species metabolic process	GO_BiologicalProcess-EBI-QuickGO-GOA_20.11.2017_00h00	1.00091e-07	7.49683e-05	1.00091e-07	2.50228e-06	[3]	Group14	8.26446	20	[Arf4, Cd34, Cdkn1a, Cryab, Cxcl1, Cyr61, Eef1a1, Foxo1, Gstp1, Hk2, Icam1, Igf1, Klf4, Myc, Prdx4, Ptgis, Selenos, Tgfbr2, Thbs1, Tspo]
GO:2000377	regulation of reactive oxygen species metabolic process	GO_BiologicalProcess-EBI-QuickGO-GOA_20.11.2017_00h00	6.73888e-09	5.16198e-06	1.00091e-07	2.50228e-06	[4, 5]	Group14	10.8434	18	[Arf4, Cd34, Cdkn1a, Cryab, Cxcl1, Eef1a1, Foxo1, Gstp1, Hk2, Icam1, Igf1, Klf4, Myc, Ptgis, Selenos, Tgfbr2, Thbs1, Tspo]
GO:0010212	response to ionizing radiation	GO_BiologicalProcess-EBI-QuickGO-GOA_20.11.2017_00h00	1.42244e-05	0.00951609	1.42244e-05	0.000213365	[4]	Group15	8.44156	13	[Anxa1, Ccl2, Ccl7, Cdkn1a, Cryab, Cxcl10, Egr1, Hspa5, Icam1, Mdm2, Myc, Pnp, Swi5]
GO:0010332	response to gamma radiation	GO_BiologicalProcess-EBI-QuickGO-GOA_20.11.2017_00h00	2.47044e-07	0.000183554	1.42244e-05	0.000213365	[5]	Group15	16.9492	10	[Ccl2, Ccl7, Cdkn1a, Cryab, Cxcl10, Egr1, Hspa5, Mdm2, Myc, Pnp]
GO:0007292	female gamete generation	GO_BiologicalProcess-EBI-QuickGO-GOA_20.11.2017_00h00	3.63822e-06	0.00253948	3.63822e-06	6.91262e-05	[4, 5, 6]	Group16	9.55882	13	[Adamts1, Hpgd, Igf1, Il4ra, Inhbb, Mmp19, Nppc, Pgr, Rps6, Tnfaip6, Uba52, Ubb, Ubc]
GO:0030728	ovulation	GO_BiologicalProcess-EBI-QuickGO-GOA_20.11.2017_00h00	3.21516e-07	0.000237922	3.63822e-06	6.91262e-05	[3, 4, 5, 6, 7]	Group16	29.1667	7	[Adamts1, Hpgd, Il4ra, Inhbb, Mmp19, Pgr, Tnfaip6]
GO:0001817	regulation of cytokine production	GO_BiologicalProcess-EBI-QuickGO-GOA_20.11.2017_00h00	4.95185e-06	0.00343163	4.95185e-06	8.91332e-05	[3, 4]	Group17	5.06993	29	[Anxa1, C3, Ccl2, Cd34, Egr1, Errfi1, Ezr, Fn1, Gapdh, Gas6, Gstp1, Hmox1, Il4ra, Inhbb, Klf4, Lum, Nfkb1, Postn, Prnp, Ptprs, Selenos, Serpine1, Socs1, Sphk1, Spon2, Tgfb2, Thbs1, Tnfsf9, Tspo]
GO:0001818	negative regulation of cytokine production	GO_BiologicalProcess-EBI-QuickGO-GOA_20.11.2017_00h00	2.06511e-06	0.00148275	4.95185e-06	8.91332e-05	[3, 4, 5]	Group17	7.79817	17	[Anxa1, Cd34, Errfi1, Ezr, Fn1, Gas6, Gstp1, Hmox1, Inhbb, Klf4, Nfkb1, Prnp, Ptprs, Selenos, Tgfb2, Thbs1, Tspo]
GO:0009743	response to carbohydrate	GO_BiologicalProcess-EBI-QuickGO-GOA_20.11.2017_00h00	1.48746e-05	0.00992134	1.48746e-05	0.000193369	[4]	Group18	7.04846	16	[Ccl2, Col6a2, Egr1, Gas6, Gja1, Gstp1, Icam1, Igf1, Lgals1, Selenos, Serpinf1, Sparc, Tgfbr2, Thbs1, Vcam1, Zfp36l1]
GO:0034284	response to monosaccharide	GO_BiologicalProcess-EBI-QuickGO-GOA_20.11.2017_00h00	1.87475e-05	0.0124108	1.48746e-05	0.000193369	[5]	Group18	7.28155	15	[Ccl2, Col6a2, Egr1, Gas6, Gja1, Gstp1, Icam1, Igf1, Lgals1, Selenos, Serpinf1, Sparc, Tgfbr2, Thbs1, Vcam1]
GO:0044259	multicellular organismal macromolecule metabolic process	GO_BiologicalProcess-EBI-QuickGO-GOA_20.11.2017_00h00	2.59462e-05	0.016891	2.59462e-05	0.000207569	[3, 4]	Group19	11.5385	9	[Adamts2, Ccl2, Col1a1, Col5a1, Ctsk, Errfi1, Itgb1, Mmp19, Serpinh1]
GO:0032963	collagen metabolic process	GO_BiologicalProcess-EBI-QuickGO-GOA_20.11.2017_00h00	2.33596e-05	0.0153006	2.59462e-05	0.000207569	[4, 5]	Group19	11.6883	9	[Adamts2, Ccl2, Col1a1, Col5a1, Ctsk, Errfi1, Itgb1, Mmp19, Serpinh1]
GO:0001932	regulation of protein phosphorylation	GO_BiologicalProcess-EBI-QuickGO-GOA_20.11.2017_00h00	6.94247e-07	0.0005068	4.18489e-08	1.12992e-06	[6, 7, 8]	Group20	4.11171	53	[Ackr3, Anxa2, Arl6ip5, Atf3, C3, Cavin3, Ccl2, Ccl7, Ccnl1, Cd44, Cdkn1a, Csf1, Cyr61, Dcn, Egr1, Errfi1, Ezr, Fbn1, Flrt2, Fn1, Foxo1, Gadd45g, Gas6, Gja1, Gstp1, Hspa5, Hsph1, Icam1, Igf1, Il6st, Inhbb, Itga5, Klf4, Maged1, Myadm, Nab2, Nenf, Nrp1, Pim1, Plpp3, Ppp1r15a, Prnp, Sdc4, Serpinh1, Socs1, Socs2, Socs3, Sphk1, Sqstm1, Tgfb2, Tgfbr2, Thbs1, Trib1]
GO:0070371	ERK1 and ERK2 cascade	GO_BiologicalProcess-EBI-QuickGO-GOA_20.11.2017_00h00	2.99994e-06	0.00212696	4.18489e-08	1.12992e-06	[5, 6, 7, 9, 10]	Group20	6.93431	19	[Ackr3, Atf3, Cavin3, Ccl2, Ccl7, Cd44, Cyr61, Errfi1, Ezr, Fn1, Gas6, Gstp1, Icam1, Igf1, Klf4, Myc, Nrp1, Oxtr, Zfp36l1]
GO:0070372	regulation of ERK1 and ERK2 cascade	GO_BiologicalProcess-EBI-QuickGO-GOA_20.11.2017_00h00	7.70824e-05	0.0475599	4.18489e-08	1.12992e-06	[6, 7, 8, 9, 10, 11]	Group20	6.15385	16	[Ackr3, Atf3, Cavin3, Ccl2, Ccl7, Cd44, Cyr61, Errfi1, Ezr, Fn1, Gas6, Gstp1, Icam1, Igf1, Klf4, Nrp1]
GO:0044319	wound healing, spreading of cells	GO_BiologicalProcess-EBI-QuickGO-GOA_20.11.2017_00h00	2.72282e-06	0.00194137	3.39671e-06	6.79342e-05	[4, 5, 6, 8, 9]	Group21	21.875	7	[Cd44, Col5a1, Cyr61, Gsn, Itga5, Pdpn, Rhoc]
GO:0090504	epiboly	GO_BiologicalProcess-EBI-QuickGO-GOA_20.11.2017_00h00	3.39671e-06	0.00238449	3.39671e-06	6.79342e-05	[6, 7]	Group21	21.2121	7	[Cd44, Col5a1, Cyr61, Gsn, Itga5, Pdpn, Rhoc]
GO:0090505	epiboly involved in wound healing	GO_BiologicalProcess-EBI-QuickGO-GOA_20.11.2017_00h00	2.72282e-06	0.00194137	3.39671e-06	6.79342e-05	[5, 7, 8]	Group21	21.875	7	[Cd44, Col5a1, Cyr61, Gsn, Itga5, Pdpn, Rhoc]
GO:0098657	import into cell	GO_BiologicalProcess-EBI-QuickGO-GOA_20.11.2017_00h00	5.35375e-05	0.0336751	5.35375e-05	0.000160612	[4]	Group22	4.55285	28	[Ackr3, Adm, Anxa1, Anxa2, Anxa3, Ap2m1, C3, Ccl2, Cd302, Cttn, Cxcl16, Eef1a1, Ehd2, Ezr, Gas6, Gsn, Itgb1, Loxl2, Mesd, Pdia6, Prnp, Serpine1, Sfrp4, Spon2, Tgfbr2, Thbs1, Txndc5, Vim]
GO:0006909	phagocytosis	GO_BiologicalProcess-EBI-QuickGO-GOA_20.11.2017_00h00	6.52973e-05	0.0406149	5.35375e-05	0.000160612	[6]	Group22	7.30337	13	[Anxa1, Anxa3, C3, Ccl2, Cd302, Gas6, Gsn, Mesd, Pdia6, Spon2, Thbs1, Txndc5, Vim]
GO:0043277	apoptotic cell clearance	GO_BiologicalProcess-EBI-QuickGO-GOA_20.11.2017_00h00	7.39189e-05	0.0456819	5.35375e-05	0.000160612	[7]	Group22	16.6667	6	[C3, Ccl2, Gas6, Pdia6, Thbs1, Txndc5]
GO:0048729	tissue morphogenesis	GO_BiologicalProcess-EBI-QuickGO-GOA_20.11.2017_00h00	1.28358e-05	0.00861285	1.31467e-15	4.99576e-14	[3, 4]	Group23	4.67572	31	[Adm, Cd44, Col3a1, Col4a1, Col5a1, Csf1, Cxcl10, Cyr61, Gja1, Gna13, Gsn, Ift20, Igf1, Itga5, Itgb1, Klf4, Maged1, Mdm2, Myc, Ngfr, Nrp1, Pdpn, Pgr, Pofut2, Rhoc, Sdc4, Socs3, Tcf21, Tgfb2, Tgfbr2, Tpm1]
GO:0072359	circulatory system development	GO_BiologicalProcess-EBI-QuickGO-GOA_20.11.2017_00h00	2.55181e-16	2.11034e-13	1.31467e-15	4.99576e-14	[4, 5]	Group23	6.23782	64	[Ackr3, Adamts1, Adm, Anxa2, Anxa3, Btg1, C3, Ccl2, Cd34, Col14a1, Col1a1, Col1a2, Col3a1, Col4a1, Col5a1, Cxcl10, Cyr61, Dcn, Ecm1, Egr1, Errfi1, Fbn1, Flrt2, Fn1, Foxo1, Gja1, Gna13, Hmox1, Hpgd, Ift20, Igf1, Itga5, Itgb1, Jak1, Klf4, Lmna, Lox, Loxl2, Mdm2, Mmp19, Ngfr, Nr4a1, Nrp1, Oxtr, Pdpn, Pim1, Plpp3, Ptgis, Serpine1, Serpinf1, Socs3, Sparc, Sphk1, Tcf21, Tgfb2, Tgfbr2, Thbs1, Tiparp, Tn…
GO:0007507	heart development	GO_BiologicalProcess-EBI-QuickGO-GOA_20.11.2017_00h00	5.11264e-05	0.032363	1.31467e-15	4.99576e-14	[4, 5, 6]	Group23	4.67128	27	[Adamts1, Adm, Col14a1, Col3a1, Col5a1, Cyr61, Fbn1, Flrt2, Gja1, Ift20, Igf1, Itgb1, Lmna, Lox, Mdm2, Nrp1, Oxtr, Pdpn, Pim1, Sparc, Tgfb2, Tgfbr2, Thbs1, Tpm1, Vcam1, Vcan, Zfp36l1]
GO:0019471	4-hydroxyproline metabolic process	GO_BiologicalProcess-EBI-QuickGO-GOA_20.11.2017_00h00	3.06342e-05	0.0198203	5.28083e-08	1.37302e-06	[4, 5, 6, 8]	Group24	40	4	[P4ha1, P4ha2, P4hb, Prdx4]
GO:0018126	protein hydroxylation	GO_BiologicalProcess-EBI-QuickGO-GOA_20.11.2017_00h00	7.96424e-05	0.0490597	5.28083e-08	1.37302e-06	[6, 7]	Group24	21.7391	5	[Crtap, P4ha1, P4ha2, P4hb, Plod2]
GO:0018208	peptidyl-proline modification	GO_BiologicalProcess-EBI-QuickGO-GOA_20.11.2017_00h00	6.96639e-07	0.00050785	5.28083e-08	1.37302e-06	[7, 8]	Group24	17.6471	9	[Crtap, Fkbp10, Fkbp7, Fkbp9, P4ha1, P4ha2, P4hb, Ppib, Ppic]
GO:0061061	muscle structure development	GO_BiologicalProcess-EBI-QuickGO-GOA_20.11.2017_00h00	4.6277e-07	0.000340599	5.96946e-07	1.37298e-05	[3]	Group25	5.26316	33	[Adm, Atf3, Btg1, Btg2, Col14a1, Col3a1, Cryab, Cxcl10, Dcn, Egr1, Ehd2, Flnc, Fos, Gja1, Ifrd1, Ift20, Igf1, Il4ra, Itgb1, Lgals1, Lmna, Maff, Morf4l2, Myc, Myl6, Nr4a1, Pim1, Tcf21, Tgfb2, Tgfbr2, Tpm1, Uqcc2, Zfp36l1]
GO:0060537	muscle tissue development	GO_BiologicalProcess-EBI-QuickGO-GOA_20.11.2017_00h00	3.17799e-06	0.00223731	5.96946e-07	1.37298e-05	[4]	Group25	5.83942	24	[Atf3, Btg2, Col14a1, Col3a1, Dcn, Egr1, Fos, Gja1, Ifrd1, Ift20, Igf1, Itgb1, Lmna, Maff, Myc, Myl6, Nr4a1, Pim1, Tcf21, Tgfb2, Tgfbr2, Tiparp, Tpm1, Uqcc2]
GO:0007517	muscle organ development	GO_BiologicalProcess-EBI-QuickGO-GOA_20.11.2017_00h00	2.89266e-05	0.0187734	5.96946e-07	1.37298e-05	[4, 5, 6]	Group25	5.5409	21	[Atf3, Btg2, Col14a1, Col3a1, Cryab, Dcn, Egr1, Fos, Gja1, Igf1, Lmna, Maff, Myc, Myl6, Nr4a1, Pim1, Tcf21, Tgfb2, Tgfbr2, Tpm1, Uqcc2]
GO:0014706	striated muscle tissue development	GO_BiologicalProcess-EBI-QuickGO-GOA_20.11.2017_00h00	1.35976e-05	0.00911039	5.96946e-07	1.37298e-05	[5]	Group25	5.65553	22	[Atf3, Btg2, Col14a1, Dcn, Egr1, Fos, Gja1, Ifrd1, Ift20, Igf1, Itgb1, Lmna, Maff, Myc, Myl6, Nr4a1, Pim1, Tcf21, Tgfb2, Tgfbr2, Tpm1, Uqcc2]
GO:0001101	response to acid chemical	GO_BiologicalProcess-EBI-QuickGO-GOA_20.11.2017_00h00	3.81997e-05	0.0244478	1.72862e-06	3.80297e-05	[3]	Group26	5.79268	19	[Adh1, Ccl2, Col16a1, Col1a1, Col1a2, Col3a1, Col4a1, Col5a2, Col6a1, Egr1, Foxo1, Gja1, Gsn, Gstp1, Icam1, Klf4, Serpinf1, Socs1, Sparc]
GO:0043200	response to amino acid	GO_BiologicalProcess-EBI-QuickGO-GOA_20.11.2017_00h00	2.20517e-05	0.0144659	1.72862e-06	3.80297e-05	[4, 5]	Group26	9.48276	11	[Ccl2, Col16a1, Col1a1, Col1a2, Col3a1, Col4a1, Col5a2, Col6a1, Gstp1, Icam1, Socs1]
GO:0071230	cellular response to amino acid stimulus	GO_BiologicalProcess-EBI-QuickGO-GOA_20.11.2017_00h00	5.10938e-05	0.0323935	1.72862e-06	3.80297e-05	[5, 6]	Group26	12.1212	8	[Col16a1, Col1a1, Col1a2, Col3a1, Col4a1, Col5a2, Col6a1, Socs1]
GO:0070208	protein heterotrimerization	GO_BiologicalProcess-EBI-QuickGO-GOA_20.11.2017_00h00	9.55965e-07	0.000693074	1.72862e-06	3.80297e-05	[7, 8]	Group26	33.3333	6	[C1qtnf6, Col1a1, Col1a2, Col6a1, Col6a2, Col6a4]
GO:0043062	extracellular structure organization	GO_BiologicalProcess-EBI-QuickGO-GOA_20.11.2017_00h00	2.06299e-12	1.66071e-09	2.11518e-09	6.34553e-08	[3]	Group27	11.4679	25	[Adamts2, Anxa2, Col14a1, Col1a1, Col1a2, Col3a1, Col4a1, Col5a1, Col5a2, Cyr61, Dpt, Flrt2, Gas6, Has1, Itgb1, Lox, Loxl2, Lum, P4ha1, Pdpn, Postn, Prdx4, Serpinh1, Tgfb2, Thbs1]
GO:0097435	supramolecular fiber organization	GO_BiologicalProcess-EBI-QuickGO-GOA_20.11.2017_00h00	2.11026e-07	0.000157003	2.11518e-09	6.34553e-08	[3]	Group27	5.55556	32	[Adamts2, Anxa2, Col14a1, Col1a1, Col1a2, Col3a1, Col5a1, Col5a2, Cryab, Cttn, Dpt, Ezr, Gsn, Icam1, Itgb1, Lox, Loxl2, Lum, Mapre1, Mdm2, Msrb2, Myadm, Nrp1, P4ha1, S100a10, Sdc4, Serpinh1, Tgfb2, Tpm1, Tpm2, Tpm4, Vim]
GO:0030198	extracellular matrix organization	GO_BiologicalProcess-EBI-QuickGO-GOA_20.11.2017_00h00	1.85984e-12	1.49903e-09	2.11518e-09	6.34553e-08	[4]	Group27	11.5207	25	[Adamts2, Anxa2, Col14a1, Col1a1, Col1a2, Col3a1, Col4a1, Col5a1, Col5a2, Cyr61, Dpt, Flrt2, Gas6, Has1, Itgb1, Lox, Loxl2, Lum, P4ha1, Pdpn, Postn, Prdx4, Serpinh1, Tgfb2, Thbs1]
GO:0030199	collagen fibril organization	GO_BiologicalProcess-EBI-QuickGO-GOA_20.11.2017_00h00	3.49994e-15	2.88395e-12	2.11518e-09	6.34553e-08	[4, 5]	Group27	34.0909	15	[Adamts2, Anxa2, Col14a1, Col1a1, Col1a2, Col3a1, Col5a1, Col5a2, Dpt, Lox, Loxl2, Lum, P4ha1, Serpinh1, Tgfb2]
GO:0021979	hypothalamus cell differentiation	GO_BiologicalProcess-EBI-QuickGO-GOA_20.11.2017_00h00	4.73772e-05	0.0300845	6.30228e-06	0.000100836	[4, 5, 6, 7, 8, 9, 10, 11]	Group28	36.3636	4	[Nrp1, Uba52, Ubb, Ubc]
GO:1902253	regulation of intrinsic apoptotic signaling pathway by p53 class mediator	GO_BiologicalProcess-EBI-QuickGO-GOA_20.11.2017_00h00	2.02946e-05	0.0133335	6.30228e-06	0.000100836	[6, 7, 8, 9]	Group28	20.6897	6	[Cd44, Mdm2, Pttg1ip, Uba52, Ubb, Ubc]
GO:0021886	hypothalamus gonadotrophin-releasing hormone neuron differentiation	GO_BiologicalProcess-EBI-QuickGO-GOA_20.11.2017_00h00	5.35643e-06	0.00368523	6.30228e-06	0.000100836	[5, 6, 7, 8, 9, 10, 11, 12]	Group28	57.1429	4	[Nrp1, Uba52, Ubb, Ubc]
GO:0021888	hypothalamus gonadotrophin-releasing hormone neuron development	GO_BiologicalProcess-EBI-QuickGO-GOA_20.11.2017_00h00	5.35643e-06	0.00368523	6.30228e-06	0.000100836	[6, 7, 8, 9, 10, 11, 12, 13]	Group28	57.1429	4	[Nrp1, Uba52, Ubb, Ubc]
GO:1901654	response to ketone	GO_BiologicalProcess-EBI-QuickGO-GOA_20.11.2017_00h00	9.87905e-07	0.000714255	8.95496e-09	2.50739e-07	[4]	Group29	8.69565	16	[Adh1, Ccl2, Cdkn1a, Eif4e, Eif4ebp1, Errfi1, Fos, Fosb, Foxo1, Gja1, Icam1, Klf4, Oxtr, Serpinf1, Tgfb2, Tspo]
GO:0032570	response to progesterone	GO_BiologicalProcess-EBI-QuickGO-GOA_20.11.2017_00h00	7.39189e-05	0.0456819	8.95496e-09	2.50739e-07	[5, 6]	Group29	16.6667	6	[Ccl2, Fos, Fosb, Oxtr, Tgfb2, Tspo]
GO:0008347	glial cell migration	GO_BiologicalProcess-EBI-QuickGO-GOA_20.11.2017_00h00	3.40127e-05	0.0219382	8.95496e-09	2.50739e-07	[4, 5, 6, 7, 8]	Group29	15.2174	7	[Ccl2, Csf1, Lamb1, Matn2, Tgfb2, Tspo, Vcan]
GO:0042063	gliogenesis	GO_BiologicalProcess-EBI-QuickGO-GOA_20.11.2017_00h00	4.56859e-05	0.0290562	8.95496e-09	2.50739e-07	[5, 6, 7]	Group29	6.15942	17	[Anxa1, Ccl2, Csf1, Gsn, Gstp1, Hdac1, Igf1, Il6st, Lamb1, Matn2, Mxra8, Nab2, Plpp3, Tgfb2, Tspo, Vcan, Vim]
GO:0009653	anatomical structure morphogenesis	GO_BiologicalProcess-EBI-QuickGO-GOA_20.11.2017_00h00	1.80632e-16	1.49744e-13	2.00593e-19	8.82609e-18	[2, 3]	Group30	4.38771	110	[Ackr3, Adamts1, Adm, Anxa1, Anxa2, Anxa3, Btg1, C3, Ccl2, Ccl7, Cd248, Cd34, Cd44, Col1a1, Col1a2, Col3a1, Col4a1, Col5a1, Col5a2, Col6a1, Cryab, Csf1, Csrnp1, Cttn, Cxcl10, Cyr61, Dcn, Ecm1, Efemp1, Ehd2, Errfi1, Ezr, Fbn1, Fermt2, Flrt2, Fn1, Foxo1, Frmd6, Gja1, Gna13, Gnas, Grcc10, Gsn, Hdac1, Hmgn1, Hmox1, Hpgd, Hspa5, Icam1, Ifrd1, Ift20, Igf1, Il4ra, Ist1, Itga5, Itgb1, Jak1, Klf4, Lamb1, …
GO:0050793	regulation of developmental process	GO_BiologicalProcess-EBI-QuickGO-GOA_20.11.2017_00h00	2.12729e-16	1.76139e-13	2.00593e-19	8.82609e-18	[2, 3]	Group30	4.51389	104	[Adamts1, Adm, Anxa1, Anxa2, Anxa3, Btg1, C3, Ccl2, Ccl7, Cd34, Cd44, Col14a1, Col1a1, Col3a1, Col5a1, Col5a2, Csf1, Cttn, Cxcl1, Cxcl10, Cyr61, Dcn, Ecm1, Eef1a1, Efemp1, Egr1, Ehd2, Eif4e, Errfi1, Ezr, Fbn1, Fermt2, Flrt2, Fn1, Fos, Foxo1, Gas6, Gja1, Gna13, Gnas, Gsn, Hdac1, Hmgn1, Hmgn2, Hmox1, Hspa5, Icam1, Ifi204, Ifrd1, Igf1, Il4ra, Il6st, Ist1, Itga5, Itgb1, Jak1, Klf4, Lgals1, Limd1, Lmn…
GO:0009888	tissue development	GO_BiologicalProcess-EBI-QuickGO-GOA_20.11.2017_00h00	3.08758e-15	2.54726e-12	2.00593e-19	8.82609e-18	[3]	Group30	4.83065	87	[Adm, Anxa1, Atf3, Btg1, Btg2, Cd34, Cd44, Cdkn1a, Clec3b, Cnn3, Col14a1, Col1a1, Col3a1, Col4a1, Col5a1, Col5a2, Col6a1, Csf1, Cxcl10, Cyr61, Dbi, Dcn, Ecm1, Efemp1, Egr1, Errfi1, Ezr, Fn1, Fos, Foxo1, Frmd6, Gas6, Gja1, Gna13, Gnas, Gsn, Hdac1, Icam1, Ifrd1, Ift20, Igf1, Itga5, Itgb1, Klf4, Lmna, Loxl2, Lum, Maff, Maged1, Mdm2, Mesd, Myadm, Myc, Myl6, Nab2, Ngfr, Nme2, Nppc, Nr4a1, Nrp1, Pdpn, …
GO:0048729	tissue morphogenesis	GO_BiologicalProcess-EBI-QuickGO-GOA_20.11.2017_00h00	1.28358e-05	0.00861285	2.00593e-19	8.82609e-18	[3, 4]	Group30	4.67572	31	[Adm, Cd44, Col3a1, Col4a1, Col5a1, Csf1, Cxcl10, Cyr61, Gja1, Gna13, Gsn, Ift20, Igf1, Itga5, Itgb1, Klf4, Maged1, Mdm2, Myc, Ngfr, Nrp1, Pdpn, Pgr, Pofut2, Rhoc, Sdc4, Socs3, Tcf21, Tgfb2, Tgfbr2, Tpm1]
GO:0060429	epithelium development	GO_BiologicalProcess-EBI-QuickGO-GOA_20.11.2017_00h00	2.50668e-06	0.00179228	2.00593e-19	8.82609e-18	[4]	Group30	4.14462	47	[Adm, Anxa1, Btg1, Cd34, Cd44, Cdkn1a, Cnn3, Col4a1, Col5a1, Csf1, Cxcl10, Cyr61, Dbi, Errfi1, Ezr, Frmd6, Gja1, Gna13, Gnas, Gsn, Hdac1, Icam1, Ift20, Igf1, Itga5, Klf4, Maff, Maged1, Myadm, Myc, Ngfr, Nme2, Nrp1, Pdpn, Pgr, Ptprs, Rhoc, Sdc4, Sfrp4, Socs3, Tcf21, Tgfb2, Tgfbr2, Vcam1, Vcan, Vim, Zfp36l1]
GO:0070482	response to oxygen levels	GO_BiologicalProcess-EBI-QuickGO-GOA_20.11.2017_00h00	5.02067e-12	4.02156e-09	5.02067e-12	1.60662e-10	[3]	Group31	9.41558	29	[Acaa2, Adm, Ccl2, Cd34, Cdkn1a, Col1a1, Cryab, Egr1, Eif4ebp1, Foxo1, Gja1, Hmox1, Icam1, Limd1, Lmna, Loxl2, Mdm2, Myc, Nppc, Nr4a2, Oxtr, P4hb, Plat, Postn, Ptgis, Tgfb2, Tgfbr2, Vegfd, Zfp36l1]
GO:0001666	response to hypoxia	GO_BiologicalProcess-EBI-QuickGO-GOA_20.11.2017_00h00	5.62584e-10	4.39941e-07	5.02067e-12	1.60662e-10	[3, 5]	Group31	8.86525	25	[Acaa2, Adm, Ccl2, Cd34, Cryab, Egr1, Eif4ebp1, Gja1, Hmox1, Icam1, Limd1, Lmna, Loxl2, Mdm2, Myc, Nppc, Nr4a2, P4hb, Plat, Postn, Ptgis, Tgfb2, Tgfbr2, Vegfd, Zfp36l1]
GO:0036293	response to decreased oxygen levels	GO_BiologicalProcess-EBI-QuickGO-GOA_20.11.2017_00h00	1.96266e-10	1.55051e-07	5.02067e-12	1.60662e-10	[4]	Group31	8.96552	26	[Acaa2, Adm, Ccl2, Cd34, Cryab, Egr1, Eif4ebp1, Gja1, Hmox1, Icam1, Limd1, Lmna, Loxl2, Mdm2, Myc, Nppc, Nr4a2, Oxtr, P4hb, Plat, Postn, Ptgis, Tgfb2, Tgfbr2, Vegfd, Zfp36l1]
GO:0071453	cellular response to oxygen levels	GO_BiologicalProcess-EBI-QuickGO-GOA_20.11.2017_00h00	1.60569e-06	0.0011561	5.02067e-12	1.60662e-10	[4]	Group31	9.52381	14	[Acaa2, Cd34, Egr1, Eif4ebp1, Foxo1, Gja1, Hmox1, Icam1, Lmna, Mdm2, Myc, P4hb, Ptgis, Zfp36l1]
GO:0036294	cellular response to decreased oxygen levels	GO_BiologicalProcess-EBI-QuickGO-GOA_20.11.2017_00h00	2.60343e-06	0.00185885	5.02067e-12	1.60662e-10	[5]	Group31	9.84848	13	[Acaa2, Cd34, Egr1, Eif4ebp1, Gja1, Hmox1, Icam1, Lmna, Mdm2, Myc, P4hb, Ptgis, Zfp36l1]
GO:0071456	cellular response to hypoxia	GO_BiologicalProcess-EBI-QuickGO-GOA_20.11.2017_00h00	1.40362e-06	0.00101342	5.02067e-12	1.60662e-10	[4, 6]	Group31	10.4	13	[Acaa2, Cd34, Egr1, Eif4ebp1, Gja1, Hmox1, Icam1, Lmna, Mdm2, Myc, P4hb, Ptgis, Zfp36l1]
GO:0009653	anatomical structure morphogenesis	GO_BiologicalProcess-EBI-QuickGO-GOA_20.11.2017_00h00	1.80632e-16	1.49744e-13	2.95759e-18	1.27177e-16	[2, 3]	Group32	4.38771	110	[Ackr3, Adamts1, Adm, Anxa1, Anxa2, Anxa3, Btg1, C3, Ccl2, Ccl7, Cd248, Cd34, Cd44, Col1a1, Col1a2, Col3a1, Col4a1, Col5a1, Col5a2, Col6a1, Cryab, Csf1, Csrnp1, Cttn, Cxcl10, Cyr61, Dcn, Ecm1, Efemp1, Ehd2, Errfi1, Ezr, Fbn1, Fermt2, Flrt2, Fn1, Foxo1, Frmd6, Gja1, Gna13, Gnas, Grcc10, Gsn, Hdac1, Hmgn1, Hmox1, Hpgd, Hspa5, Icam1, Ifrd1, Ift20, Igf1, Il4ra, Ist1, Itga5, Itgb1, Jak1, Klf4, Lamb1, …
GO:0048729	tissue morphogenesis	GO_BiologicalProcess-EBI-QuickGO-GOA_20.11.2017_00h00	1.28358e-05	0.00861285	2.95759e-18	1.27177e-16	[3, 4]	Group32	4.67572	31	[Adm, Cd44, Col3a1, Col4a1, Col5a1, Csf1, Cxcl10, Cyr61, Gja1, Gna13, Gsn, Ift20, Igf1, Itga5, Itgb1, Klf4, Maged1, Mdm2, Myc, Ngfr, Nrp1, Pdpn, Pgr, Pofut2, Rhoc, Sdc4, Socs3, Tcf21, Tgfb2, Tgfbr2, Tpm1]
GO:0061448	connective tissue development	GO_BiologicalProcess-EBI-QuickGO-GOA_20.11.2017_00h00	3.41178e-07	0.000252131	2.95759e-18	1.27177e-16	[4]	Group32	7.66284	20	[Cd34, Col1a1, Col5a1, Csf1, Cyr61, Efemp1, Egr1, Gnas, Igf1, Loxl2, Lum, Nppc, Selenom, Serpinh1, Tgfb2, Tgfbr2, Thbs1, Uba52, Ubb, Ubc]
GO:0001501	skeletal system development	GO_BiologicalProcess-EBI-QuickGO-GOA_20.11.2017_00h00	3.10768e-06	0.00219403	2.95759e-18	1.27177e-16	[4, 5]	Group32	5.42169	27	[Anxa2, Clec3b, Col1a1, Col1a2, Col3a1, Col5a2, Csrnp1, Cyr61, Efemp1, Fbn1, Gnas, Igf1, Loxl2, Lum, Myc, Nab2, Nppc, Ppib, Serpinh1, Sfrp4, Sparc, Tgfb2, Tgfbr2, Thbs1, Tiparp, Vcan, Vkorc1]
GO:0009887	animal organ morphogenesis	GO_BiologicalProcess-EBI-QuickGO-GOA_20.11.2017_00h00	2.52291e-05	0.0164494	2.95759e-18	1.27177e-16	[3, 4, 5, 6]	Group32	4	41	[Adamts1, Adm, Cd34, Cd44, Col1a1, Col1a2, Col3a1, Col5a1, Col5a2, Csf1, Csrnp1, Cyr61, Efemp1, Errfi1, Fbn1, Flrt2, Foxo1, Gja1, Gnas, Grcc10, Hdac1, Hmgn1, Igf1, Lamb1, Maged1, Mdm2, Myc, Nab2, Ngfr, Nppc, Nrp1, Pgr, Pim1, Serpinh1, Sfrp4, Tcf21, Tgfb2, Tgfbr2, Thbs1, Tiparp, Tpm1]
GO:0060348	bone development	GO_BiologicalProcess-EBI-QuickGO-GOA_20.11.2017_00h00	5.77672e-05	0.03622	2.95759e-18	1.27177e-16	[4, 5, 6]	Group32	6.96517	14	[Anxa2, Col1a1, Fbn1, Gnas, Igf1, Nab2, Nppc, Ppib, Serpinh1, Sfrp4, Sparc, Tgfbr2, Thbs1, Vkorc1]
GO:0010033	response to organic substance	GO_BiologicalProcess-EBI-QuickGO-GOA_20.11.2017_00h00	1.72484e-15	1.42471e-12	4.47043e-18	1.83288e-16	[3]	Group33	4.14998	114	[Ackr3, Adh1, Adm, Anxa1, Anxa2, Anxa3, Atf3, Btg2, Ccl2, Ccl7, Cd44, Cdkn1a, Col16a1, Col1a1, Col1a2, Col3a1, Col4a1, Col5a2, Col6a1, Col6a2, Cryab, Csf1, Cxcl1, Cxcl10, Cxcl16, Cyr61, Dcn, Ddost, Ecm1, Eef1a1, Egr1, Eif4e, Eif4ebp1, Erp44, Errfi1, Ezr, Fbn1, Fermt2, Flrt2, Fos, Fosb, Foxo1, Gapdh, Gas6, Gfpt2, Gja1, Gnas, Gng12, Gsn, Gstp1, Has1, Hdac1, Hk2, Hpgd, Hspa5, Hsph1, Icam1, Ifi204, I…
GO:0070887	cellular response to chemical stimulus	GO_BiologicalProcess-EBI-QuickGO-GOA_20.11.2017_00h00	1.21874e-16	1.01156e-13	4.47043e-18	1.83288e-16	[3]	Group33	4.34445	112	[Acaa2, Ackr3, Anxa1, Arl6ip5, Atf3, Ccl2, Ccl7, Cd34, Cd44, Col16a1, Col1a1, Col1a2, Col3a1, Col4a1, Col5a2, Col6a1, Csf1, Cxcl1, Cxcl10, Cxcl16, Cyr61, Dcn, Ecm1, Eef1a1, Egr1, Eif4e, Eif4ebp1, Errfi1, Ezr, Fbn1, Fermt2, Flrt2, Fos, Fosb, Foxo1, Gapdh, Gas6, Gfpt2, Gja1, Gpx7, Gpx8, Gsn, Gstm2, Gstm5, Gstp1, Has1, Hdac1, Hk2, Hmox1, Hpgd, Hspa5, Hsph1, Icam1, Ifi204, Ifi205, Igf1, Il4ra, Il6st,…
GO:0034097	response to cytokine	GO_BiologicalProcess-EBI-QuickGO-GOA_20.11.2017_00h00	5.57643e-10	4.36635e-07	4.47043e-18	1.83288e-16	[4]	Group33	5.55556	45	[Ackr3, Anxa1, Ccl2, Ccl7, Cd44, Col1a1, Col3a1, Csf1, Cxcl1, Cxcl10, Cxcl16, Dcn, Ddost, Ecm1, Egr1, Flrt2, Fos, Gapdh, Gas6, Gfpt2, Hk2, Hspa5, Icam1, Ifi204, Ifi205, Il4ra, Il6st, Jak1, Klf4, Klf6, Myc, Nfkb1, Nfkbia, Ngfr, Oxtr, Pcolce, Postn, Ptgis, Socs1, Socs2, Socs3, Sparc, Sphk1, Srm, Zfp36l1]
GO:0071310	cellular response to organic substance	GO_BiologicalProcess-EBI-QuickGO-GOA_20.11.2017_00h00	4.60458e-14	3.78497e-11	4.47043e-18	1.83288e-16	[4]	Group33	4.42857	93	[Ackr3, Anxa1, Atf3, Ccl2, Ccl7, Cd44, Col16a1, Col1a1, Col1a2, Col3a1, Col4a1, Col5a2, Col6a1, Csf1, Cxcl1, Cxcl10, Cxcl16, Cyr61, Dcn, Ecm1, Eef1a1, Egr1, Eif4e, Eif4ebp1, Errfi1, Ezr, Fbn1, Fermt2, Flrt2, Fos, Fosb, Foxo1, Gapdh, Gas6, Gfpt2, Gja1, Gstp1, Has1, Hdac1, Hk2, Hpgd, Hspa5, Icam1, Ifi204, Ifi205, Igf1, Il4ra, Il6st, Inhbb, Jak1, Klf4, Klf6, Lgals1, Ltbp4, Mdm2, Myc, Nfkb1, Nfkbia, …
GO:0019221	cytokine-mediated signaling pathway	GO_BiologicalProcess-EBI-QuickGO-GOA_20.11.2017_00h00	9.43167e-06	0.00636638	4.47043e-18	1.83288e-16	[4, 5, 6]	Group33	5.78947	22	[Ackr3, Ccl2, Ccl7, Cd44, Csf1, Cxcl1, Cxcl10, Dcn, Ecm1, Egr1, Flrt2, Gas6, Il4ra, Il6st, Jak1, Klf6, Nfkbia, Ngfr, Socs1, Socs2, Socs3, Sphk1]
GO:0071345	cellular response to cytokine stimulus	GO_BiologicalProcess-EBI-QuickGO-GOA_20.11.2017_00h00	2.22381e-08	1.68565e-05	4.47043e-18	1.83288e-16	[5]	Group33	5.45977	38	[Ackr3, Ccl2, Ccl7, Cd44, Col1a1, Csf1, Cxcl1, Cxcl10, Dcn, Ecm1, Egr1, Flrt2, Gapdh, Gas6, Gfpt2, Hk2, Hspa5, Icam1, Ifi204, Ifi205, Il4ra, Il6st, Jak1, Klf4, Klf6, Myc, Nfkb1, Nfkbia, Ngfr, Pcolce, Postn, Ptgis, Socs1, Socs2, Socs3, Sphk1, Srm, Zfp36l1]
GO:0001101	response to acid chemical	GO_BiologicalProcess-EBI-QuickGO-GOA_20.11.2017_00h00	3.81997e-05	0.0244478	6.04082e-09	1.75184e-07	[3]	Group34	5.79268	19	[Adh1, Ccl2, Col16a1, Col1a1, Col1a2, Col3a1, Col4a1, Col5a2, Col6a1, Egr1, Foxo1, Gja1, Gsn, Gstp1, Icam1, Klf4, Serpinf1, Socs1, Sparc]
GO:1901698	response to nitrogen compound	GO_BiologicalProcess-EBI-QuickGO-GOA_20.11.2017_00h00	5.2434e-10	4.11082e-07	6.04082e-09	1.75184e-07	[3]	Group34	5.14113	51	[Adm, Anxa1, Btg2, Ccl2, Cdkn1a, Col16a1, Col1a1, Col1a2, Col3a1, Col4a1, Col5a2, Col6a1, Egr1, Eif4ebp1, Errfi1, Ezr, Fbn1, Fos, Fosb, Foxo1, Gja1, Gsn, Gstm2, Gstm5, Gstp1, Hspa5, Icam1, Igf1, Inhbb, Itgb1, Klf4, Mdm2, Mmp19, Myc, Nfkb1, Nfkbia, Ngfr, Nr4a1, Nr4a2, Oxtr, Prnp, Rbm3, Selenos, Sgk1, Socs1, Socs2, Socs3, Sparc, Thbs1, Tspo, Zfp36l1]
GO:0010243	response to organonitrogen compound	GO_BiologicalProcess-EBI-QuickGO-GOA_20.11.2017_00h00	7.74871e-10	6.0285e-07	6.04082e-09	1.75184e-07	[4]	Group34	5.34699	47	[Adm, Anxa1, Btg2, Ccl2, Cdkn1a, Col16a1, Col1a1, Col1a2, Col3a1, Col4a1, Col5a2, Col6a1, Egr1, Eif4ebp1, Errfi1, Ezr, Fbn1, Fos, Fosb, Foxo1, Gja1, Gsn, Gstp1, Hspa5, Icam1, Igf1, Inhbb, Itgb1, Klf4, Mdm2, Mmp19, Myc, Nfkb1, Nfkbia, Ngfr, Nr4a1, Nr4a2, Oxtr, Prnp, Selenos, Sgk1, Socs1, Socs2, Socs3, Sparc, Tspo, Zfp36l1]
GO:1901699	cellular response to nitrogen compound	GO_BiologicalProcess-EBI-QuickGO-GOA_20.11.2017_00h00	1.52455e-08	1.15713e-05	6.04082e-09	1.75184e-07	[4]	Group34	5.96491	34	[Ccl2, Col16a1, Col1a1, Col1a2, Col3a1, Col4a1, Col5a2, Col6a1, Egr1, Eif4ebp1, Errfi1, Ezr, Fbn1, Foxo1, Gja1, Gstp1, Hspa5, Icam1, Igf1, Inhbb, Klf4, Mdm2, Nfkb1, Ngfr, Nr4a1, Nr4a2, Prnp, Rbm3, Sgk1, Socs1, Socs2, Socs3, Thbs1, Zfp36l1]
GO:0043200	response to amino acid	GO_BiologicalProcess-EBI-QuickGO-GOA_20.11.2017_00h00	2.20517e-05	0.0144659	6.04082e-09	1.75184e-07	[4, 5]	Group34	9.48276	11	[Ccl2, Col16a1, Col1a1, Col1a2, Col3a1, Col4a1, Col5a2, Col6a1, Gstp1, Icam1, Socs1]
GO:0071417	cellular response to organonitrogen compound	GO_BiologicalProcess-EBI-QuickGO-GOA_20.11.2017_00h00	1.00579e-08	7.64403e-06	6.04082e-09	1.75184e-07	[4, 5]	Group34	6.48536	31	[Ccl2, Col16a1, Col1a1, Col1a2, Col3a1, Col4a1, Col5a2, Col6a1, Egr1, Eif4ebp1, Errfi1, Ezr, Fbn1, Foxo1, Gstp1, Hspa5, Icam1, Igf1, Inhbb, Klf4, Mdm2, Nfkb1, Ngfr, Nr4a1, Nr4a2, Prnp, Sgk1, Socs1, Socs2, Socs3, Zfp36l1]
GO:0071230	cellular response to amino acid stimulus	GO_BiologicalProcess-EBI-QuickGO-GOA_20.11.2017_00h00	5.10938e-05	0.0323935	6.04082e-09	1.75184e-07	[5, 6]	Group34	12.1212	8	[Col16a1, Col1a1, Col1a2, Col3a1, Col4a1, Col5a2, Col6a1, Socs1]
GO:0009888	tissue development	GO_BiologicalProcess-EBI-QuickGO-GOA_20.11.2017_00h00	3.08758e-15	2.54726e-12	7.2542e-16	2.82914e-14	[3]	Group35	4.83065	87	[Adm, Anxa1, Atf3, Btg1, Btg2, Cd34, Cd44, Cdkn1a, Clec3b, Cnn3, Col14a1, Col1a1, Col3a1, Col4a1, Col5a1, Col5a2, Col6a1, Csf1, Cxcl10, Cyr61, Dbi, Dcn, Ecm1, Efemp1, Egr1, Errfi1, Ezr, Fn1, Fos, Foxo1, Frmd6, Gas6, Gja1, Gna13, Gnas, Gsn, Hdac1, Icam1, Ifrd1, Ift20, Igf1, Itga5, Itgb1, Klf4, Lmna, Loxl2, Lum, Maff, Maged1, Mdm2, Mesd, Myadm, Myc, Myl6, Nab2, Ngfr, Nme2, Nppc, Nr4a1, Nrp1, Pdpn, …
GO:0035295	tube development	GO_BiologicalProcess-EBI-QuickGO-GOA_20.11.2017_00h00	4.29172e-05	0.0273812	7.2542e-16	2.82914e-14	[3, 4]	Group35	4.41595	31	[Adamts2, Adm, Cd44, Cdkn1a, Col3a1, Col4a1, Csf1, Cxcl10, Eif4e, Eif4ebp1, Errfi1, Gja1, Gna13, Igf1, Lox, Maged1, Myc, Nrp1, Oxtr, Pdpn, Pgr, Sdc4, Sparc, Tcf21, Tgfb2, Tgfbr2, Uba52, Ubb, Ubc, Vcan, Zfp36l1]
GO:0048729	tissue morphogenesis	GO_BiologicalProcess-EBI-QuickGO-GOA_20.11.2017_00h00	1.28358e-05	0.00861285	7.2542e-16	2.82914e-14	[3, 4]	Group35	4.67572	31	[Adm, Cd44, Col3a1, Col4a1, Col5a1, Csf1, Cxcl10, Cyr61, Gja1, Gna13, Gsn, Ift20, Igf1, Itga5, Itgb1, Klf4, Maged1, Mdm2, Myc, Ngfr, Nrp1, Pdpn, Pgr, Pofut2, Rhoc, Sdc4, Socs3, Tcf21, Tgfb2, Tgfbr2, Tpm1]
GO:0060429	epithelium development	GO_BiologicalProcess-EBI-QuickGO-GOA_20.11.2017_00h00	2.50668e-06	0.00179228	7.2542e-16	2.82914e-14	[4]	Group35	4.14462	47	[Adm, Anxa1, Btg1, Cd34, Cd44, Cdkn1a, Cnn3, Col4a1, Col5a1, Csf1, Cxcl10, Cyr61, Dbi, Errfi1, Ezr, Frmd6, Gja1, Gna13, Gnas, Gsn, Hdac1, Icam1, Ift20, Igf1, Itga5, Klf4, Maff, Maged1, Myadm, Myc, Ngfr, Nme2, Nrp1, Pdpn, Pgr, Ptprs, Rhoc, Sdc4, Sfrp4, Socs3, Tcf21, Tgfb2, Tgfbr2, Vcam1, Vcan, Vim, Zfp36l1]
GO:0002009	morphogenesis of an epithelium	GO_BiologicalProcess-EBI-QuickGO-GOA_20.11.2017_00h00	7.27632e-05	0.0451132	7.2542e-16	2.82914e-14	[4, 5]	Group35	4.66786	26	[Adm, Cd44, Col4a1, Col5a1, Csf1, Cxcl10, Cyr61, Gja1, Gna13, Gsn, Ift20, Igf1, Itga5, Klf4, Maged1, Myc, Ngfr, Nrp1, Pdpn, Pgr, Rhoc, Sdc4, Socs3, Tcf21, Tgfb2, Tgfbr2]
GO:0009887	animal organ morphogenesis	GO_BiologicalProcess-EBI-QuickGO-GOA_20.11.2017_00h00	2.52291e-05	0.0164494	7.2542e-16	2.82914e-14	[3, 4, 5, 6]	Group35	4	41	[Adamts1, Adm, Cd34, Cd44, Col1a1, Col1a2, Col3a1, Col5a1, Col5a2, Csf1, Csrnp1, Cyr61, Efemp1, Errfi1, Fbn1, Flrt2, Foxo1, Gja1, Gnas, Grcc10, Hdac1, Hmgn1, Igf1, Lamb1, Maged1, Mdm2, Myc, Nab2, Ngfr, Nppc, Nrp1, Pgr, Pim1, Serpinh1, Sfrp4, Tcf21, Tgfb2, Tgfbr2, Thbs1, Tiparp, Tpm1]
GO:0007507	heart development	GO_BiologicalProcess-EBI-QuickGO-GOA_20.11.2017_00h00	5.11264e-05	0.032363	7.2542e-16	2.82914e-14	[4, 5, 6]	Group35	4.67128	27	[Adamts1, Adm, Col14a1, Col3a1, Col5a1, Cyr61, Fbn1, Flrt2, Gja1, Ift20, Igf1, Itgb1, Lmna, Lox, Mdm2, Nrp1, Oxtr, Pdpn, Pim1, Sparc, Tgfb2, Tgfbr2, Thbs1, Tpm1, Vcam1, Vcan, Zfp36l1]
GO:0071495	cellular response to endogenous stimulus	GO_BiologicalProcess-EBI-QuickGO-GOA_20.11.2017_00h00	4.30328e-10	3.38238e-07	2.12121e-15	7.84848e-14	[3]	Group36	4.89939	56	[Anxa1, Ccl2, Cd44, Col16a1, Col1a1, Col1a2, Col3a1, Col4a1, Col5a2, Col6a1, Cyr61, Eef1a1, Egr1, Eif4e, Eif4ebp1, Errfi1, Ezr, Fbn1, Fermt2, Flrt2, Fos, Fosb, Foxo1, Gja1, Gstp1, Has1, Hdac1, Hpgd, Hspa5, Icam1, Igf1, Inhbb, Klf4, Ltbp4, Mdm2, Nfkb1, Ngfr, Nr4a1, Nr4a2, Oxtr, Pgr, Postn, Prnp, Ran, Serpine1, Serpinf1, Sfrp4, Sgk1, Socs1, Socs2, Socs3, Tcf21, Tgfb2, Tgfbr2, Thbs1, Zfp36l1]
GO:0070848	response to growth factor	GO_BiologicalProcess-EBI-QuickGO-GOA_20.11.2017_00h00	2.35629e-08	1.78372e-05	2.12121e-15	7.84848e-14	[4]	Group36	5.74713	35	[Anxa3, Ccl2, Cd44, Col1a1, Col1a2, Col3a1, Cyr61, Dcn, Eef1a1, Egr1, Errfi1, Fbn1, Fermt2, Flrt2, Fos, Gas6, Gstp1, Has1, Hpgd, Hspa5, Klf4, Ltbp4, Lum, Mdm2, Ngfr, Nr4a1, Nrp1, Postn, Serpine1, Sfrp4, Sparc, Tgfb2, Tgfbr2, Thbs1, Zfp36l1]
GO:0071310	cellular response to organic substance	GO_BiologicalProcess-EBI-QuickGO-GOA_20.11.2017_00h00	4.60458e-14	3.78497e-11	2.12121e-15	7.84848e-14	[4]	Group36	4.42857	93	[Ackr3, Anxa1, Atf3, Ccl2, Ccl7, Cd44, Col16a1, Col1a1, Col1a2, Col3a1, Col4a1, Col5a2, Col6a1, Csf1, Cxcl1, Cxcl10, Cxcl16, Cyr61, Dcn, Ecm1, Eef1a1, Egr1, Eif4e, Eif4ebp1, Errfi1, Ezr, Fbn1, Fermt2, Flrt2, Fos, Fosb, Foxo1, Gapdh, Gas6, Gfpt2, Gja1, Gstp1, Has1, Hdac1, Hk2, Hpgd, Hspa5, Icam1, Ifi204, Ifi205, Igf1, Il4ra, Il6st, Inhbb, Jak1, Klf4, Klf6, Lgals1, Ltbp4, Mdm2, Myc, Nfkb1, Nfkbia, …
GO:0071559	response to transforming growth factor beta	GO_BiologicalProcess-EBI-QuickGO-GOA_20.11.2017_00h00	2.77867e-06	0.00197564	2.12121e-15	7.84848e-14	[3, 5]	Group36	8.0402	16	[Ccl2, Col1a1, Col1a2, Col3a1, Fbn1, Fermt2, Fos, Hpgd, Hspa5, Ltbp4, Postn, Serpine1, Tgfb2, Tgfbr2, Thbs1, Zfp36l1]
GO:0007167	enzyme linked receptor protein signaling pathway	GO_BiologicalProcess-EBI-QuickGO-GOA_20.11.2017_00h00	1.00649e-07	7.52851e-05	2.12121e-15	7.84848e-14	[4, 5, 6]	Group36	4.8951	42	[Arf4, Ccl2, Col1a1, Col1a2, Col3a1, Col4a1, Csf1, Csrnp1, Cyr61, Dcn, Efemp1, Egr1, Eif4ebp1, Errfi1, Fbn1, Fermt2, Flrt2, Fos, Foxo1, Gas6, Hpgd, Hspa5, Igf1, Igfbp6, Il6st, Inhbb, Jak1, Ltbp4, Ngfr, Nppc, Nrp1, Plat, Sfrp4, Socs1, Socs2, Socs3, Tgfb2, Tgfbr2, Thbs1, Tiparp, Vegfd, Vim]
GO:0071363	cellular response to growth factor stimulus	GO_BiologicalProcess-EBI-QuickGO-GOA_20.11.2017_00h00	1.02231e-07	7.63665e-05	2.12121e-15	7.84848e-14	[5]	Group36	5.62181	33	[Ccl2, Cd44, Col1a1, Col1a2, Col3a1, Cyr61, Dcn, Eef1a1, Egr1, Errfi1, Fbn1, Fermt2, Flrt2, Fos, Gas6, Gstp1, Has1, Hpgd, Hspa5, Klf4, Ltbp4, Mdm2, Ngfr, Nr4a1, Nrp1, Postn, Serpine1, Sfrp4, Sparc, Tgfb2, Tgfbr2, Thbs1, Zfp36l1]
GO:0071560	cellular response to transforming growth factor beta stimulus	GO_BiologicalProcess-EBI-QuickGO-GOA_20.11.2017_00h00	2.27852e-06	0.00163142	2.12121e-15	7.84848e-14	[4, 6]	Group36	8.16327	16	[Ccl2, Col1a1, Col1a2, Col3a1, Fbn1, Fermt2, Fos, Hpgd, Hspa5, Ltbp4, Postn, Serpine1, Tgfb2, Tgfbr2, Thbs1, Zfp36l1]
GO:0007179	transforming growth factor beta receptor signaling pathway	GO_BiologicalProcess-EBI-QuickGO-GOA_20.11.2017_00h00	5.1606e-05	0.032615	2.12121e-15	7.84848e-14	[5, 6, 7, 8]	Group36	8	12	[Ccl2, Col1a2, Col3a1, Fbn1, Fermt2, Fos, Hpgd, Hspa5, Ltbp4, Tgfb2, Tgfbr2, Thbs1]
GO:0030155	regulation of cell adhesion	GO_BiologicalProcess-EBI-QuickGO-GOA_20.11.2017_00h00	4.85724e-08	3.6575e-05	6.19048e-12	1.91905e-10	[2, 3]	Group37	5.58214	35	[Anxa1, Ccl2, Cd44, Col16a1, Col1a1, Csf1, Cyr61, Fn1, Gsn, Gstp1, Hsph1, Icam1, Igf1, Il4ra, Il6st, Itga5, Klf4, Lamb1, Lgals1, Myadm, Nrp1, Pdpn, Plpp3, Pnp, Postn, Prnp, S100a10, Sdc4, Serpine1, Socs1, Tgfb2, Tgfbr2, Thbs1, Tnfsf9, Vcam1]
GO:0031589	cell-substrate adhesion	GO_BiologicalProcess-EBI-QuickGO-GOA_20.11.2017_00h00	6.9527e-09	5.31882e-06	6.19048e-12	1.91905e-10	[3]	Group37	8.13559	24	[Cd34, Col16a1, Col1a1, Col3a1, Csf1, Cttn, Cyr61, Fermt2, Fn1, Gas6, Itga5, Itgb1, Lamb1, Lgals1, Myadm, Nrp1, Pdpn, Postn, S100a10, Sdc4, Serpine1, Thbs1, Tnfrsf12a, Vcam1]
GO:0040017	positive regulation of locomotion	GO_BiologicalProcess-EBI-QuickGO-GOA_20.11.2017_00h00	5.15073e-10	4.04332e-07	6.19048e-12	1.91905e-10	[2, 3, 4]	Group37	6.97674	33	[Ackr3, Anxa3, Ccl2, Ccl7, Col1a1, Csf1, Cxcl1, Cxcl10, Cxcl16, Cyr61, Fn1, Gas6, Hspa5, Icam1, Igf1, Itga5, Lamb1, Mdm2, Myadm, Nrp1, Pdpn, Plpp3, Postn, S100a11, Serpine1, Sparc, Sphk1, Tgfb2, Tgfbr2, Thbs1, Tnfaip6, Vapa, Vegfd]
GO:0045785	positive regulation of cell adhesion	GO_BiologicalProcess-EBI-QuickGO-GOA_20.11.2017_00h00	5.71903e-09	4.39221e-06	6.19048e-12	1.91905e-10	[2, 3, 4]	Group37	7.41758	27	[Anxa1, Ccl2, Cd44, Col16a1, Csf1, Cyr61, Fn1, Hsph1, Icam1, Igf1, Il4ra, Il6st, Itga5, Lgals1, Myadm, Nrp1, Pdpn, Plpp3, Pnp, S100a10, Sdc4, Socs1, Tgfb2, Tgfbr2, Thbs1, Tnfsf9, Vcam1]
GO:0010810	regulation of cell-substrate adhesion	GO_BiologicalProcess-EBI-QuickGO-GOA_20.11.2017_00h00	3.66719e-06	0.00255603	6.19048e-12	1.91905e-10	[3, 4]	Group37	8.33333	15	[Col16a1, Col1a1, Csf1, Cyr61, Fn1, Itga5, Lgals1, Myadm, Nrp1, Pdpn, Postn, S100a10, Sdc4, Serpine1, Thbs1]
GO:0007160	cell-matrix adhesion	GO_BiologicalProcess-EBI-QuickGO-GOA_20.11.2017_00h00	4.20299e-06	0.00292528	6.19048e-12	1.91905e-10	[4]	Group37	8.24176	15	[Cd34, Col16a1, Col3a1, Csf1, Cttn, Fermt2, Fn1, Itgb1, Nrp1, Postn, S100a10, Sdc4, Serpine1, Thbs1, Vcam1]
GO:0051272	positive regulation of cellular component movement	GO_BiologicalProcess-EBI-QuickGO-GOA_20.11.2017_00h00	7.03039e-10	5.47668e-07	6.19048e-12	1.91905e-10	[3, 4, 5]	Group37	7.06402	32	[Ackr3, Anxa3, Ccl2, Ccl7, Col1a1, Csf1, Cxcl1, Cxcl10, Cxcl16, Cyr61, Fn1, Gas6, Hspa5, Icam1, Igf1, Itga5, Lamb1, Mdm2, Myadm, Nrp1, Pdpn, Plpp3, Postn, S100a11, Serpine1, Sparc, Sphk1, Tgfb2, Tgfbr2, Thbs1, Tnfaip6, Vegfd]
GO:2000147	positive regulation of cell motility	GO_BiologicalProcess-EBI-QuickGO-GOA_20.11.2017_00h00	3.79512e-10	2.98676e-07	6.19048e-12	1.91905e-10	[3, 4, 5, 6]	Group37	7.23982	32	[Ackr3, Anxa3, Ccl2, Ccl7, Col1a1, Csf1, Cxcl1, Cxcl10, Cxcl16, Cyr61, Fn1, Gas6, Hspa5, Icam1, Igf1, Itga5, Lamb1, Mdm2, Myadm, Nrp1, Pdpn, Plpp3, Postn, S100a11, Serpine1, Sparc, Sphk1, Tgfb2, Tgfbr2, Thbs1, Tnfaip6, Vegfd]
GO:0030335	positive regulation of cell migration	GO_BiologicalProcess-EBI-QuickGO-GOA_20.11.2017_00h00	1.24328e-10	9.83438e-08	6.19048e-12	1.91905e-10	[4, 5, 6, 7]	Group37	7.56501	32	[Ackr3, Anxa3, Ccl2, Ccl7, Col1a1, Csf1, Cxcl1, Cxcl10, Cxcl16, Cyr61, Fn1, Gas6, Hspa5, Icam1, Igf1, Itga5, Lamb1, Mdm2, Myadm, Nrp1, Pdpn, Plpp3, Postn, S100a11, Serpine1, Sparc, Sphk1, Tgfb2, Tgfbr2, Thbs1, Tnfaip6, Vegfd]
GO:0044092	negative regulation of molecular function	GO_BiologicalProcess-EBI-QuickGO-GOA_20.11.2017_00h00	2.81118e-06	0.00199594	2.83227e-12	9.62971e-11	[3]	Group38	4.2471	44	[Anxa1, Anxa2, Anxa3, Bhlhe40, C3, Cd44, Cdkn1a, Cnn3, Cryab, Dcn, Ecm1, Errfi1, Flrt2, Gadd45g, Gapdh, Gas6, Gem, Gja1, Gstp1, Hmox1, Klf4, Mdm2, Myc, Nfkb1, Nfkbia, Nr4a1, Pi15, Pim1, Ppp1r15a, Ppp1r2, Prnp, Ptgis, Serpinb6a, Serpine1, Serpinf1, Serpinh1, Sfrp4, Socs1, Socs2, Socs3, Tax1bp1, Tgfb2, Thbs1, Trib1]
GO:0043085	positive regulation of catalytic activity	GO_BiologicalProcess-EBI-QuickGO-GOA_20.11.2017_00h00	3.56587e-06	0.00249254	2.83227e-12	9.62971e-11	[4]	Group38	4	49	[Arf4, Arl1, Arl6ip5, Azin1, Btg1, Ccl2, Ccl7, Ccnl1, Cd44, Cdkn1a, Csf1, Cyr61, Dnajb1, Dnajb4, Egr1, Fbn1, Fn1, Gadd45g, Gas6, Gja1, Gna13, Gnas, Gsn, Hmgn1, Hspa5, Hsph1, Icam1, Igf1, Itgb1, Klf4, Maged1, Myc, Nab2, Ngfr, Nr4a2, Nrp1, Pcolce, Pim1, Ppp1r15a, Prnp, Rhoc, S100a10, Sdc4, Serpinh1, Socs1, Tgfb2, Tgfbr2, Thbs1, Trib1]
GO:0043086	negative regulation of catalytic activity	GO_BiologicalProcess-EBI-QuickGO-GOA_20.11.2017_00h00	6.42131e-06	0.00439218	2.83227e-12	9.62971e-11	[4]	Group38	4.62963	35	[Anxa1, Anxa2, Anxa3, C3, Cd44, Cdkn1a, Cnn3, Cryab, Dcn, Ecm1, Errfi1, Flrt2, Gadd45g, Gapdh, Gas6, Gja1, Gstp1, Klf4, Mdm2, Nfkb1, Nr4a1, Pi15, Ppp1r15a, Ppp1r2, Prnp, Serpinb6a, Serpine1, Serpinf1, Serpinh1, Socs1, Socs2, Socs3, Tgfb2, Thbs1, Trib1]
GO:0051336	regulation of hydrolase activity	GO_BiologicalProcess-EBI-QuickGO-GOA_20.11.2017_00h00	7.75682e-06	0.00527464	2.83227e-12	9.62971e-11	[4]	Group38	4.08542	44	[Anxa1, Arf4, Arl1, Arl6ip5, C3, Ccl2, Ccl7, Cd44, Cnn3, Cryab, Cyr61, Dnajb1, Dnajb4, Ecm1, Fn1, Gapdh, Gas6, Gja1, Gna13, Gnas, Gsn, Hspa5, Icam1, Itgb1, Klf4, Mdm2, Myc, Ngfr, Nr4a1, Nrp1, Pcolce, Pi15, Ppp1r15a, Ppp1r2, Rhoc, S100a10, Serpinb6a, Serpine1, Serpinf1, Serpinh1, Tgfb2, Thbs1, Tpm2, Vcan]
GO:0051248	negative regulation of protein metabolic process	GO_BiologicalProcess-EBI-QuickGO-GOA_20.11.2017_00h00	9.03708e-09	6.89529e-06	2.83227e-12	9.62971e-11	[4, 5, 6]	Group38	4.78469	50	[Anxa2, Atf3, Azin1, Btg2, C3, Cd44, Cd55, Cdkn1a, Cnot8, Crtap, Cryab, Dcn, Ecm1, Eif4e, Eif4ebp1, Errfi1, Ezr, Flrt2, Foxo1, Gadd45g, Gapdh, Gas6, Gja1, Gstp1, Hsph1, Igf1, Inhbb, Klf4, Limd1, Mdm2, Myadm, Nfkb1, Nr4a1, Pi15, Plat, Plpp3, Ppp1r15a, Prnp, Rbm3, Serpinb6a, Serpine1, Serpinf1, Serpinh1, Socs1, Socs2, Socs3, Thbs1, Trib1, Tspo, Zfp36l1]
GO:0030162	regulation of proteolysis	GO_BiologicalProcess-EBI-QuickGO-GOA_20.11.2017_00h00	4.57593e-06	0.0031757	2.83227e-12	9.62971e-11	[5, 6]	Group38	4.76879	33	[Arl6ip5, C3, Cd44, Cd55, Clec3b, Cryab, Cyr61, Ecm1, Fn1, Gapdh, Gas6, Gsn, Ist1, Klf4, Ltbp4, Mdm2, Myc, Ngfr, Nr4a1, Pcolce, Pi15, Plat, Plk2, Rnf19a, Serpinb6a, Serpine1, Serpinf1, Serpinh1, Thbs1, Trib1, Uba52, Ubb, Ubc]
GO:0032269	negative regulation of cellular protein metabolic process	GO_BiologicalProcess-EBI-QuickGO-GOA_20.11.2017_00h00	3.02839e-08	2.28946e-05	2.83227e-12	9.62971e-11	[4, 5, 6, 7]	Group38	4.76673	47	[Anxa2, Atf3, Btg2, C3, Cd44, Cd55, Cdkn1a, Cnot8, Crtap, Cryab, Dcn, Ecm1, Eif4e, Eif4ebp1, Errfi1, Ezr, Flrt2, Foxo1, Gadd45g, Gapdh, Gas6, Gja1, Gstp1, Hsph1, Igf1, Klf4, Limd1, Mdm2, Myadm, Nr4a1, Pi15, Plat, Plpp3, Ppp1r15a, Prnp, Rbm3, Serpinb6a, Serpine1, Serpinf1, Serpinh1, Socs1, Socs2, Socs3, Thbs1, Trib1, Tspo, Zfp36l1]
GO:1902532	negative regulation of intracellular signal transduction	GO_BiologicalProcess-EBI-QuickGO-GOA_20.11.2017_00h00	2.7757e-06	0.0019763	2.83227e-12	9.62971e-11	[4, 5, 6, 7]	Group38	5.45455	27	[Ackr3, Atf3, Cavin3, Cd44, Dcn, Errfi1, Ezr, Flrt2, Foxo1, Gstp1, Hdac1, Hsph1, Igf1, Itgb1, Klf4, Limd1, Mdm2, Myadm, Nfkbia, Prnp, Pttg1ip, Selenos, Socs1, Socs2, Socs3, Tgfb2, Thbs1]
GO:0052547	regulation of peptidase activity	GO_BiologicalProcess-EBI-QuickGO-GOA_20.11.2017_00h00	2.93447e-05	0.0190154	2.83227e-12	9.62971e-11	[5, 6, 7]	Group38	5.37897	22	[Arl6ip5, C3, Cd44, Cryab, Cyr61, Ecm1, Fn1, Gapdh, Gas6, Gsn, Klf4, Mdm2, Myc, Ngfr, Nr4a1, Pcolce, Pi15, Serpinb6a, Serpine1, Serpinf1, Serpinh1, Thbs1]
GO:0001932	regulation of protein phosphorylation	GO_BiologicalProcess-EBI-QuickGO-GOA_20.11.2017_00h00	6.94247e-07	0.0005068	2.83227e-12	9.62971e-11	[6, 7, 8]	Group38	4.11171	53	[Ackr3, Anxa2, Arl6ip5, Atf3, C3, Cavin3, Ccl2, Ccl7, Ccnl1, Cd44, Cdkn1a, Csf1, Cyr61, Dcn, Egr1, Errfi1, Ezr, Fbn1, Flrt2, Fn1, Foxo1, Gadd45g, Gas6, Gja1, Gstp1, Hspa5, Hsph1, Icam1, Igf1, Il6st, Inhbb, Itga5, Klf4, Maged1, Myadm, Nab2, Nenf, Nrp1, Pim1, Plpp3, Ppp1r15a, Prnp, Sdc4, Serpinh1, Socs1, Socs2, Socs3, Sphk1, Sqstm1, Tgfb2, Tgfbr2, Thbs1, Trib1]
GO:0001933	negative regulation of protein phosphorylation	GO_BiologicalProcess-EBI-QuickGO-GOA_20.11.2017_00h00	5.87905e-05	0.0368029	2.83227e-12	9.62971e-11	[6, 7, 8, 9]	Group38	5.27638	21	[Atf3, Cdkn1a, Dcn, Errfi1, Ezr, Flrt2, Foxo1, Gadd45g, Gja1, Gstp1, Hsph1, Igf1, Klf4, Myadm, Plpp3, Ppp1r15a, Prnp, Socs1, Socs2, Socs3, Trib1]
GO:0009611	response to wounding	GO_BiologicalProcess-EBI-QuickGO-GOA_20.11.2017_00h00	7.80951e-17	6.48971e-14	3.46246e-18	1.45423e-16	[3]	Group39	8.90688	44	[Adm, Anxa1, Anxa2, Arf4, Ccl2, Cd34, Cd44, Col1a1, Col3a1, Col5a1, Cyr61, Dcbld2, Dcn, Fn1, Gas6, Gja1, Gna13, Gnas, Gsn, Hmox1, Ifrd1, Igf1, Itga5, Klf4, Lgals1, Lox, Matn2, Nrp1, Pdia6, Pdpn, Plpp3, Postn, Ptprs, Rhoc, Sdc4, Serpine1, Sparc, Tgfb2, Tgfbr2, Thbs1, Tnfrsf12a, Tspo, Vkorc1, Zfp36l1]
GO:0009991	response to extracellular stimulus	GO_BiologicalProcess-EBI-QuickGO-GOA_20.11.2017_00h00	6.73037e-06	0.00459685	3.46246e-18	1.45423e-16	[3]	Group39	5.44662	25	[Adm, Atf3, Ccl2, Cdkn1a, Col1a1, Cxcl10, Eif4ebp1, Fos, Foxo1, Fstl1, Gas6, Gsn, Gstp1, Hmox1, Hspa5, Icam1, Inhbb, Mdm2, Nenf, Nr4a2, Pim1, Postn, Sparc, Tgfbr2, Tspo]
GO:0031099	regeneration	GO_BiologicalProcess-EBI-QuickGO-GOA_20.11.2017_00h00	6.31987e-09	4.84734e-06	3.46246e-18	1.45423e-16	[3]	Group39	10.2703	19	[Adm, Anxa1, Anxa3, Ccl2, Cdkn1a, Gas6, Gja1, Gsn, Gstp1, Hmox1, Ifrd1, Igf1, Klf4, Matn2, Nfkbia, Postn, Ptprs, Tgfbr2, Tspo]
GO:0031668	cellular response to extracellular stimulus	GO_BiologicalProcess-EBI-QuickGO-GOA_20.11.2017_00h00	5.22825e-05	0.032938	3.46246e-18	1.45423e-16	[3, 4]	Group39	6.66667	15	[Atf3, Cdkn1a, Col1a1, Fos, Foxo1, Gas6, Gstp1, Hmox1, Hspa5, Icam1, Inhbb, Mdm2, Nr4a2, Pim1, Postn]
GO:0007584	response to nutrient	GO_BiologicalProcess-EBI-QuickGO-GOA_20.11.2017_00h00	2.44362e-05	0.0159812	3.46246e-18	1.45423e-16	[3, 5]	Group39	8.02469	13	[Ccl2, Col1a1, Cxcl10, Gas6, Gsn, Gstp1, Hmox1, Mdm2, Pim1, Postn, Sparc, Tgfbr2, Tspo]
GO:0014070	response to organic cyclic compound	GO_BiologicalProcess-EBI-QuickGO-GOA_20.11.2017_00h00	1.09272e-11	8.74177e-09	3.46246e-18	1.45423e-16	[4]	Group39	5.65217	52	[Adh1, Adm, Anxa1, Anxa3, Btg2, Ccl2, Cdkn1a, Col1a1, Cryab, Cxcl10, Egr1, Eif4e, Eif4ebp1, Errfi1, Ezr, Fos, Fosb, Foxo1, Gja1, Gsn, Gstp1, Hdac1, Hpgd, Hspa5, Icam1, Igf1, Klf4, Lox, Lum, Mdm2, Mmp19, Nfkb1, Nfkbia, Nr4a1, Nr4a2, Oxtr, Pgr, Pim1, Postn, Ran, Rbbp7, Rbm3, Serpinf1, Socs1, Socs2, Sparc, Tcf21, Tgfb2, Tgfbr2, Tiparp, Tspo, Zfp36l1]
GO:0031667	response to nutrient levels	GO_BiologicalProcess-EBI-QuickGO-GOA_20.11.2017_00h00	1.96078e-05	0.0129216	3.46246e-18	1.45423e-16	[4]	Group39	5.37383	23	[Adm, Atf3, Ccl2, Cdkn1a, Col1a1, Cxcl10, Eif4ebp1, Foxo1, Fstl1, Gas6, Gsn, Gstp1, Hmox1, Hspa5, Icam1, Inhbb, Mdm2, Nenf, Pim1, Postn, Sparc, Tgfbr2, Tspo]
GO:0048545	response to steroid hormone	GO_BiologicalProcess-EBI-QuickGO-GOA_20.11.2017_00h00	1.65883e-12	1.34034e-09	3.46246e-18	1.45423e-16	[4, 5]	Group39	8.91365	32	[Adh1, Adm, Anxa1, Anxa3, Ccl2, Cdkn1a, Col1a1, Eif4e, Eif4ebp1, Errfi1, Fos, Fosb, Foxo1, Gstp1, Hdac1, Icam1, Igf1, Lox, Mdm2, Nr4a1, Nr4a2, Oxtr, Pgr, Ran, Rbbp7, Serpinf1, Sparc, Tcf21, Tgfb2, Tgfbr2, Tspo, Zfp36l1]
GO:0031100	animal organ regeneration	GO_BiologicalProcess-EBI-QuickGO-GOA_20.11.2017_00h00	3.13219e-06	0.00220819	3.46246e-18	1.45423e-16	[4, 5, 6]	Group39	12.987	10	[Adm, Anxa3, Ccl2, Cdkn1a, Gas6, Gja1, Gstp1, Hmox1, Nfkbia, Tgfbr2]
GO:0033273	response to vitamin	GO_BiologicalProcess-EBI-QuickGO-GOA_20.11.2017_00h00	2.07371e-06	0.00148685	3.46246e-18	1.45423e-16	[4, 6]	Group39	12.0879	11	[Ccl2, Col1a1, Cxcl10, Gas6, Gsn, Gstp1, Mdm2, Pim1, Postn, Sparc, Tspo]
GO:0031960	response to corticosteroid	GO_BiologicalProcess-EBI-QuickGO-GOA_20.11.2017_00h00	4.55875e-09	3.5148e-06	3.46246e-18	1.45423e-16	[5, 6]	Group39	11.1111	18	[Adm, Anxa1, Anxa3, Ccl2, Cdkn1a, Col1a1, Eif4e, Eif4ebp1, Errfi1, Fos, Fosb, Foxo1, Gstp1, Icam1, Ran, Serpinf1, Sparc, Zfp36l1]
GO:0023057	negative regulation of signaling	GO_BiologicalProcess-EBI-QuickGO-GOA_20.11.2017_00h00	5.44628e-07	0.000399213	4.87564e-12	1.60896e-10	[2, 3, 4]	Group40	4.21488	51	[Acaa2, Ackr3, Adm, Atf3, Cavin3, Cd44, Cttn, Dcn, Ddit4l, Ecm1, Egr1, Errfi1, Ezr, Fbn1, Flrt2, Foxo1, Gas6, Gstp1, Hdac1, Hmox1, Hspa5, Hsph1, Icam1, Igf1, Il6st, Inhbb, Itgb1, Klf4, Limd1, Lmna, Mdm2, Myadm, Nfkbia, Ngfr, Nr4a2, Nrp1, Plk2, Prnp, Ptprs, Pttg1ip, Selenos, Serpine1, Sfrp4, Socs1, Socs2, Socs3, Tcf21, Tgfb2, Thbs1, Trabd2b, Trib1]
GO:0045785	positive regulation of cell adhesion	GO_BiologicalProcess-EBI-QuickGO-GOA_20.11.2017_00h00	5.71903e-09	4.39221e-06	4.87564e-12	1.60896e-10	[2, 3, 4]	Group40	7.41758	27	[Anxa1, Ccl2, Cd44, Col16a1, Csf1, Cyr61, Fn1, Hsph1, Icam1, Igf1, Il4ra, Il6st, Itga5, Lgals1, Myadm, Nrp1, Pdpn, Plpp3, Pnp, S100a10, Sdc4, Socs1, Tgfb2, Tgfbr2, Thbs1, Tnfsf9, Vcam1]
GO:0048585	negative regulation of response to stimulus	GO_BiologicalProcess-EBI-QuickGO-GOA_20.11.2017_00h00	1.87724e-09	1.45298e-06	4.87564e-12	1.60896e-10	[2, 3, 4]	Group40	4.43975	63	[Acaa2, Ackr3, Adm, Anxa1, Anxa2, Atf3, Cavin3, Ccl2, Cd34, Cd44, Cd55, Col3a1, Cttn, Dcn, Ddit4l, Ecm1, Egr1, Errfi1, Ezr, Fbn1, Flrt2, Foxo1, Gas6, Gja1, Gstp1, Hdac1, Hmox1, Hspa5, Hsph1, Icam1, Igf1, Il4ra, Il6st, Itgb1, Klf4, Limd1, Lmna, Mdm2, Myadm, Nenf, Nfkb1, Nfkbia, Ngfr, Nr4a2, Nrp1, Ppp1r15a, Prnp, Ptgis, Ptprs, Pttg1ip, Selenos, Serpine1, Serpinf1, Sfrp4, Socs1, Socs2, Socs3, Tcf21,…
GO:0010648	negative regulation of cell communication	GO_BiologicalProcess-EBI-QuickGO-GOA_20.11.2017_00h00	5.30595e-07	0.000389457	4.87564e-12	1.60896e-10	[3, 4, 5]	Group40	4.22535	51	[Acaa2, Ackr3, Adm, Atf3, Cavin3, Cd44, Cttn, Dcn, Ddit4l, Ecm1, Egr1, Errfi1, Ezr, Fbn1, Flrt2, Foxo1, Gas6, Gstp1, Hdac1, Hmox1, Hspa5, Hsph1, Icam1, Igf1, Il6st, Inhbb, Itgb1, Klf4, Limd1, Lmna, Mdm2, Myadm, Nfkbia, Ngfr, Nr4a2, Nrp1, Plk2, Prnp, Ptprs, Pttg1ip, Selenos, Serpine1, Sfrp4, Socs1, Socs2, Socs3, Tcf21, Tgfb2, Thbs1, Trabd2b, Trib1]
GO:0043085	positive regulation of catalytic activity	GO_BiologicalProcess-EBI-QuickGO-GOA_20.11.2017_00h00	3.56587e-06	0.00249254	4.87564e-12	1.60896e-10	[4]	Group40	4	49	[Arf4, Arl1, Arl6ip5, Azin1, Btg1, Ccl2, Ccl7, Ccnl1, Cd44, Cdkn1a, Csf1, Cyr61, Dnajb1, Dnajb4, Egr1, Fbn1, Fn1, Gadd45g, Gas6, Gja1, Gna13, Gnas, Gsn, Hmgn1, Hspa5, Hsph1, Icam1, Igf1, Itgb1, Klf4, Maged1, Myc, Nab2, Ngfr, Nr4a2, Nrp1, Pcolce, Pim1, Ppp1r15a, Prnp, Rhoc, S100a10, Sdc4, Serpinh1, Socs1, Tgfb2, Tgfbr2, Thbs1, Trib1]
GO:0051336	regulation of hydrolase activity	GO_BiologicalProcess-EBI-QuickGO-GOA_20.11.2017_00h00	7.75682e-06	0.00527464	4.87564e-12	1.60896e-10	[4]	Group40	4.08542	44	[Anxa1, Arf4, Arl1, Arl6ip5, C3, Ccl2, Ccl7, Cd44, Cnn3, Cryab, Cyr61, Dnajb1, Dnajb4, Ecm1, Fn1, Gapdh, Gas6, Gja1, Gna13, Gnas, Gsn, Hspa5, Icam1, Itgb1, Klf4, Mdm2, Myc, Ngfr, Nr4a1, Nrp1, Pcolce, Pi15, Ppp1r15a, Ppp1r2, Rhoc, S100a10, Serpinb6a, Serpine1, Serpinf1, Serpinh1, Tgfb2, Thbs1, Tpm2, Vcan]
GO:0009968	negative regulation of signal transduction	GO_BiologicalProcess-EBI-QuickGO-GOA_20.11.2017_00h00	1.37812e-07	0.00010267	4.87564e-12	1.60896e-10	[3, 4, 5, 6]	Group40	4.46673	49	[Acaa2, Ackr3, Adm, Atf3, Cavin3, Cd44, Cttn, Dcn, Ddit4l, Ecm1, Egr1, Errfi1, Ezr, Fbn1, Flrt2, Foxo1, Gas6, Gstp1, Hdac1, Hmox1, Hspa5, Hsph1, Icam1, Igf1, Il6st, Itgb1, Klf4, Limd1, Lmna, Mdm2, Myadm, Nfkbia, Ngfr, Nr4a2, Nrp1, Prnp, Ptprs, Pttg1ip, Selenos, Serpine1, Sfrp4, Socs1, Socs2, Socs3, Tcf21, Tgfb2, Thbs1, Trabd2b, Trib1]
GO:0010562	positive regulation of phosphorus metabolic process	GO_BiologicalProcess-EBI-QuickGO-GOA_20.11.2017_00h00	3.41923e-06	0.00239688	4.87564e-12	1.60896e-10	[4, 5, 6]	Group40	4.19447	44	[Ackr3, Adm, Anxa2, Arl6ip5, C3, Cavin3, Ccl2, Ccl7, Ccnl1, Cd44, Cdkn1a, Csf1, Cxcl10, Cyr61, Egr1, Fbn1, Gadd45g, Gas6, Gja1, Gnas, Hspa5, Hsph1, Icam1, Igf1, Il6st, Inhbb, Itga5, Maged1, Nab2, Nenf, Nppc, Nrp1, Pim1, Plpp3, Ppp1r15a, Prnp, Sdc4, Serpinh1, Socs1, Sphk1, Sqstm1, Tgfb2, Tgfbr2, Thbs1]
GO:0051247	positive regulation of protein metabolic process	GO_BiologicalProcess-EBI-QuickGO-GOA_20.11.2017_00h00	4.90121e-08	3.68571e-05	4.87564e-12	1.60896e-10	[4, 5, 6]	Group40	4.12999	61	[Ackr3, Anxa2, Arl6ip5, C3, Cavin3, Ccl2, Ccl7, Ccnl1, Cd44, Cdkn1a, Clec3b, Csf1, Cyr61, Egr1, Ezr, Fbn1, Fn1, Foxo1, Gadd45g, Gas6, Gja1, Gsn, Hspa5, Hsph1, Icam1, Igf1, Il6st, Inhbb, Ist1, Itga5, Klf4, Maged1, Mdm2, Myc, Nab2, Nenf, Nfkbia, Ngfr, Nrp1, Pcolce, Pim1, Plk2, Plpp3, Ppp1r15a, Prnp, Pttg1ip, Rbm3, Rnf19a, Sdc4, Sec22b, Serpinh1, Socs1, Sphk1, Sqstm1, Tgfb2, Tgfbr2, Thbs1, Tiparp, T…
GO:0051248	negative regulation of protein metabolic process	GO_BiologicalProcess-EBI-QuickGO-GOA_20.11.2017_00h00	9.03708e-09	6.89529e-06	4.87564e-12	1.60896e-10	[4, 5, 6]	Group40	4.78469	50	[Anxa2, Atf3, Azin1, Btg2, C3, Cd44, Cd55, Cdkn1a, Cnot8, Crtap, Cryab, Dcn, Ecm1, Eif4e, Eif4ebp1, Errfi1, Ezr, Flrt2, Foxo1, Gadd45g, Gapdh, Gas6, Gja1, Gstp1, Hsph1, Igf1, Inhbb, Klf4, Limd1, Mdm2, Myadm, Nfkb1, Nr4a1, Pi15, Plat, Plpp3, Ppp1r15a, Prnp, Rbm3, Serpinb6a, Serpine1, Serpinf1, Serpinh1, Socs1, Socs2, Socs3, Thbs1, Trib1, Tspo, Zfp36l1]
GO:0051347	positive regulation of transferase activity	GO_BiologicalProcess-EBI-QuickGO-GOA_20.11.2017_00h00	3.52501e-05	0.0226658	4.87564e-12	1.60896e-10	[5]	Group40	4.82143	27	[Ccnl1, Cd44, Cdkn1a, Csf1, Cyr61, Egr1, Fbn1, Gadd45g, Gas6, Gja1, Hmgn1, Hspa5, Hsph1, Igf1, Klf4, Maged1, Myc, Nab2, Pim1, Prnp, Sdc4, Serpinh1, Socs1, Tgfb2, Tgfbr2, Thbs1, Trib1]
GO:0032269	negative regulation of cellular protein metabolic process	GO_BiologicalProcess-EBI-QuickGO-GOA_20.11.2017_00h00	3.02839e-08	2.28946e-05	4.87564e-12	1.60896e-10	[4, 5, 6, 7]	Group40	4.76673	47	[Anxa2, Atf3, Btg2, C3, Cd44, Cd55, Cdkn1a, Cnot8, Crtap, Cryab, Dcn, Ecm1, Eif4e, Eif4ebp1, Errfi1, Ezr, Flrt2, Foxo1, Gadd45g, Gapdh, Gas6, Gja1, Gstp1, Hsph1, Igf1, Klf4, Limd1, Mdm2, Myadm, Nr4a1, Pi15, Plat, Plpp3, Ppp1r15a, Prnp, Rbm3, Serpinb6a, Serpine1, Serpinf1, Serpinh1, Socs1, Socs2, Socs3, Thbs1, Trib1, Tspo, Zfp36l1]
GO:0032270	positive regulation of cellular protein metabolic process	GO_BiologicalProcess-EBI-QuickGO-GOA_20.11.2017_00h00	6.68361e-08	5.0127e-05	4.87564e-12	1.60896e-10	[4, 5, 6, 7]	Group40	4.1847	58	[Ackr3, Anxa2, Arl6ip5, C3, Cavin3, Ccl2, Ccl7, Ccnl1, Cd44, Cdkn1a, Clec3b, Csf1, Cyr61, Egr1, Ezr, Fbn1, Fn1, Gadd45g, Gas6, Gja1, Gsn, Hspa5, Hsph1, Icam1, Igf1, Il6st, Inhbb, Ist1, Itga5, Klf4, Maged1, Mdm2, Myc, Nab2, Nenf, Nfkbia, Ngfr, Nrp1, Pcolce, Pim1, Plk2, Plpp3, Ppp1r15a, Prnp, Pttg1ip, Rbm3, Rnf19a, Sdc4, Serpinh1, Socs1, Sphk1, Sqstm1, Tgfb2, Tgfbr2, Thbs1, Trabd2b, Trib1, Uqcc2]
GO:1902532	negative regulation of intracellular signal transduction	GO_BiologicalProcess-EBI-QuickGO-GOA_20.11.2017_00h00	2.7757e-06	0.0019763	4.87564e-12	1.60896e-10	[4, 5, 6, 7]	Group40	5.45455	27	[Ackr3, Atf3, Cavin3, Cd44, Dcn, Errfi1, Ezr, Flrt2, Foxo1, Gstp1, Hdac1, Hsph1, Igf1, Itgb1, Klf4, Limd1, Mdm2, Myadm, Nfkbia, Prnp, Pttg1ip, Selenos, Socs1, Socs2, Socs3, Tgfb2, Thbs1]
GO:0045937	positive regulation of phosphate metabolic process	GO_BiologicalProcess-EBI-QuickGO-GOA_20.11.2017_00h00	3.41923e-06	0.00239688	4.87564e-12	1.60896e-10	[5, 6, 7]	Group40	4.19447	44	[Ackr3, Adm, Anxa2, Arl6ip5, C3, Cavin3, Ccl2, Ccl7, Ccnl1, Cd44, Cdkn1a, Csf1, Cxcl10, Cyr61, Egr1, Fbn1, Gadd45g, Gas6, Gja1, Gnas, Hspa5, Hsph1, Icam1, Igf1, Il6st, Inhbb, Itga5, Maged1, Nab2, Nenf, Nppc, Nrp1, Pim1, Plpp3, Ppp1r15a, Prnp, Sdc4, Serpinh1, Socs1, Sphk1, Sqstm1, Tgfb2, Tgfbr2, Thbs1]
GO:0001932	regulation of protein phosphorylation	GO_BiologicalProcess-EBI-QuickGO-GOA_20.11.2017_00h00	6.94247e-07	0.0005068	4.87564e-12	1.60896e-10	[6, 7, 8]	Group40	4.11171	53	[Ackr3, Anxa2, Arl6ip5, Atf3, C3, Cavin3, Ccl2, Ccl7, Ccnl1, Cd44, Cdkn1a, Csf1, Cyr61, Dcn, Egr1, Errfi1, Ezr, Fbn1, Flrt2, Fn1, Foxo1, Gadd45g, Gas6, Gja1, Gstp1, Hspa5, Hsph1, Icam1, Igf1, Il6st, Inhbb, Itga5, Klf4, Maged1, Myadm, Nab2, Nenf, Nrp1, Pim1, Plpp3, Ppp1r15a, Prnp, Sdc4, Serpinh1, Socs1, Socs2, Socs3, Sphk1, Sqstm1, Tgfb2, Tgfbr2, Thbs1, Trib1]
GO:0042327	positive regulation of phosphorylation	GO_BiologicalProcess-EBI-QuickGO-GOA_20.11.2017_00h00	5.3746e-06	0.00369235	4.87564e-12	1.60896e-10	[6, 7, 8]	Group40	4.30108	40	[Ackr3, Anxa2, Arl6ip5, C3, Cavin3, Ccl2, Ccl7, Ccnl1, Cd44, Cdkn1a, Csf1, Cyr61, Egr1, Fbn1, Gadd45g, Gas6, Gja1, Hspa5, Hsph1, Icam1, Igf1, Il6st, Inhbb, Itga5, Maged1, Nab2, Nenf, Nrp1, Pim1, Plpp3, Ppp1r15a, Prnp, Sdc4, Serpinh1, Socs1, Sphk1, Sqstm1, Tgfb2, Tgfbr2, Thbs1]
GO:0001933	negative regulation of protein phosphorylation	GO_BiologicalProcess-EBI-QuickGO-GOA_20.11.2017_00h00	5.87905e-05	0.0368029	4.87564e-12	1.60896e-10	[6, 7, 8, 9]	Group40	5.27638	21	[Atf3, Cdkn1a, Dcn, Errfi1, Ezr, Flrt2, Foxo1, Gadd45g, Gja1, Gstp1, Hsph1, Igf1, Klf4, Myadm, Plpp3, Ppp1r15a, Prnp, Socs1, Socs2, Socs3, Trib1]
GO:0001934	positive regulation of protein phosphorylation	GO_BiologicalProcess-EBI-QuickGO-GOA_20.11.2017_00h00	1.58251e-06	0.00114099	4.87564e-12	1.60896e-10	[6, 7, 8, 9]	Group40	4.51467	40	[Ackr3, Anxa2, Arl6ip5, C3, Cavin3, Ccl2, Ccl7, Ccnl1, Cd44, Cdkn1a, Csf1, Cyr61, Egr1, Fbn1, Gadd45g, Gas6, Gja1, Hspa5, Hsph1, Icam1, Igf1, Il6st, Inhbb, Itga5, Maged1, Nab2, Nenf, Nrp1, Pim1, Plpp3, Ppp1r15a, Prnp, Sdc4, Serpinh1, Socs1, Sphk1, Sqstm1, Tgfb2, Tgfbr2, Thbs1]
GO:0070372	regulation of ERK1 and ERK2 cascade	GO_BiologicalProcess-EBI-QuickGO-GOA_20.11.2017_00h00	7.70824e-05	0.0475599	4.87564e-12	1.60896e-10	[6, 7, 8, 9, 10, 11]	Group40	6.15385	16	[Ackr3, Atf3, Cavin3, Ccl2, Ccl7, Cd44, Cyr61, Errfi1, Ezr, Fn1, Gas6, Gstp1, Icam1, Igf1, Klf4, Nrp1]
GO:0012501	programmed cell death	GO_BiologicalProcess-EBI-QuickGO-GOA_20.11.2017_00h00	2.0145e-13	1.64181e-10	3.32349e-13	1.19646e-11	[3]	Group41	4.64853	82	[Acaa2, Ackr3, Adm, Anxa1, Arf4, Arl6ip5, Atf3, Atf5, Btg1, Btg2, Ccl2, Cd248, Cd44, Cdkn1a, Cryab, Csrnp1, Cttn, Cyr61, Egr1, Foxo1, Gadd45g, Gapdh, Gas6, Gja1, Gsn, Gstp1, Hdac1, Hk2, Hmox1, Hpgd, Hspa5, Hsph1, Icam1, Ifi204, Igf1, Inhbb, Itga5, Itgb1, Klf4, Lgals1, Lmna, Maged1, Mdm2, Mt1, Myc, Nfkb1, Ngfr, Nme2, Nr4a1, Nr4a2, Nrp1, P4hb, Pdia3, Pdpn, Pim1, Plk2, Pnp, Ppp1r15a, Prnp, Ptgis, Pt…
GO:0023057	negative regulation of signaling	GO_BiologicalProcess-EBI-QuickGO-GOA_20.11.2017_00h00	5.44628e-07	0.000399213	3.32349e-13	1.19646e-11	[2, 3, 4]	Group41	4.21488	51	[Acaa2, Ackr3, Adm, Atf3, Cavin3, Cd44, Cttn, Dcn, Ddit4l, Ecm1, Egr1, Errfi1, Ezr, Fbn1, Flrt2, Foxo1, Gas6, Gstp1, Hdac1, Hmox1, Hspa5, Hsph1, Icam1, Igf1, Il6st, Inhbb, Itgb1, Klf4, Limd1, Lmna, Mdm2, Myadm, Nfkbia, Ngfr, Nr4a2, Nrp1, Plk2, Prnp, Ptprs, Pttg1ip, Selenos, Serpine1, Sfrp4, Socs1, Socs2, Socs3, Tcf21, Tgfb2, Thbs1, Trabd2b, Trib1]
GO:0042127	regulation of cell proliferation	GO_BiologicalProcess-EBI-QuickGO-GOA_20.11.2017_00h00	6.49017e-10	5.06882e-07	3.32349e-13	1.19646e-11	[2, 3, 4]	Group41	4.39056	67	[Adm, Anxa1, Anxa2, Atf3, Atf5, Btg1, Btg2, Ccl2, Cd248, Cd44, Cdkn1a, Cnot8, Csf1, Cxcl1, Cxcl10, Cyr61, Dpt, Ecm1, Egr1, Errfi1, Fn1, Foxo1, Gas6, Gja1, Gstp1, Hdac1, Hmgn1, Hmox1, Hpgd, Igf1, Il4ra, Il6st, Itgb1, Jak1, Klf4, Lmna, Maged1, Mdm2, Myc, Nfkbia, Ngfr, Nme2, Nppc, Nr4a1, Pdpn, Pgr, Pim1, Pnp, Prdx4, Prnp, S100a11, Sdc4, Serpine1, Serpinf1, Sfrp4, Sparc, Sphk1, Tgfb2, Tgfbr2, Thbs1, …
GO:0048585	negative regulation of response to stimulus	GO_BiologicalProcess-EBI-QuickGO-GOA_20.11.2017_00h00	1.87724e-09	1.45298e-06	3.32349e-13	1.19646e-11	[2, 3, 4]	Group41	4.43975	63	[Acaa2, Ackr3, Adm, Anxa1, Anxa2, Atf3, Cavin3, Ccl2, Cd34, Cd44, Cd55, Col3a1, Cttn, Dcn, Ddit4l, Ecm1, Egr1, Errfi1, Ezr, Fbn1, Flrt2, Foxo1, Gas6, Gja1, Gstp1, Hdac1, Hmox1, Hspa5, Hsph1, Icam1, Igf1, Il4ra, Il6st, Itgb1, Klf4, Limd1, Lmna, Mdm2, Myadm, Nenf, Nfkb1, Nfkbia, Ngfr, Nr4a2, Nrp1, Ppp1r15a, Prnp, Ptgis, Ptprs, Pttg1ip, Selenos, Serpine1, Serpinf1, Sfrp4, Socs1, Socs2, Socs3, Tcf21,…
GO:0051241	negative regulation of multicellular organismal process	GO_BiologicalProcess-EBI-QuickGO-GOA_20.11.2017_00h00	1.38088e-11	1.10194e-08	3.32349e-13	1.19646e-11	[2, 3, 4]	Group41	5.28757	57	[Adamts1, Adm, Anxa1, Anxa2, Ccl2, Cd34, Cd44, Col3a1, Col5a1, Col5a2, Cxcl10, Dcn, Ecm1, Efemp1, Eif4e, Errfi1, Ezr, Fbn1, Fn1, Foxo1, Gas6, Gja1, Gnas, Gstp1, Hmox1, Ifrd1, Igf1, Il4ra, Inhbb, Klf4, Lgals1, Limd1, Lmna, Mdm2, Myc, Nfkb1, Nfkbia, Ngfr, Nppc, Nrp1, Oxtr, Plk2, Prdx4, Prnp, Ptprs, Selenos, Serpine1, Serpinf1, Socs2, Sparc, Tgfb2, Tgfbr2, Thbs1, Trib1, Tspo, Vim, Zfp36l1]
GO:0010941	regulation of cell death	GO_BiologicalProcess-EBI-QuickGO-GOA_20.11.2017_00h00	1.02714e-13	8.4123e-11	3.32349e-13	1.19646e-11	[3, 4]	Group41	4.91909	76	[Acaa2, Ackr3, Adm, Anxa1, Arf4, Arl6ip5, Atf3, Atf5, Btg1, Btg2, Ccl2, Cd248, Cd34, Cd44, Cdkn1a, Cryab, Cttn, Cyr61, Eef1a1, Egr1, Fos, Foxo1, Gadd45g, Gapdh, Gas6, Gja1, Gsn, Gstp1, Hdac1, Hmox1, Hpgd, Hspa5, Hsph1, Icam1, Igf1, Inhbb, Itga5, Itgb1, Klf4, Lmna, Maged1, Mdm2, Mt1, Myc, Ngfr, Nme2, Nr4a1, Nr4a2, Nrp1, P4hb, Pdia3, Pdpn, Pim1, Plk2, Pnp, Prnp, Ptgis, Pttg1ip, Rps6, Sap18, Selenos…
GO:0006915	apoptotic process	GO_BiologicalProcess-EBI-QuickGO-GOA_20.11.2017_00h00	6.823e-14	5.60168e-11	3.32349e-13	1.19646e-11	[4]	Group41	4.73168	82	[Acaa2, Ackr3, Adm, Anxa1, Arf4, Arl6ip5, Atf3, Atf5, Btg1, Btg2, Ccl2, Cd248, Cd44, Cdkn1a, Cryab, Csrnp1, Cttn, Cyr61, Egr1, Foxo1, Gadd45g, Gapdh, Gas6, Gja1, Gsn, Gstp1, Hdac1, Hk2, Hmox1, Hpgd, Hspa5, Hsph1, Icam1, Ifi204, Igf1, Inhbb, Itga5, Itgb1, Klf4, Lgals1, Lmna, Maged1, Mdm2, Mt1, Myc, Nfkb1, Ngfr, Nme2, Nr4a1, Nr4a2, Nrp1, P4hb, Pdia3, Pdpn, Pim1, Plk2, Pnp, Ppp1r15a, Prnp, Ptgis, Pt…
GO:0010648	negative regulation of cell communication	GO_BiologicalProcess-EBI-QuickGO-GOA_20.11.2017_00h00	5.30595e-07	0.000389457	3.32349e-13	1.19646e-11	[3, 4, 5]	Group41	4.22535	51	[Acaa2, Ackr3, Adm, Atf3, Cavin3, Cd44, Cttn, Dcn, Ddit4l, Ecm1, Egr1, Errfi1, Ezr, Fbn1, Flrt2, Foxo1, Gas6, Gstp1, Hdac1, Hmox1, Hspa5, Hsph1, Icam1, Igf1, Il6st, Inhbb, Itgb1, Klf4, Limd1, Lmna, Mdm2, Myadm, Nfkbia, Ngfr, Nr4a2, Nrp1, Plk2, Prnp, Ptprs, Pttg1ip, Selenos, Serpine1, Sfrp4, Socs1, Socs2, Socs3, Tcf21, Tgfb2, Thbs1, Trabd2b, Trib1]
GO:0010942	positive regulation of cell death	GO_BiologicalProcess-EBI-QuickGO-GOA_20.11.2017_00h00	7.04377e-09	5.38144e-06	3.32349e-13	1.19646e-11	[3, 4, 5]	Group41	5.91133	36	[Adm, Anxa1, Arl6ip5, Atf3, Btg1, Cd248, Cdkn1a, Cyr61, Eef1a1, Egr1, Fos, Foxo1, Gadd45g, Gapdh, Gsn, Hmox1, Hpgd, Inhbb, Itgb1, Maged1, Myc, Ngfr, Nr4a1, Pdia3, Prnp, Ptgis, Rps6, Sap18, Sfrp4, Tgfb2, Thbs1, Tnfrsf12a, Tspo, Uba52, Ubb, Ubc]
GO:0060548	negative regulation of cell death	GO_BiologicalProcess-EBI-QuickGO-GOA_20.11.2017_00h00	1.39265e-09	1.0807e-06	3.32349e-13	1.19646e-11	[3, 4, 5]	Group41	5.18359	48	[Acaa2, Ackr3, Arf4, Atf5, Btg2, Ccl2, Cd34, Cd44, Cdkn1a, Cryab, Cttn, Cyr61, Foxo1, Gas6, Gja1, Gstp1, Hdac1, Hmox1, Hspa5, Hsph1, Icam1, Igf1, Itga5, Itgb1, Klf4, Lmna, Mdm2, Mt1, Myc, Nme2, Nr4a1, Nr4a2, Nrp1, Pdpn, Pim1, Plk2, Pnp, Prnp, Pttg1ip, Rps6, Selenos, Serpine1, Serpinf1, Slc25a4, Socs3, Sphk1, Tax1bp1, Thbs1]
GO:0097190	apoptotic signaling pathway	GO_BiologicalProcess-EBI-QuickGO-GOA_20.11.2017_00h00	5.43662e-09	4.18076e-06	3.32349e-13	1.19646e-11	[3, 4, 5]	Group41	5.97015	36	[Acaa2, Ackr3, Arl6ip5, Atf3, Cd44, Cdkn1a, Cttn, Gsn, Gstp1, Hdac1, Hmox1, Hsph1, Icam1, Ifi204, Igf1, Inhbb, Lmna, Maged1, Mdm2, Myc, Ngfr, Nr4a2, Nrp1, P4hb, Pdia3, Pnp, Ptgis, Pttg1ip, Selenos, Serpine1, Tgfb2, Thbs1, Tnfrsf12a, Uba52, Ubb, Ubc]
GO:0009968	negative regulation of signal transduction	GO_BiologicalProcess-EBI-QuickGO-GOA_20.11.2017_00h00	1.37812e-07	0.00010267	3.32349e-13	1.19646e-11	[3, 4, 5, 6]	Group41	4.46673	49	[Acaa2, Ackr3, Adm, Atf3, Cavin3, Cd44, Cttn, Dcn, Ddit4l, Ecm1, Egr1, Errfi1, Ezr, Fbn1, Flrt2, Foxo1, Gas6, Gstp1, Hdac1, Hmox1, Hspa5, Hsph1, Icam1, Igf1, Il6st, Itgb1, Klf4, Limd1, Lmna, Mdm2, Myadm, Nfkbia, Ngfr, Nr4a2, Nrp1, Prnp, Ptprs, Pttg1ip, Selenos, Serpine1, Sfrp4, Socs1, Socs2, Socs3, Tcf21, Tgfb2, Thbs1, Trabd2b, Trib1]
GO:0043067	regulation of programmed cell death	GO_BiologicalProcess-EBI-QuickGO-GOA_20.11.2017_00h00	2.11976e-13	1.72548e-10	3.32349e-13	1.19646e-11	[4, 5]	Group41	5.04909	72	[Acaa2, Ackr3, Adm, Anxa1, Arf4, Arl6ip5, Atf3, Atf5, Btg1, Btg2, Ccl2, Cd248, Cd44, Cdkn1a, Cryab, Cttn, Cyr61, Egr1, Foxo1, Gadd45g, Gapdh, Gas6, Gja1, Gsn, Gstp1, Hdac1, Hmox1, Hpgd, Hspa5, Hsph1, Icam1, Igf1, Inhbb, Itga5, Itgb1, Klf4, Lmna, Maged1, Mdm2, Mt1, Myc, Ngfr, Nme2, Nr4a1, Nr4a2, Nrp1, P4hb, Pdia3, Pdpn, Pim1, Plk2, Pnp, Prnp, Ptgis, Pttg1ip, Rps6, Sap18, Selenos, Serpine1, Sfrp4, …
GO:0043068	positive regulation of programmed cell death	GO_BiologicalProcess-EBI-QuickGO-GOA_20.11.2017_00h00	3.99064e-08	3.01293e-05	3.32349e-13	1.19646e-11	[4, 5, 6]	Group41	5.85106	33	[Adm, Anxa1, Arl6ip5, Atf3, Btg1, Cd248, Cdkn1a, Cyr61, Foxo1, Gadd45g, Gapdh, Gsn, Hmox1, Hpgd, Inhbb, Itgb1, Maged1, Myc, Ngfr, Nr4a1, Pdia3, Prnp, Ptgis, Rps6, Sap18, Sfrp4, Tgfb2, Thbs1, Tnfrsf12a, Tspo, Uba52, Ubb, Ubc]
GO:0043069	negative regulation of programmed cell death	GO_BiologicalProcess-EBI-QuickGO-GOA_20.11.2017_00h00	7.02457e-10	5.47916e-07	3.32349e-13	1.19646e-11	[4, 5, 6]	Group41	5.43735	46	[Acaa2, Ackr3, Arf4, Atf5, Btg2, Ccl2, Cd44, Cdkn1a, Cryab, Cttn, Cyr61, Foxo1, Gas6, Gja1, Gstp1, Hdac1, Hmox1, Hspa5, Hsph1, Icam1, Igf1, Itga5, Itgb1, Klf4, Lmna, Mdm2, Mt1, Myc, Nme2, Nr4a1, Nr4a2, Nrp1, Pdpn, Pim1, Plk2, Pnp, Prnp, Pttg1ip, Rps6, Selenos, Serpine1, Slc25a4, Socs3, Sphk1, Tax1bp1, Thbs1]
GO:0042981	regulation of apoptotic process	GO_BiologicalProcess-EBI-QuickGO-GOA_20.11.2017_00h00	3.51556e-13	2.85464e-10	3.32349e-13	1.19646e-11	[5, 6]	Group41	5.03546	71	[Acaa2, Ackr3, Adm, Anxa1, Arf4, Arl6ip5, Atf3, Atf5, Btg1, Btg2, Ccl2, Cd248, Cd44, Cdkn1a, Cryab, Cttn, Cyr61, Egr1, Foxo1, Gadd45g, Gapdh, Gas6, Gja1, Gsn, Gstp1, Hdac1, Hmox1, Hpgd, Hspa5, Hsph1, Icam1, Igf1, Inhbb, Itga5, Itgb1, Klf4, Lmna, Maged1, Mdm2, Mt1, Myc, Ngfr, Nme2, Nr4a1, Nr4a2, Nrp1, P4hb, Pdia3, Pdpn, Pim1, Plk2, Pnp, Prnp, Ptgis, Pttg1ip, Rps6, Sap18, Selenos, Serpine1, Sfrp4, …
GO:1902532	negative regulation of intracellular signal transduction	GO_BiologicalProcess-EBI-QuickGO-GOA_20.11.2017_00h00	2.7757e-06	0.0019763	3.32349e-13	1.19646e-11	[4, 5, 6, 7]	Group41	5.45455	27	[Ackr3, Atf3, Cavin3, Cd44, Dcn, Errfi1, Ezr, Flrt2, Foxo1, Gstp1, Hdac1, Hsph1, Igf1, Itgb1, Klf4, Limd1, Mdm2, Myadm, Nfkbia, Prnp, Pttg1ip, Selenos, Socs1, Socs2, Socs3, Tgfb2, Thbs1]
GO:2001233	regulation of apoptotic signaling pathway	GO_BiologicalProcess-EBI-QuickGO-GOA_20.11.2017_00h00	2.35012e-10	1.85425e-07	3.32349e-13	1.19646e-11	[4, 5, 6, 7]	Group41	7.57946	31	[Acaa2, Ackr3, Atf3, Cd44, Cttn, Gsn, Gstp1, Hdac1, Hmox1, Hsph1, Icam1, Igf1, Inhbb, Lmna, Maged1, Mdm2, Myc, Ngfr, Nr4a2, Nrp1, P4hb, Pdia3, Pttg1ip, Selenos, Serpine1, Tgfb2, Thbs1, Tnfrsf12a, Uba52, Ubb, Ubc]
GO:0043065	positive regulation of apoptotic process	GO_BiologicalProcess-EBI-QuickGO-GOA_20.11.2017_00h00	1.02875e-07	7.67448e-05	3.32349e-13	1.19646e-11	[5, 6, 7]	Group41	5.73477	32	[Adm, Anxa1, Arl6ip5, Atf3, Btg1, Cd248, Cyr61, Foxo1, Gadd45g, Gapdh, Gsn, Hmox1, Hpgd, Inhbb, Itgb1, Maged1, Myc, Ngfr, Nr4a1, Pdia3, Prnp, Ptgis, Rps6, Sap18, Sfrp4, Tgfb2, Thbs1, Tnfrsf12a, Tspo, Uba52, Ubb, Ubc]
GO:0043066	negative regulation of apoptotic process	GO_BiologicalProcess-EBI-QuickGO-GOA_20.11.2017_00h00	1.25308e-09	9.73639e-07	3.32349e-13	1.19646e-11	[5, 6, 7]	Group41	5.41516	45	[Acaa2, Ackr3, Arf4, Atf5, Btg2, Ccl2, Cd44, Cdkn1a, Cryab, Cttn, Cyr61, Foxo1, Gas6, Gja1, Gstp1, Hdac1, Hmox1, Hspa5, Hsph1, Icam1, Igf1, Itga5, Itgb1, Klf4, Lmna, Mdm2, Mt1, Myc, Nme2, Nr4a1, Nr4a2, Nrp1, Pdpn, Pim1, Plk2, Pnp, Prnp, Pttg1ip, Rps6, Selenos, Serpine1, Socs3, Sphk1, Tax1bp1, Thbs1]
GO:2001234	negative regulation of apoptotic signaling pathway	GO_BiologicalProcess-EBI-QuickGO-GOA_20.11.2017_00h00	3.37368e-06	0.0023717	3.32349e-13	1.19646e-11	[4, 5, 6, 7, 8]	Group41	7.52212	17	[Acaa2, Ackr3, Cd44, Cttn, Gstp1, Hdac1, Hmox1, Hsph1, Icam1, Igf1, Lmna, Mdm2, Nr4a2, Nrp1, Pttg1ip, Selenos, Serpine1]
GO:2001236	regulation of extrinsic apoptotic signaling pathway	GO_BiologicalProcess-EBI-QuickGO-GOA_20.11.2017_00h00	5.16577e-05	0.032596	3.32349e-13	1.19646e-11	[5, 6, 7, 8]	Group41	7.47126	13	[Atf3, Cttn, Gstp1, Hmox1, Icam1, Igf1, Lmna, Nrp1, Pdia3, Serpine1, Tgfb2, Thbs1, Tnfrsf12a]
GO:0001932	regulation of protein phosphorylation	GO_BiologicalProcess-EBI-QuickGO-GOA_20.11.2017_00h00	6.94247e-07	0.0005068	3.32349e-13	1.19646e-11	[6, 7, 8]	Group41	4.11171	53	[Ackr3, Anxa2, Arl6ip5, Atf3, C3, Cavin3, Ccl2, Ccl7, Ccnl1, Cd44, Cdkn1a, Csf1, Cyr61, Dcn, Egr1, Errfi1, Ezr, Fbn1, Flrt2, Fn1, Foxo1, Gadd45g, Gas6, Gja1, Gstp1, Hspa5, Hsph1, Icam1, Igf1, Il6st, Inhbb, Itga5, Klf4, Maged1, Myadm, Nab2, Nenf, Nrp1, Pim1, Plpp3, Ppp1r15a, Prnp, Sdc4, Serpinh1, Socs1, Socs2, Socs3, Sphk1, Sqstm1, Tgfb2, Tgfbr2, Thbs1, Trib1]
GO:0001101	response to acid chemical	GO_BiologicalProcess-EBI-QuickGO-GOA_20.11.2017_00h00	3.81997e-05	0.0244478	3.48437e-16	1.39375e-14	[3]	Group42	5.79268	19	[Adh1, Ccl2, Col16a1, Col1a1, Col1a2, Col3a1, Col4a1, Col5a2, Col6a1, Egr1, Foxo1, Gja1, Gsn, Gstp1, Icam1, Klf4, Serpinf1, Socs1, Sparc]
GO:0009991	response to extracellular stimulus	GO_BiologicalProcess-EBI-QuickGO-GOA_20.11.2017_00h00	6.73037e-06	0.00459685	3.48437e-16	1.39375e-14	[3]	Group42	5.44662	25	[Adm, Atf3, Ccl2, Cdkn1a, Col1a1, Cxcl10, Eif4ebp1, Fos, Foxo1, Fstl1, Gas6, Gsn, Gstp1, Hmox1, Hspa5, Icam1, Inhbb, Mdm2, Nenf, Nr4a2, Pim1, Postn, Sparc, Tgfbr2, Tspo]
GO:0010033	response to organic substance	GO_BiologicalProcess-EBI-QuickGO-GOA_20.11.2017_00h00	1.72484e-15	1.42471e-12	3.48437e-16	1.39375e-14	[3]	Group42	4.14998	114	[Ackr3, Adh1, Adm, Anxa1, Anxa2, Anxa3, Atf3, Btg2, Ccl2, Ccl7, Cd44, Cdkn1a, Col16a1, Col1a1, Col1a2, Col3a1, Col4a1, Col5a2, Col6a1, Col6a2, Cryab, Csf1, Cxcl1, Cxcl10, Cxcl16, Cyr61, Dcn, Ddost, Ecm1, Eef1a1, Egr1, Eif4e, Eif4ebp1, Erp44, Errfi1, Ezr, Fbn1, Fermt2, Flrt2, Fos, Fosb, Foxo1, Gapdh, Gas6, Gfpt2, Gja1, Gnas, Gng12, Gsn, Gstp1, Has1, Hdac1, Hk2, Hpgd, Hspa5, Hsph1, Icam1, Ifi204, I…
GO:0051241	negative regulation of multicellular organismal process	GO_BiologicalProcess-EBI-QuickGO-GOA_20.11.2017_00h00	1.38088e-11	1.10194e-08	3.48437e-16	1.39375e-14	[2, 3, 4]	Group42	5.28757	57	[Adamts1, Adm, Anxa1, Anxa2, Ccl2, Cd34, Cd44, Col3a1, Col5a1, Col5a2, Cxcl10, Dcn, Ecm1, Efemp1, Eif4e, Errfi1, Ezr, Fbn1, Fn1, Foxo1, Gas6, Gja1, Gnas, Gstp1, Hmox1, Ifrd1, Igf1, Il4ra, Inhbb, Klf4, Lgals1, Limd1, Lmna, Mdm2, Myc, Nfkb1, Nfkbia, Ngfr, Nppc, Nrp1, Oxtr, Plk2, Prdx4, Prnp, Ptprs, Selenos, Serpine1, Serpinf1, Socs2, Sparc, Tgfb2, Tgfbr2, Thbs1, Trib1, Tspo, Vim, Zfp36l1]
GO:0070887	cellular response to chemical stimulus	GO_BiologicalProcess-EBI-QuickGO-GOA_20.11.2017_00h00	1.21874e-16	1.01156e-13	3.48437e-16	1.39375e-14	[3]	Group42	4.34445	112	[Acaa2, Ackr3, Anxa1, Arl6ip5, Atf3, Ccl2, Ccl7, Cd34, Cd44, Col16a1, Col1a1, Col1a2, Col3a1, Col4a1, Col5a2, Col6a1, Csf1, Cxcl1, Cxcl10, Cxcl16, Cyr61, Dcn, Ecm1, Eef1a1, Egr1, Eif4e, Eif4ebp1, Errfi1, Ezr, Fbn1, Fermt2, Flrt2, Fos, Fosb, Foxo1, Gapdh, Gas6, Gfpt2, Gja1, Gpx7, Gpx8, Gsn, Gstm2, Gstm5, Gstp1, Has1, Hdac1, Hk2, Hmox1, Hpgd, Hspa5, Hsph1, Icam1, Ifi204, Ifi205, Igf1, Il4ra, Il6st,…
GO:0071495	cellular response to endogenous stimulus	GO_BiologicalProcess-EBI-QuickGO-GOA_20.11.2017_00h00	4.30328e-10	3.38238e-07	3.48437e-16	1.39375e-14	[3]	Group42	4.89939	56	[Anxa1, Ccl2, Cd44, Col16a1, Col1a1, Col1a2, Col3a1, Col4a1, Col5a2, Col6a1, Cyr61, Eef1a1, Egr1, Eif4e, Eif4ebp1, Errfi1, Ezr, Fbn1, Fermt2, Flrt2, Fos, Fosb, Foxo1, Gja1, Gstp1, Has1, Hdac1, Hpgd, Hspa5, Icam1, Igf1, Inhbb, Klf4, Ltbp4, Mdm2, Nfkb1, Ngfr, Nr4a1, Nr4a2, Oxtr, Pgr, Postn, Prnp, Ran, Serpine1, Serpinf1, Sfrp4, Sgk1, Socs1, Socs2, Socs3, Tcf21, Tgfb2, Tgfbr2, Thbs1, Zfp36l1]
GO:1901698	response to nitrogen compound	GO_BiologicalProcess-EBI-QuickGO-GOA_20.11.2017_00h00	5.2434e-10	4.11082e-07	3.48437e-16	1.39375e-14	[3]	Group42	5.14113	51	[Adm, Anxa1, Btg2, Ccl2, Cdkn1a, Col16a1, Col1a1, Col1a2, Col3a1, Col4a1, Col5a2, Col6a1, Egr1, Eif4ebp1, Errfi1, Ezr, Fbn1, Fos, Fosb, Foxo1, Gja1, Gsn, Gstm2, Gstm5, Gstp1, Hspa5, Icam1, Igf1, Inhbb, Itgb1, Klf4, Mdm2, Mmp19, Myc, Nfkb1, Nfkbia, Ngfr, Nr4a1, Nr4a2, Oxtr, Prnp, Rbm3, Selenos, Sgk1, Socs1, Socs2, Socs3, Sparc, Thbs1, Tspo, Zfp36l1]
GO:1901700	response to oxygen-containing compound	GO_BiologicalProcess-EBI-QuickGO-GOA_20.11.2017_00h00	1.43803e-13	1.17343e-10	3.48437e-16	1.39375e-14	[3]	Group42	4.97646	74	[Adh1, Adm, Anxa1, Btg2, Ccl2, Ccl7, Cdkn1a, Col16a1, Col1a1, Col1a2, Col3a1, Col4a1, Col5a2, Col6a1, Col6a2, Cryab, Cxcl1, Cxcl10, Cxcl16, Dcn, Egr1, Eif4e, Eif4ebp1, Errfi1, Ezr, Fbn1, Fos, Fosb, Foxo1, Gas6, Gja1, Gng12, Gsn, Gstp1, Hmox1, Hpgd, Hspa5, Hsph1, Icam1, Igf1, Inhbb, Klf4, Lgals1, Mdm2, Mmp19, Mt1, Nfkb1, Nfkbia, Ngfr, Nppc, Nr4a1, Nr4a2, Oxtr, Pim1, Postn, Prnp, S100a11, Selenos, …
GO:0009725	response to hormone	GO_BiologicalProcess-EBI-QuickGO-GOA_20.11.2017_00h00	6.018e-11	4.7783e-08	3.48437e-16	1.39375e-14	[3, 4]	Group42	5.85987	46	[Adh1, Adm, Anxa1, Anxa2, Anxa3, Btg2, Ccl2, Cdkn1a, Col1a1, Egr1, Eif4e, Eif4ebp1, Errfi1, Fbn1, Fos, Fosb, Foxo1, Gja1, Gnas, Gstp1, Hdac1, Icam1, Igf1, Inhbb, Lox, Mdm2, Mmp19, Nfkb1, Ngfr, Nr4a1, Nr4a2, Oxtr, Pgr, Ran, Rbbp7, Serpinf1, Sgk1, Socs1, Socs2, Socs3, Sparc, Tcf21, Tgfb2, Tgfbr2, Tspo, Zfp36l1]
GO:0010243	response to organonitrogen compound	GO_BiologicalProcess-EBI-QuickGO-GOA_20.11.2017_00h00	7.74871e-10	6.0285e-07	3.48437e-16	1.39375e-14	[4]	Group42	5.34699	47	[Adm, Anxa1, Btg2, Ccl2, Cdkn1a, Col16a1, Col1a1, Col1a2, Col3a1, Col4a1, Col5a2, Col6a1, Egr1, Eif4ebp1, Errfi1, Ezr, Fbn1, Fos, Fosb, Foxo1, Gja1, Gsn, Gstp1, Hspa5, Icam1, Igf1, Inhbb, Itgb1, Klf4, Mdm2, Mmp19, Myc, Nfkb1, Nfkbia, Ngfr, Nr4a1, Nr4a2, Oxtr, Prnp, Selenos, Sgk1, Socs1, Socs2, Socs3, Sparc, Tspo, Zfp36l1]
GO:0014070	response to organic cyclic compound	GO_BiologicalProcess-EBI-QuickGO-GOA_20.11.2017_00h00	1.09272e-11	8.74177e-09	3.48437e-16	1.39375e-14	[4]	Group42	5.65217	52	[Adh1, Adm, Anxa1, Anxa3, Btg2, Ccl2, Cdkn1a, Col1a1, Cryab, Cxcl10, Egr1, Eif4e, Eif4ebp1, Errfi1, Ezr, Fos, Fosb, Foxo1, Gja1, Gsn, Gstp1, Hdac1, Hpgd, Hspa5, Icam1, Igf1, Klf4, Lox, Lum, Mdm2, Mmp19, Nfkb1, Nfkbia, Nr4a1, Nr4a2, Oxtr, Pgr, Pim1, Postn, Ran, Rbbp7, Rbm3, Serpinf1, Socs1, Socs2, Sparc, Tcf21, Tgfb2, Tgfbr2, Tiparp, Tspo, Zfp36l1]
GO:0033993	response to lipid	GO_BiologicalProcess-EBI-QuickGO-GOA_20.11.2017_00h00	2.53304e-12	2.0315e-09	3.48437e-16	1.39375e-14	[4]	Group42	5.87571	52	[Adh1, Adm, Anxa1, Anxa3, Ccl2, Cdkn1a, Col1a1, Cryab, Cxcl1, Cxcl10, Cxcl16, Dcn, Eif4e, Eif4ebp1, Errfi1, Fos, Fosb, Foxo1, Gja1, Gng12, Gstp1, Hdac1, Hpgd, Icam1, Igf1, Klf4, Lox, Mdm2, Nfkb1, Nfkbia, Ngfr, Nr4a1, Nr4a2, Oxtr, Pgr, Pim1, Postn, Ran, Rbbp7, S100a11, Selenos, Serpine1, Serpinf1, Socs2, Sparc, Spon2, Tcf21, Tgfb2, Tgfbr2, Trib1, Tspo, Zfp36l1]
GO:0034097	response to cytokine	GO_BiologicalProcess-EBI-QuickGO-GOA_20.11.2017_00h00	5.57643e-10	4.36635e-07	3.48437e-16	1.39375e-14	[4]	Group42	5.55556	45	[Ackr3, Anxa1, Ccl2, Ccl7, Cd44, Col1a1, Col3a1, Csf1, Cxcl1, Cxcl10, Cxcl16, Dcn, Ddost, Ecm1, Egr1, Flrt2, Fos, Gapdh, Gas6, Gfpt2, Hk2, Hspa5, Icam1, Ifi204, Ifi205, Il4ra, Il6st, Jak1, Klf4, Klf6, Myc, Nfkb1, Nfkbia, Ngfr, Oxtr, Pcolce, Postn, Ptgis, Socs1, Socs2, Socs3, Sparc, Sphk1, Srm, Zfp36l1]
GO:0070848	response to growth factor	GO_BiologicalProcess-EBI-QuickGO-GOA_20.11.2017_00h00	2.35629e-08	1.78372e-05	3.48437e-16	1.39375e-14	[4]	Group42	5.74713	35	[Anxa3, Ccl2, Cd44, Col1a1, Col1a2, Col3a1, Cyr61, Dcn, Eef1a1, Egr1, Errfi1, Fbn1, Fermt2, Flrt2, Fos, Gas6, Gstp1, Has1, Hpgd, Hspa5, Klf4, Ltbp4, Lum, Mdm2, Ngfr, Nr4a1, Nrp1, Postn, Serpine1, Sfrp4, Sparc, Tgfb2, Tgfbr2, Thbs1, Zfp36l1]
GO:0071310	cellular response to organic substance	GO_BiologicalProcess-EBI-QuickGO-GOA_20.11.2017_00h00	4.60458e-14	3.78497e-11	3.48437e-16	1.39375e-14	[4]	Group42	4.42857	93	[Ackr3, Anxa1, Atf3, Ccl2, Ccl7, Cd44, Col16a1, Col1a1, Col1a2, Col3a1, Col4a1, Col5a2, Col6a1, Csf1, Cxcl1, Cxcl10, Cxcl16, Cyr61, Dcn, Ecm1, Eef1a1, Egr1, Eif4e, Eif4ebp1, Errfi1, Ezr, Fbn1, Fermt2, Flrt2, Fos, Fosb, Foxo1, Gapdh, Gas6, Gfpt2, Gja1, Gstp1, Has1, Hdac1, Hk2, Hpgd, Hspa5, Icam1, Ifi204, Ifi205, Igf1, Il4ra, Il6st, Inhbb, Jak1, Klf4, Klf6, Lgals1, Ltbp4, Mdm2, Myc, Nfkb1, Nfkbia, …
GO:1901654	response to ketone	GO_BiologicalProcess-EBI-QuickGO-GOA_20.11.2017_00h00	9.87905e-07	0.000714255	3.48437e-16	1.39375e-14	[4]	Group42	8.69565	16	[Adh1, Ccl2, Cdkn1a, Eif4e, Eif4ebp1, Errfi1, Fos, Fosb, Foxo1, Gja1, Icam1, Klf4, Oxtr, Serpinf1, Tgfb2, Tspo]
GO:1901699	cellular response to nitrogen compound	GO_BiologicalProcess-EBI-QuickGO-GOA_20.11.2017_00h00	1.52455e-08	1.15713e-05	3.48437e-16	1.39375e-14	[4]	Group42	5.96491	34	[Ccl2, Col16a1, Col1a1, Col1a2, Col3a1, Col4a1, Col5a2, Col6a1, Egr1, Eif4ebp1, Errfi1, Ezr, Fbn1, Foxo1, Gja1, Gstp1, Hspa5, Icam1, Igf1, Inhbb, Klf4, Mdm2, Nfkb1, Ngfr, Nr4a1, Nr4a2, Prnp, Rbm3, Sgk1, Socs1, Socs2, Socs3, Thbs1, Zfp36l1]
GO:1901701	cellular response to oxygen-containing compound	GO_BiologicalProcess-EBI-QuickGO-GOA_20.11.2017_00h00	2.31683e-11	1.84188e-08	3.48437e-16	1.39375e-14	[4]	Group42	5.46956	53	[Anxa1, Ccl2, Ccl7, Col16a1, Col1a1, Col1a2, Col3a1, Col4a1, Col5a2, Col6a1, Cxcl10, Cxcl16, Egr1, Eif4e, Eif4ebp1, Errfi1, Ezr, Fbn1, Fos, Foxo1, Gas6, Gja1, Gstp1, Hspa5, Hsph1, Icam1, Igf1, Inhbb, Klf4, Lgals1, Mdm2, Mt1, Nfkb1, Nfkbia, Ngfr, Nr4a1, Nr4a2, Pim1, Prnp, Selenos, Serpine1, Serpinf1, Sgk1, Socs1, Socs2, Socs3, Spon2, Thbs1, Tpm1, Trib1, Tspo, Vcam1, Zfp36l1]
GO:0032870	cellular response to hormone stimulus	GO_BiologicalProcess-EBI-QuickGO-GOA_20.11.2017_00h00	9.86348e-07	0.000714116	3.48437e-16	1.39375e-14	[4, 5]	Group42	5.386	30	[Anxa1, Ccl2, Eif4e, Eif4ebp1, Errfi1, Fbn1, Fos, Fosb, Foxo1, Gja1, Gstp1, Hdac1, Icam1, Igf1, Inhbb, Mdm2, Nfkb1, Ngfr, Nr4a1, Nr4a2, Oxtr, Pgr, Ran, Serpinf1, Sgk1, Socs1, Socs2, Socs3, Tcf21, Zfp36l1]
GO:0043200	response to amino acid	GO_BiologicalProcess-EBI-QuickGO-GOA_20.11.2017_00h00	2.20517e-05	0.0144659	3.48437e-16	1.39375e-14	[4, 5]	Group42	9.48276	11	[Ccl2, Col16a1, Col1a1, Col1a2, Col3a1, Col4a1, Col5a2, Col6a1, Gstp1, Icam1, Socs1]
GO:0048545	response to steroid hormone	GO_BiologicalProcess-EBI-QuickGO-GOA_20.11.2017_00h00	1.65883e-12	1.34034e-09	3.48437e-16	1.39375e-14	[4, 5]	Group42	8.91365	32	[Adh1, Adm, Anxa1, Anxa3, Ccl2, Cdkn1a, Col1a1, Eif4e, Eif4ebp1, Errfi1, Fos, Fosb, Foxo1, Gstp1, Hdac1, Icam1, Igf1, Lox, Mdm2, Nr4a1, Nr4a2, Oxtr, Pgr, Ran, Rbbp7, Serpinf1, Sparc, Tcf21, Tgfb2, Tgfbr2, Tspo, Zfp36l1]
GO:0071417	cellular response to organonitrogen compound	GO_BiologicalProcess-EBI-QuickGO-GOA_20.11.2017_00h00	1.00579e-08	7.64403e-06	3.48437e-16	1.39375e-14	[4, 5]	Group42	6.48536	31	[Ccl2, Col16a1, Col1a1, Col1a2, Col3a1, Col4a1, Col5a2, Col6a1, Egr1, Eif4ebp1, Errfi1, Ezr, Fbn1, Foxo1, Gstp1, Hspa5, Icam1, Igf1, Inhbb, Klf4, Mdm2, Nfkb1, Ngfr, Nr4a1, Nr4a2, Prnp, Sgk1, Socs1, Socs2, Socs3, Zfp36l1]
GO:1901652	response to peptide	GO_BiologicalProcess-EBI-QuickGO-GOA_20.11.2017_00h00	5.33675e-09	4.1093e-06	3.48437e-16	1.39375e-14	[4, 5]	Group42	6.83371	30	[Adm, Anxa1, Btg2, Ccl2, Col1a1, Egr1, Eif4ebp1, Errfi1, Fbn1, Foxo1, Gja1, Gstp1, Icam1, Igf1, Inhbb, Klf4, Mdm2, Nfkb1, Nfkbia, Ngfr, Nr4a1, Nr4a2, Oxtr, Prnp, Sgk1, Socs1, Socs2, Socs3, Sparc, Zfp36l1]
GO:0002237	response to molecule of bacterial origin	GO_BiologicalProcess-EBI-QuickGO-GOA_20.11.2017_00h00	9.55288e-07	0.000693539	3.48437e-16	1.39375e-14	[4, 6]	Group42	6.66667	22	[Adm, Ccl2, Cxcl1, Cxcl10, Cxcl16, Dcn, Fos, Gja1, Gng12, Gstp1, Hpgd, Icam1, Nfkb1, Nfkbia, Ngfr, S100a11, Selenos, Serpine1, Sparc, Spon2, Trib1, Tspo]
GO:0007167	enzyme linked receptor protein signaling pathway	GO_BiologicalProcess-EBI-QuickGO-GOA_20.11.2017_00h00	1.00649e-07	7.52851e-05	3.48437e-16	1.39375e-14	[4, 5, 6]	Group42	4.8951	42	[Arf4, Ccl2, Col1a1, Col1a2, Col3a1, Col4a1, Csf1, Csrnp1, Cyr61, Dcn, Efemp1, Egr1, Eif4ebp1, Errfi1, Fbn1, Fermt2, Flrt2, Fos, Foxo1, Gas6, Hpgd, Hspa5, Igf1, Igfbp6, Il6st, Inhbb, Jak1, Ltbp4, Ngfr, Nppc, Nrp1, Plat, Sfrp4, Socs1, Socs2, Socs3, Tgfb2, Tgfbr2, Thbs1, Tiparp, Vegfd, Vim]
GO:0043434	response to peptide hormone	GO_BiologicalProcess-EBI-QuickGO-GOA_20.11.2017_00h00	9.09119e-09	6.92749e-06	3.48437e-16	1.39375e-14	[4, 5, 6]	Group42	7.25806	27	[Adm, Anxa1, Btg2, Ccl2, Col1a1, Egr1, Eif4ebp1, Errfi1, Fbn1, Foxo1, Gja1, Gstp1, Icam1, Igf1, Inhbb, Mdm2, Nfkb1, Ngfr, Nr4a1, Nr4a2, Oxtr, Sgk1, Socs1, Socs2, Socs3, Sparc, Zfp36l1]
GO:0071345	cellular response to cytokine stimulus	GO_BiologicalProcess-EBI-QuickGO-GOA_20.11.2017_00h00	2.22381e-08	1.68565e-05	3.48437e-16	1.39375e-14	[5]	Group42	5.45977	38	[Ackr3, Ccl2, Ccl7, Cd44, Col1a1, Csf1, Cxcl1, Cxcl10, Dcn, Ecm1, Egr1, Flrt2, Gapdh, Gas6, Gfpt2, Hk2, Hspa5, Icam1, Ifi204, Ifi205, Il4ra, Il6st, Jak1, Klf4, Klf6, Myc, Nfkb1, Nfkbia, Ngfr, Pcolce, Postn, Ptgis, Socs1, Socs2, Socs3, Sphk1, Srm, Zfp36l1]
GO:0071363	cellular response to growth factor stimulus	GO_BiologicalProcess-EBI-QuickGO-GOA_20.11.2017_00h00	1.02231e-07	7.63665e-05	3.48437e-16	1.39375e-14	[5]	Group42	5.62181	33	[Ccl2, Cd44, Col1a1, Col1a2, Col3a1, Cyr61, Dcn, Eef1a1, Egr1, Errfi1, Fbn1, Fermt2, Flrt2, Fos, Gas6, Gstp1, Has1, Hpgd, Hspa5, Klf4, Ltbp4, Mdm2, Ngfr, Nr4a1, Nrp1, Postn, Serpine1, Sfrp4, Sparc, Tgfb2, Tgfbr2, Thbs1, Zfp36l1]
GO:0071396	cellular response to lipid	GO_BiologicalProcess-EBI-QuickGO-GOA_20.11.2017_00h00	6.03279e-07	0.0004416	3.48437e-16	1.39375e-14	[5]	Group42	5.51471	30	[Anxa1, Ccl2, Col1a1, Cxcl10, Cxcl16, Eif4e, Eif4ebp1, Errfi1, Foxo1, Gja1, Gstp1, Hdac1, Icam1, Igf1, Klf4, Nfkb1, Nfkbia, Nr4a1, Nr4a2, Pgr, Pim1, Ran, Selenos, Serpine1, Serpinf1, Spon2, Tcf21, Trib1, Tspo, Zfp36l1]
GO:0071407	cellular response to organic cyclic compound	GO_BiologicalProcess-EBI-QuickGO-GOA_20.11.2017_00h00	4.08252e-07	0.00030129	3.48437e-16	1.39375e-14	[5]	Group42	5.61798	30	[Anxa1, Ccl2, Col1a1, Egr1, Eif4e, Eif4ebp1, Errfi1, Ezr, Foxo1, Gja1, Gstp1, Hdac1, Hspa5, Icam1, Igf1, Klf4, Mdm2, Nfkb1, Nfkbia, Nr4a1, Nr4a2, Pgr, Pim1, Ran, Rbm3, Serpinf1, Socs1, Tcf21, Tiparp, Zfp36l1]
GO:0032496	response to lipopolysaccharide	GO_BiologicalProcess-EBI-QuickGO-GOA_20.11.2017_00h00	4.12595e-07	0.000304083	3.48437e-16	1.39375e-14	[4, 5, 7]	Group42	7.00637	22	[Adm, Ccl2, Cxcl1, Cxcl10, Cxcl16, Dcn, Fos, Gja1, Gng12, Gstp1, Hpgd, Icam1, Nfkb1, Nfkbia, Ngfr, S100a11, Selenos, Serpine1, Sparc, Spon2, Trib1, Tspo]
GO:0031960	response to corticosteroid	GO_BiologicalProcess-EBI-QuickGO-GOA_20.11.2017_00h00	4.55875e-09	3.5148e-06	3.48437e-16	1.39375e-14	[5, 6]	Group42	11.1111	18	[Adm, Anxa1, Anxa3, Ccl2, Cdkn1a, Col1a1, Eif4e, Eif4ebp1, Errfi1, Fos, Fosb, Foxo1, Gstp1, Icam1, Ran, Serpinf1, Sparc, Zfp36l1]
GO:0032570	response to progesterone	GO_BiologicalProcess-EBI-QuickGO-GOA_20.11.2017_00h00	7.39189e-05	0.0456819	3.48437e-16	1.39375e-14	[5, 6]	Group42	16.6667	6	[Ccl2, Fos, Fosb, Oxtr, Tgfb2, Tspo]
GO:0071383	cellular response to steroid hormone stimulus	GO_BiologicalProcess-EBI-QuickGO-GOA_20.11.2017_00h00	4.53139e-06	0.00314931	3.48437e-16	1.39375e-14	[5, 6]	Group42	7.35931	17	[Anxa1, Ccl2, Eif4e, Eif4ebp1, Errfi1, Foxo1, Gstp1, Hdac1, Icam1, Igf1, Nr4a1, Nr4a2, Pgr, Ran, Serpinf1, Tcf21, Zfp36l1]
GO:1901653	cellular response to peptide	GO_BiologicalProcess-EBI-QuickGO-GOA_20.11.2017_00h00	3.00378e-06	0.00212668	3.48437e-16	1.39375e-14	[5, 6]	Group42	6.66667	20	[Ccl2, Eif4ebp1, Errfi1, Fbn1, Foxo1, Gstp1, Igf1, Inhbb, Klf4, Mdm2, Nfkb1, Ngfr, Nr4a1, Nr4a2, Prnp, Sgk1, Socs1, Socs2, Socs3, Zfp36l1]
GO:0071375	cellular response to peptide hormone stimulus	GO_BiologicalProcess-EBI-QuickGO-GOA_20.11.2017_00h00	5.30704e-06	0.00365655	3.48437e-16	1.39375e-14	[5, 6, 7]	Group42	6.94981	18	[Ccl2, Eif4ebp1, Errfi1, Fbn1, Foxo1, Gstp1, Igf1, Inhbb, Mdm2, Nfkb1, Ngfr, Nr4a1, Nr4a2, Sgk1, Socs1, Socs2, Socs3, Zfp36l1]
GO:0051384	response to glucocorticoid	GO_BiologicalProcess-EBI-QuickGO-GOA_20.11.2017_00h00	4.05273e-08	3.05576e-05	3.48437e-16	1.39375e-14	[6, 7]	Group42	10.9589	16	[Adm, Anxa1, Anxa3, Ccl2, Cdkn1a, Eif4e, Eif4ebp1, Errfi1, Fos, Fosb, Foxo1, Gstp1, Icam1, Serpinf1, Sparc, Zfp36l1]
GO:0071384	cellular response to corticosteroid stimulus	GO_BiologicalProcess-EBI-QuickGO-GOA_20.11.2017_00h00	6.24375e-08	4.68906e-05	3.48437e-16	1.39375e-14	[6, 7]	Group42	16.9231	11	[Anxa1, Ccl2, Eif4e, Eif4ebp1, Errfi1, Foxo1, Gstp1, Icam1, Ran, Serpinf1, Zfp36l1]
GO:0071548	response to dexamethasone	GO_BiologicalProcess-EBI-QuickGO-GOA_20.11.2017_00h00	2.52042e-05	0.0164583	3.48437e-16	1.39375e-14	[5, 7, 8]	Group42	15.9091	7	[Ccl2, Eif4e, Eif4ebp1, Errfi1, Foxo1, Icam1, Serpinf1]
GO:0071385	cellular response to glucocorticoid stimulus	GO_BiologicalProcess-EBI-QuickGO-GOA_20.11.2017_00h00	2.91224e-07	0.000216088	3.48437e-16	1.39375e-14	[7, 8]	Group42	16.6667	10	[Anxa1, Ccl2, Eif4e, Eif4ebp1, Errfi1, Foxo1, Gstp1, Icam1, Serpinf1, Zfp36l1]
GO:0071549	cellular response to dexamethasone stimulus	GO_BiologicalProcess-EBI-QuickGO-GOA_20.11.2017_00h00	5.16521e-06	0.00356916	3.48437e-16	1.39375e-14	[6, 8, 9]	Group42	20	7	[Ccl2, Eif4e, Eif4ebp1, Errfi1, Foxo1, Icam1, Serpinf1]
GO:0002682	regulation of immune system process	GO_BiologicalProcess-EBI-QuickGO-GOA_20.11.2017_00h00	5.28417e-06	0.00364608	1.34912e-12	4.72193e-11	[2, 3]	Group43	4.03509	46	[Anxa1, C1ra, C3, Ccl2, Ccl7, Cd44, Cd55, Cdkn1a, Col3a1, Csf1, Cxcl1, Cxcl10, Ecm1, Ezr, Fbn1, Fos, Gas6, Gnas, Gsn, Hmox1, Hsph1, Icam1, Igf1, Il4ra, Il6st, Lgals1, Myc, Nfkbia, Pim1, Pnp, Prnp, Ptprs, S100a11, Sdc4, Selenos, Serpine1, Socs1, Spon2, Tgfb2, Tgfbr2, Thbs1, Tnfsf9, Trib1, Vcam1, Vegfd, Zfp36l1]
GO:0009653	anatomical structure morphogenesis	GO_BiologicalProcess-EBI-QuickGO-GOA_20.11.2017_00h00	1.80632e-16	1.49744e-13	1.34912e-12	4.72193e-11	[2, 3]	Group43	4.38771	110	[Ackr3, Adamts1, Adm, Anxa1, Anxa2, Anxa3, Btg1, C3, Ccl2, Ccl7, Cd248, Cd34, Cd44, Col1a1, Col1a2, Col3a1, Col4a1, Col5a1, Col5a2, Col6a1, Cryab, Csf1, Csrnp1, Cttn, Cxcl10, Cyr61, Dcn, Ecm1, Efemp1, Ehd2, Errfi1, Ezr, Fbn1, Fermt2, Flrt2, Fn1, Foxo1, Frmd6, Gja1, Gna13, Gnas, Grcc10, Gsn, Hdac1, Hmgn1, Hmox1, Hpgd, Hspa5, Icam1, Ifrd1, Ift20, Igf1, Il4ra, Ist1, Itga5, Itgb1, Jak1, Klf4, Lamb1, …
GO:0030155	regulation of cell adhesion	GO_BiologicalProcess-EBI-QuickGO-GOA_20.11.2017_00h00	4.85724e-08	3.6575e-05	1.34912e-12	4.72193e-11	[2, 3]	Group43	5.58214	35	[Anxa1, Ccl2, Cd44, Col16a1, Col1a1, Csf1, Cyr61, Fn1, Gsn, Gstp1, Hsph1, Icam1, Igf1, Il4ra, Il6st, Itga5, Klf4, Lamb1, Lgals1, Myadm, Nrp1, Pdpn, Plpp3, Pnp, Postn, Prnp, S100a10, Sdc4, Serpine1, Socs1, Tgfb2, Tgfbr2, Thbs1, Tnfsf9, Vcam1]
GO:0040012	regulation of locomotion	GO_BiologicalProcess-EBI-QuickGO-GOA_20.11.2017_00h00	9.06527e-11	7.18876e-08	1.34912e-12	4.72193e-11	[2, 3]	Group43	5.70388	47	[Ackr3, Anxa1, Anxa3, Ccl2, Ccl7, Col1a1, Col3a1, Csf1, Cxcl1, Cxcl10, Cxcl16, Cyr61, Dcn, Ecm1, Flrt2, Fn1, Gas6, Gna13, Gsn, Has1, Hspa5, Icam1, Igf1, Itga5, Klf4, Lamb1, Lmna, Mdm2, Myadm, Nrp1, Pdpn, Plpp3, Postn, S100a11, Sdc4, Serpine1, Serpinf1, Sparc, Sphk1, Tgfb2, Tgfbr2, Thbs1, Tnfaip6, Tpm1, Trib1, Vapa, Vegfd]
GO:0048870	cell motility	GO_BiologicalProcess-EBI-QuickGO-GOA_20.11.2017_00h00	1.20336e-11	9.61486e-09	1.34912e-12	4.72193e-11	[2, 3]	Group43	4.84938	66	[Ackr3, Anxa1, Anxa3, Arf4, Ccl2, Ccl7, Cd248, Cd34, Cd44, Col1a1, Col3a1, Col5a1, Csf1, Cttn, Cxcl1, Cxcl10, Cxcl16, Cyr61, Dcn, Ecm1, Flrt2, Fn1, Gas6, Gja1, Gna13, Gsn, Has1, Hspa5, Icam1, Igf1, Itga5, Itgb1, Jak1, Klf4, Lamb1, Limd1, Lmna, Loxl2, Matn2, Mdm2, Myadm, Nr4a1, Nr4a2, Nrp1, Pdpn, Plat, Plpp3, Postn, Rhoc, S100a11, Sdc4, Serpine1, Serpinf1, Sparc, Sphk1, Tgfb2, Tgfbr2, Thbs1, Tnfai…
GO:0050793	regulation of developmental process	GO_BiologicalProcess-EBI-QuickGO-GOA_20.11.2017_00h00	2.12729e-16	1.76139e-13	1.34912e-12	4.72193e-11	[2, 3]	Group43	4.51389	104	[Adamts1, Adm, Anxa1, Anxa2, Anxa3, Btg1, C3, Ccl2, Ccl7, Cd34, Cd44, Col14a1, Col1a1, Col3a1, Col5a1, Col5a2, Csf1, Cttn, Cxcl1, Cxcl10, Cyr61, Dcn, Ecm1, Eef1a1, Efemp1, Egr1, Ehd2, Eif4e, Errfi1, Ezr, Fbn1, Fermt2, Flrt2, Fn1, Fos, Foxo1, Gas6, Gja1, Gna13, Gnas, Gsn, Hdac1, Hmgn1, Hmgn2, Hmox1, Hspa5, Icam1, Ifi204, Ifrd1, Igf1, Il4ra, Il6st, Ist1, Itga5, Itgb1, Jak1, Klf4, Lgals1, Limd1, Lmn…
GO:0051239	regulation of multicellular organismal process	GO_BiologicalProcess-EBI-QuickGO-GOA_20.11.2017_00h00	1.42557e-13	1.16469e-10	1.34912e-12	4.72193e-11	[2, 3]	Group43	4.01935	108	[Adamts1, Adm, Anxa1, Anxa2, Anxa3, Anxa6, Btg1, C3, Ccl2, Cd34, Cd44, Col14a1, Col1a1, Col3a1, Col5a1, Col5a2, Csf1, Cttn, Cxcl1, Cxcl10, Cyr61, Dcn, Ecm1, Eef1a1, Efemp1, Egr1, Eif4e, Errfi1, Ezr, Fbn1, Flrt2, Fn1, Fos, Foxo1, Gapdh, Gas6, Gja1, Gnas, Grcc10, Gstp1, Hdac1, Hmox1, Hspa5, Icam1, Ifi204, Ifrd1, Igf1, Il4ra, Il6st, Inhbb, Ist1, Itga5, Itgb1, Jak1, Klf4, Lgals1, Limd1, Lmna, Loxl2, …
GO:0002684	positive regulation of immune system process	GO_BiologicalProcess-EBI-QuickGO-GOA_20.11.2017_00h00	8.55088e-07	0.000621649	1.34912e-12	4.72193e-11	[2, 3, 4]	Group43	4.74407	38	[Anxa1, C1ra, C3, Ccl2, Ccl7, Cd44, Cd55, Cdkn1a, Csf1, Cxcl1, Cxcl10, Ezr, Fos, Gas6, Gnas, Hmox1, Hsph1, Icam1, Igf1, Il4ra, Il6st, Lgals1, Nfkbia, Pnp, Prnp, Ptprs, S100a11, Serpine1, Socs1, Spon2, Tgfb2, Tgfbr2, Thbs1, Tnfsf9, Trib1, Vcam1, Vegfd, Zfp36l1]
GO:0009611	response to wounding	GO_BiologicalProcess-EBI-QuickGO-GOA_20.11.2017_00h00	7.80951e-17	6.48971e-14	1.34912e-12	4.72193e-11	[3]	Group43	8.90688	44	[Adm, Anxa1, Anxa2, Arf4, Ccl2, Cd34, Cd44, Col1a1, Col3a1, Col5a1, Cyr61, Dcbld2, Dcn, Fn1, Gas6, Gja1, Gna13, Gnas, Gsn, Hmox1, Ifrd1, Igf1, Itga5, Klf4, Lgals1, Lox, Matn2, Nrp1, Pdia6, Pdpn, Plpp3, Postn, Ptprs, Rhoc, Sdc4, Serpine1, Sparc, Tgfb2, Tgfbr2, Thbs1, Tnfrsf12a, Tspo, Vkorc1, Zfp36l1]
GO:0009888	tissue development	GO_BiologicalProcess-EBI-QuickGO-GOA_20.11.2017_00h00	3.08758e-15	2.54726e-12	1.34912e-12	4.72193e-11	[3]	Group43	4.83065	87	[Adm, Anxa1, Atf3, Btg1, Btg2, Cd34, Cd44, Cdkn1a, Clec3b, Cnn3, Col14a1, Col1a1, Col3a1, Col4a1, Col5a1, Col5a2, Col6a1, Csf1, Cxcl10, Cyr61, Dbi, Dcn, Ecm1, Efemp1, Egr1, Errfi1, Ezr, Fn1, Fos, Foxo1, Frmd6, Gas6, Gja1, Gna13, Gnas, Gsn, Hdac1, Icam1, Ifrd1, Ift20, Igf1, Itga5, Itgb1, Klf4, Lmna, Loxl2, Lum, Maff, Maged1, Mdm2, Mesd, Myadm, Myc, Myl6, Nab2, Ngfr, Nme2, Nppc, Nr4a1, Nrp1, Pdpn, …
GO:0023057	negative regulation of signaling	GO_BiologicalProcess-EBI-QuickGO-GOA_20.11.2017_00h00	5.44628e-07	0.000399213	1.34912e-12	4.72193e-11	[2, 3, 4]	Group43	4.21488	51	[Acaa2, Ackr3, Adm, Atf3, Cavin3, Cd44, Cttn, Dcn, Ddit4l, Ecm1, Egr1, Errfi1, Ezr, Fbn1, Flrt2, Foxo1, Gas6, Gstp1, Hdac1, Hmox1, Hspa5, Hsph1, Icam1, Igf1, Il6st, Inhbb, Itgb1, Klf4, Limd1, Lmna, Mdm2, Myadm, Nfkbia, Ngfr, Nr4a2, Nrp1, Plk2, Prnp, Ptprs, Pttg1ip, Selenos, Serpine1, Sfrp4, Socs1, Socs2, Socs3, Tcf21, Tgfb2, Thbs1, Trabd2b, Trib1]
GO:0031099	regeneration	GO_BiologicalProcess-EBI-QuickGO-GOA_20.11.2017_00h00	6.31987e-09	4.84734e-06	1.34912e-12	4.72193e-11	[3]	Group43	10.2703	19	[Adm, Anxa1, Anxa3, Ccl2, Cdkn1a, Gas6, Gja1, Gsn, Gstp1, Hmox1, Ifrd1, Igf1, Klf4, Matn2, Nfkbia, Postn, Ptprs, Tgfbr2, Tspo]
GO:0031589	cell-substrate adhesion	GO_BiologicalProcess-EBI-QuickGO-GOA_20.11.2017_00h00	6.9527e-09	5.31882e-06	1.34912e-12	4.72193e-11	[3]	Group43	8.13559	24	[Cd34, Col16a1, Col1a1, Col3a1, Csf1, Cttn, Cyr61, Fermt2, Fn1, Gas6, Itga5, Itgb1, Lamb1, Lgals1, Myadm, Nrp1, Pdpn, Postn, S100a10, Sdc4, Serpine1, Thbs1, Tnfrsf12a, Vcam1]
GO:0040017	positive regulation of locomotion	GO_BiologicalProcess-EBI-QuickGO-GOA_20.11.2017_00h00	5.15073e-10	4.04332e-07	1.34912e-12	4.72193e-11	[2, 3, 4]	Group43	6.97674	33	[Ackr3, Anxa3, Ccl2, Ccl7, Col1a1, Csf1, Cxcl1, Cxcl10, Cxcl16, Cyr61, Fn1, Gas6, Hspa5, Icam1, Igf1, Itga5, Lamb1, Mdm2, Myadm, Nrp1, Pdpn, Plpp3, Postn, S100a11, Serpine1, Sparc, Sphk1, Tgfb2, Tgfbr2, Thbs1, Tnfaip6, Vapa, Vegfd]
GO:0042127	regulation of cell proliferation	GO_BiologicalProcess-EBI-QuickGO-GOA_20.11.2017_00h00	6.49017e-10	5.06882e-07	1.34912e-12	4.72193e-11	[2, 3, 4]	Group43	4.39056	67	[Adm, Anxa1, Anxa2, Atf3, Atf5, Btg1, Btg2, Ccl2, Cd248, Cd44, Cdkn1a, Cnot8, Csf1, Cxcl1, Cxcl10, Cyr61, Dpt, Ecm1, Egr1, Errfi1, Fn1, Foxo1, Gas6, Gja1, Gstp1, Hdac1, Hmgn1, Hmox1, Hpgd, Igf1, Il4ra, Il6st, Itgb1, Jak1, Klf4, Lmna, Maged1, Mdm2, Myc, Nfkbia, Ngfr, Nme2, Nppc, Nr4a1, Pdpn, Pgr, Pim1, Pnp, Prdx4, Prnp, S100a11, Sdc4, Serpine1, Serpinf1, Sfrp4, Sparc, Sphk1, Tgfb2, Tgfbr2, Thbs1, …
GO:0045785	positive regulation of cell adhesion	GO_BiologicalProcess-EBI-QuickGO-GOA_20.11.2017_00h00	5.71903e-09	4.39221e-06	1.34912e-12	4.72193e-11	[2, 3, 4]	Group43	7.41758	27	[Anxa1, Ccl2, Cd44, Col16a1, Csf1, Cyr61, Fn1, Hsph1, Icam1, Igf1, Il4ra, Il6st, Itga5, Lgals1, Myadm, Nrp1, Pdpn, Plpp3, Pnp, S100a10, Sdc4, Socs1, Tgfb2, Tgfbr2, Thbs1, Tnfsf9, Vcam1]
GO:0048585	negative regulation of response to stimulus	GO_BiologicalProcess-EBI-QuickGO-GOA_20.11.2017_00h00	1.87724e-09	1.45298e-06	1.34912e-12	4.72193e-11	[2, 3, 4]	Group43	4.43975	63	[Acaa2, Ackr3, Adm, Anxa1, Anxa2, Atf3, Cavin3, Ccl2, Cd34, Cd44, Cd55, Col3a1, Cttn, Dcn, Ddit4l, Ecm1, Egr1, Errfi1, Ezr, Fbn1, Flrt2, Foxo1, Gas6, Gja1, Gstp1, Hdac1, Hmox1, Hspa5, Hsph1, Icam1, Igf1, Il4ra, Il6st, Itgb1, Klf4, Limd1, Lmna, Mdm2, Myadm, Nenf, Nfkb1, Nfkbia, Ngfr, Nr4a2, Nrp1, Ppp1r15a, Prnp, Ptgis, Ptprs, Pttg1ip, Selenos, Serpine1, Serpinf1, Sfrp4, Socs1, Socs2, Socs3, Tcf21,…
GO:0048646	anatomical structure formation involved in morphogenesis	GO_BiologicalProcess-EBI-QuickGO-GOA_20.11.2017_00h00	3.85294e-09	2.97447e-06	1.34912e-12	4.72193e-11	[2, 3, 4]	Group43	4.80148	52	[Ackr3, Adamts1, Adm, Anxa2, Anxa3, Btg1, C3, Ccl2, Cd34, Col1a1, Col4a1, Col5a1, Col5a2, Col6a1, Cxcl10, Cyr61, Dcn, Ecm1, Ehd2, Fn1, Foxo1, Gna13, Gnas, Hdac1, Hmox1, Il4ra, Itga5, Itgb1, Jak1, Klf4, Loxl2, Mmp19, Ngfr, Nr4a1, Nrp1, Pdpn, Pim1, Pmp22, Pofut2, Ptgis, Sdc4, Serpine1, Serpinf1, Sparc, Sphk1, Tcf21, Tgfb2, Tgfbr2, Thbs1, Tnfrsf12a, Tpm1, Vegfd]
GO:0051093	negative regulation of developmental process	GO_BiologicalProcess-EBI-QuickGO-GOA_20.11.2017_00h00	1.0042e-08	7.64197e-06	1.34912e-12	4.72193e-11	[2, 3, 4]	Group43	5.06187	45	[Adamts1, Anxa1, Anxa2, Ccl2, Cd44, Col3a1, Col5a1, Col5a2, Cxcl10, Dcn, Ecm1, Efemp1, Eif4e, Fbn1, Foxo1, Gas6, Gja1, Gnas, Ifrd1, Igf1, Il4ra, Itgb1, Klf4, Lgals1, Limd1, Mdm2, Myc, Nfkbia, Ngfr, Nppc, Nrp1, Plk2, Postn, Ptprs, Serpine1, Serpinf1, Socs2, Sparc, Tgfb2, Tgfbr2, Thbs1, Trib1, Tspo, Vim, Zfp36l1]
GO:0051094	positive regulation of developmental process	GO_BiologicalProcess-EBI-QuickGO-GOA_20.11.2017_00h00	6.91659e-13	5.60244e-10	1.34912e-12	4.72193e-11	[2, 3, 4]	Group43	5.16432	66	[Adm, Anxa1, Anxa3, Btg1, C3, Cd34, Col1a1, Csf1, Cxcl1, Cyr61, Dcn, Ecm1, Eef1a1, Egr1, Ehd2, Ezr, Flrt2, Fn1, Fos, Gas6, Gja1, Gnas, Hdac1, Hmox1, Hspa5, Ifi204, Igf1, Il4ra, Il6st, Ist1, Itga5, Itgb1, Jak1, Lmna, Loxl2, Maged1, Morf4l2, Myadm, Myc, Ngfr, Nme2, Nppc, Nrp1, Oxtr, Pdpn, Pim1, Pnp, Ppib, Ptgis, S100a10, Serpine1, Serpinf1, Sfrp4, Socs1, Socs2, Socs3, Sphk1, Tgfb2, Tgfbr2, Thbs1, T…
GO:0051240	positive regulation of multicellular organismal process	GO_BiologicalProcess-EBI-QuickGO-GOA_20.11.2017_00h00	2.23459e-11	1.77874e-08	1.34912e-12	4.72193e-11	[2, 3, 4]	Group43	4.59845	71	[Adm, Anxa1, Anxa2, Anxa3, Btg1, C3, Ccl2, Cd34, Col1a1, Csf1, Cttn, Cxcl1, Cyr61, Ecm1, Eef1a1, Egr1, Ezr, Flrt2, Fn1, Fos, Gapdh, Gas6, Gja1, Gnas, Hdac1, Hmox1, Hspa5, Icam1, Ifi204, Igf1, Il4ra, Il6st, Inhbb, Ist1, Itga5, Itgb1, Jak1, Loxl2, Lum, Maged1, Myc, Ngfr, Nme2, Nppc, Nrp1, Oxtr, Pdpn, Pim1, Plpp3, Pnp, Postn, Ppib, Ptgis, Serpine1, Serpinf1, Socs1, Socs2, Sparc, Sphk1, Spon2, Tgfb2,…
GO:0051241	negative regulation of multicellular organismal process	GO_BiologicalProcess-EBI-QuickGO-GOA_20.11.2017_00h00	1.38088e-11	1.10194e-08	1.34912e-12	4.72193e-11	[2, 3, 4]	Group43	5.28757	57	[Adamts1, Adm, Anxa1, Anxa2, Ccl2, Cd34, Cd44, Col3a1, Col5a1, Col5a2, Cxcl10, Dcn, Ecm1, Efemp1, Eif4e, Errfi1, Ezr, Fbn1, Fn1, Foxo1, Gas6, Gja1, Gnas, Gstp1, Hmox1, Ifrd1, Igf1, Il4ra, Inhbb, Klf4, Lgals1, Limd1, Lmna, Mdm2, Myc, Nfkb1, Nfkbia, Ngfr, Nppc, Nrp1, Oxtr, Plk2, Prdx4, Prnp, Ptprs, Selenos, Serpine1, Serpinf1, Socs2, Sparc, Tgfb2, Tgfbr2, Thbs1, Trib1, Tspo, Vim, Zfp36l1]
GO:0098609	cell-cell adhesion	GO_BiologicalProcess-EBI-QuickGO-GOA_20.11.2017_00h00	6.78083e-07	0.000495678	1.34912e-12	4.72193e-11	[3]	Group43	5	35	[Anxa1, Anxa2, Ccl2, Cd34, Cd44, Cnn3, Cyr61, Ezr, Gnas, Gsn, Gstp1, Hsph1, Icam1, Igf1, Il4ra, Il6st, Itga5, Itgb1, Klf4, Lamb1, Lgals1, Myadm, Pdia6, Pdpn, Plpp3, Pnp, Prnp, S100a11, Sdc4, Socs1, Tgfb2, Tgfbr2, Tnfsf9, Vcam1, Zfp36l1]
GO:1901700	response to oxygen-containing compound	GO_BiologicalProcess-EBI-QuickGO-GOA_20.11.2017_00h00	1.43803e-13	1.17343e-10	1.34912e-12	4.72193e-11	[3]	Group43	4.97646	74	[Adh1, Adm, Anxa1, Btg2, Ccl2, Ccl7, Cdkn1a, Col16a1, Col1a1, Col1a2, Col3a1, Col4a1, Col5a2, Col6a1, Col6a2, Cryab, Cxcl1, Cxcl10, Cxcl16, Dcn, Egr1, Eif4e, Eif4ebp1, Errfi1, Ezr, Fbn1, Fos, Fosb, Foxo1, Gas6, Gja1, Gng12, Gsn, Gstp1, Hmox1, Hpgd, Hspa5, Hsph1, Icam1, Igf1, Inhbb, Klf4, Lgals1, Mdm2, Mmp19, Mt1, Nfkb1, Nfkbia, Ngfr, Nppc, Nr4a1, Nr4a2, Oxtr, Pim1, Postn, Prnp, S100a11, Selenos, …
GO:0008284	positive regulation of cell proliferation	GO_BiologicalProcess-EBI-QuickGO-GOA_20.11.2017_00h00	3.45359e-06	0.00241751	1.34912e-12	4.72193e-11	[2, 3, 4, 5]	Group43	4.48642	38	[Adm, Anxa1, Anxa2, Atf3, Ccl2, Cd248, Cdkn1a, Cnot8, Csf1, Cxcl1, Cxcl10, Cyr61, Ecm1, Egr1, Fn1, Gas6, Gja1, Hdac1, Hmox1, Hpgd, Igf1, Il6st, Itgb1, Mdm2, Myc, Ngfr, Nme2, Nr4a1, Pim1, Pnp, Sphk1, Tgfb2, Tgfbr2, Thbs1, Tnfsf9, Tspo, Vcam1, Vegfd]
GO:0008285	negative regulation of cell proliferation	GO_BiologicalProcess-EBI-QuickGO-GOA_20.11.2017_00h00	1.57402e-05	0.010483	1.34912e-12	4.72193e-11	[2, 3, 4, 5]	Group43	4.71698	30	[Adm, Atf5, Btg1, Btg2, Cd44, Cdkn1a, Dpt, Gja1, Gstp1, Hmox1, Igf1, Klf4, Lmna, Maged1, Myc, Ngfr, Nppc, Pdpn, Prdx4, Prnp, Sdc4, Serpinf1, Sfrp4, Sparc, Tgfb2, Tgfbr2, Thbs1, Tpm1, Trib1, Tspo]
GO:0010810	regulation of cell-substrate adhesion	GO_BiologicalProcess-EBI-QuickGO-GOA_20.11.2017_00h00	3.66719e-06	0.00255603	1.34912e-12	4.72193e-11	[3, 4]	Group43	8.33333	15	[Col16a1, Col1a1, Csf1, Cyr61, Fn1, Itga5, Lgals1, Myadm, Nrp1, Pdpn, Postn, S100a10, Sdc4, Serpine1, Thbs1]
GO:0010941	regulation of cell death	GO_BiologicalProcess-EBI-QuickGO-GOA_20.11.2017_00h00	1.02714e-13	8.4123e-11	1.34912e-12	4.72193e-11	[3, 4]	Group43	4.91909	76	[Acaa2, Ackr3, Adm, Anxa1, Arf4, Arl6ip5, Atf3, Atf5, Btg1, Btg2, Ccl2, Cd248, Cd34, Cd44, Cdkn1a, Cryab, Cttn, Cyr61, Eef1a1, Egr1, Fos, Foxo1, Gadd45g, Gapdh, Gas6, Gja1, Gsn, Gstp1, Hdac1, Hmox1, Hpgd, Hspa5, Hsph1, Icam1, Igf1, Inhbb, Itga5, Itgb1, Klf4, Lmna, Maged1, Mdm2, Mt1, Myc, Ngfr, Nme2, Nr4a1, Nr4a2, Nrp1, P4hb, Pdia3, Pdpn, Pim1, Plk2, Pnp, Prnp, Ptgis, Pttg1ip, Rps6, Sap18, Selenos…
GO:0016477	cell migration	GO_BiologicalProcess-EBI-QuickGO-GOA_20.11.2017_00h00	1.2204e-13	9.98289e-11	1.34912e-12	4.72193e-11	[3, 4]	Group43	5.36149	66	[Ackr3, Anxa1, Anxa3, Arf4, Ccl2, Ccl7, Cd248, Cd34, Cd44, Col1a1, Col3a1, Col5a1, Csf1, Cttn, Cxcl1, Cxcl10, Cxcl16, Cyr61, Dcn, Ecm1, Flrt2, Fn1, Gas6, Gja1, Gna13, Gsn, Has1, Hspa5, Icam1, Igf1, Itga5, Itgb1, Jak1, Klf4, Lamb1, Limd1, Lmna, Loxl2, Matn2, Mdm2, Myadm, Nr4a1, Nr4a2, Nrp1, Pdpn, Plat, Plpp3, Postn, Rhoc, S100a11, Sdc4, Serpine1, Serpinf1, Sparc, Sphk1, Tgfb2, Tgfbr2, Thbs1, Tnfai…
GO:0022407	regulation of cell-cell adhesion	GO_BiologicalProcess-EBI-QuickGO-GOA_20.11.2017_00h00	8.68006e-06	0.00586772	1.34912e-12	4.72193e-11	[3, 4]	Group43	5.82011	22	[Anxa1, Ccl2, Cd44, Gsn, Gstp1, Hsph1, Icam1, Igf1, Il4ra, Il6st, Klf4, Lgals1, Myadm, Pdpn, Plpp3, Pnp, Prnp, Sdc4, Socs1, Tgfbr2, Tnfsf9, Vcam1]
GO:0022603	regulation of anatomical structure morphogenesis	GO_BiologicalProcess-EBI-QuickGO-GOA_20.11.2017_00h00	3.75104e-13	3.04209e-10	1.34912e-12	4.72193e-11	[3, 4]	Group43	5.92672	55	[Adamts1, Adm, Anxa1, Anxa3, Btg1, C3, Ccl2, Ccl7, Cd34, Cd44, Col5a1, Col5a2, Csf1, Cttn, Cxcl10, Dcn, Ecm1, Ehd2, Ezr, Fermt2, Fn1, Gja1, Gna13, Gsn, Hmox1, Icam1, Ifrd1, Il4ra, Ist1, Itga5, Itgb1, Jak1, Klf4, Limd1, Maged1, Myadm, Myc, Ngfr, Nrp1, Pdpn, Pim1, Postn, Ptgis, Ptprs, S100a10, Serpine1, Serpinf1, Sparc, Sphk1, Tgfb2, Tgfbr2, Thbs1, Tnfrsf12a, Tpm1, Vegfd]
GO:0032101	regulation of response to external stimulus	GO_BiologicalProcess-EBI-QuickGO-GOA_20.11.2017_00h00	5.04301e-06	0.00348976	1.34912e-12	4.72193e-11	[3, 4]	Group43	4.85584	32	[Anxa1, Anxa2, C3, Ccl2, Ccl7, Cd34, Cd44, Cd55, Csf1, Cxcl1, Cxcl10, Gas6, Gja1, Gstp1, Klf4, Nenf, Nfkb1, Nfkbia, Nrp1, Pdpn, Ptgis, Ptprs, S100a11, Selenos, Serpine1, Serpinf1, Socs3, Tgfbr2, Thbs1, Tnfaip6, Trib1, Vegfd]
GO:0045595	regulation of cell differentiation	GO_BiologicalProcess-EBI-QuickGO-GOA_20.11.2017_00h00	1.15012e-10	9.10898e-08	1.34912e-12	4.72193e-11	[3, 4]	Group43	4.43196	71	[Adm, Anxa1, Btg1, Cd34, Cd44, Col14a1, Col1a1, Col3a1, Col5a1, Col5a2, Csf1, Cttn, Cxcl10, Cyr61, Eef1a1, Efemp1, Ehd2, Eif4e, Errfi1, Fbn1, Flrt2, Fn1, Fos, Foxo1, Gas6, Gja1, Gnas, Hdac1, Hspa5, Ifi204, Ifrd1, Igf1, Il4ra, Il6st, Ist1, Itgb1, Klf4, Lgals1, Limd1, Loxl2, Maff, Mdm2, Morf4l2, Myadm, Myc, Nfkbia, Ngfr, Nme2, Nppc, Nrp1, Pdpn, Plk2, Pnp, Pofut2, Postn, Ptprs, S100a10, Serpinf1, Sf…
GO:0051270	regulation of cellular component movement	GO_BiologicalProcess-EBI-QuickGO-GOA_20.11.2017_00h00	2.87223e-10	2.26332e-07	1.34912e-12	4.72193e-11	[3, 4]	Group43	5.58931	46	[Ackr3, Anxa1, Anxa3, Ccl2, Ccl7, Col1a1, Col3a1, Csf1, Cxcl1, Cxcl10, Cxcl16, Cyr61, Dcn, Ecm1, Flrt2, Fn1, Gas6, Gna13, Gsn, Has1, Hspa5, Icam1, Igf1, Itga5, Klf4, Lamb1, Lmna, Mdm2, Myadm, Nrp1, Pdpn, Plpp3, Postn, S100a11, Sdc4, Serpine1, Serpinf1, Sparc, Sphk1, Tgfb2, Tgfbr2, Thbs1, Tnfaip6, Tpm1, Trib1, Vegfd]
GO:2000026	regulation of multicellular organismal development	GO_BiologicalProcess-EBI-QuickGO-GOA_20.11.2017_00h00	3.19948e-13	2.60118e-10	1.34912e-12	4.72193e-11	[3, 4]	Group43	4.60157	82	[Adamts1, Adm, Anxa1, Anxa3, Btg1, C3, Ccl2, Cd34, Cd44, Col14a1, Col1a1, Col3a1, Col5a1, Col5a2, Csf1, Cttn, Cxcl1, Cxcl10, Cyr61, Dcn, Ecm1, Eef1a1, Efemp1, Egr1, Eif4e, Errfi1, Fbn1, Flrt2, Fn1, Fos, Gas6, Gja1, Gnas, Hdac1, Hmox1, Hspa5, Ifrd1, Igf1, Il4ra, Il6st, Ist1, Itga5, Itgb1, Jak1, Klf4, Lgals1, Loxl2, Maff, Maged1, Mdm2, Myadm, Myc, Nfkbia, Ngfr, Nme2, Nrp1, Oxtr, Pdpn, Pim1, Plk2, P…
GO:0050900	leukocyte migration	GO_BiologicalProcess-EBI-QuickGO-GOA_20.11.2017_00h00	3.54091e-05	0.0227327	1.34912e-12	4.72193e-11	[2, 4, 5]	Group43	6.04027	18	[Anxa1, Ccl2, Ccl7, Cd34, Csf1, Cxcl1, Cxcl10, Cxcl16, Ecm1, Gas6, Icam1, Itgb1, S100a11, Serpine1, Tgfb2, Thbs1, Vcam1, Vegfd]
GO:0007159	leukocyte cell-cell adhesion	GO_BiologicalProcess-EBI-QuickGO-GOA_20.11.2017_00h00	7.39416e-07	0.000538295	1.34912e-12	4.72193e-11	[4]	Group43	6.76923	22	[Anxa1, Ccl2, Cd44, Ezr, Gsn, Gstp1, Hsph1, Icam1, Igf1, Il4ra, Il6st, Itga5, Itgb1, Klf4, Lgals1, Pnp, Prnp, Sdc4, Socs1, Tgfbr2, Tnfsf9, Vcam1]
GO:0010648	negative regulation of cell communication	GO_BiologicalProcess-EBI-QuickGO-GOA_20.11.2017_00h00	5.30595e-07	0.000389457	1.34912e-12	4.72193e-11	[3, 4, 5]	Group43	4.22535	51	[Acaa2, Ackr3, Adm, Atf3, Cavin3, Cd44, Cttn, Dcn, Ddit4l, Ecm1, Egr1, Errfi1, Ezr, Fbn1, Flrt2, Foxo1, Gas6, Gstp1, Hdac1, Hmox1, Hspa5, Hsph1, Icam1, Igf1, Il6st, Inhbb, Itgb1, Klf4, Limd1, Lmna, Mdm2, Myadm, Nfkbia, Ngfr, Nr4a2, Nrp1, Plk2, Prnp, Ptprs, Pttg1ip, Selenos, Serpine1, Sfrp4, Socs1, Socs2, Socs3, Tcf21, Tgfb2, Thbs1, Trabd2b, Trib1]
GO:0022409	positive regulation of cell-cell adhesion	GO_BiologicalProcess-EBI-QuickGO-GOA_20.11.2017_00h00	7.97025e-06	0.0054118	1.34912e-12	4.72193e-11	[3, 4, 5]	Group43	7.40741	16	[Anxa1, Ccl2, Cd44, Hsph1, Icam1, Igf1, Il4ra, Il6st, Lgals1, Pdpn, Plpp3, Pnp, Socs1, Tgfbr2, Tnfsf9, Vcam1]
GO:0032102	negative regulation of response to external stimulus	GO_BiologicalProcess-EBI-QuickGO-GOA_20.11.2017_00h00	7.28898e-06	0.00497108	1.34912e-12	4.72193e-11	[3, 4, 5]	Group43	6.79245	18	[Anxa2, Ccl2, Cd34, Cd44, Gja1, Gstp1, Nenf, Nfkb1, Nrp1, Ptgis, Ptprs, Selenos, Serpine1, Serpinf1, Socs3, Thbs1, Tnfaip6, Trib1]
GO:0042060	wound healing	GO_BiologicalProcess-EBI-QuickGO-GOA_20.11.2017_00h00	7.80289e-14	6.39837e-11	1.34912e-12	4.72193e-11	[4]	Group43	9.09091	35	[Anxa1, Anxa2, Ccl2, Cd34, Cd44, Col1a1, Col3a1, Col5a1, Cyr61, Dcbld2, Dcn, Fn1, Gas6, Gja1, Gna13, Gnas, Gsn, Hmox1, Ifrd1, Igf1, Itga5, Lox, Pdia6, Pdpn, Plpp3, Postn, Rhoc, Sdc4, Serpine1, Sparc, Tgfb2, Tgfbr2, Thbs1, Tnfrsf12a, Vkorc1]
GO:0045596	negative regulation of cell differentiation	GO_BiologicalProcess-EBI-QuickGO-GOA_20.11.2017_00h00	2.755e-05	0.0179075	1.34912e-12	4.72193e-11	[3, 4, 5]	Group43	4.55927	30	[Anxa1, Cd44, Col3a1, Col5a1, Col5a2, Cxcl10, Efemp1, Eif4e, Fbn1, Foxo1, Ifrd1, Igf1, Il4ra, Itgb1, Lgals1, Limd1, Mdm2, Myc, Nfkbia, Ngfr, Nppc, Nrp1, Plk2, Postn, Ptprs, Tgfb2, Trib1, Tspo, Vim, Zfp36l1]
GO:0045597	positive regulation of cell differentiation	GO_BiologicalProcess-EBI-QuickGO-GOA_20.11.2017_00h00	4.67421e-07	0.000343554	1.34912e-12	4.72193e-11	[3, 4, 5]	Group43	4.65116	42	[Adm, Anxa1, Btg1, Cd34, Col1a1, Csf1, Cyr61, Eef1a1, Ehd2, Fn1, Fos, Gas6, Gja1, Gnas, Hdac1, Hspa5, Ifi204, Igf1, Il4ra, Il6st, Ist1, Loxl2, Morf4l2, Myadm, Nme2, Nppc, Nrp1, Pdpn, Pnp, S100a10, Serpinf1, Sfrp4, Socs1, Socs2, Socs3, Tgfb2, Tgfbr2, Tnfrsf12a, Tnfsf9, Trib1, Tspo, Zfp36l1]
GO:0051272	positive regulation of cellular component movement	GO_BiologicalProcess-EBI-QuickGO-GOA_20.11.2017_00h00	7.03039e-10	5.47668e-07	1.34912e-12	4.72193e-11	[3, 4, 5]	Group43	7.06402	32	[Ackr3, Anxa3, Ccl2, Ccl7, Col1a1, Csf1, Cxcl1, Cxcl10, Cxcl16, Cyr61, Fn1, Gas6, Hspa5, Icam1, Igf1, Itga5, Lamb1, Mdm2, Myadm, Nrp1, Pdpn, Plpp3, Postn, S100a11, Serpine1, Sparc, Sphk1, Tgfb2, Tgfbr2, Thbs1, Tnfaip6, Vegfd]
GO:1901701	cellular response to oxygen-containing compound	GO_BiologicalProcess-EBI-QuickGO-GOA_20.11.2017_00h00	2.31683e-11	1.84188e-08	1.34912e-12	4.72193e-11	[4]	Group43	5.46956	53	[Anxa1, Ccl2, Ccl7, Col16a1, Col1a1, Col1a2, Col3a1, Col4a1, Col5a2, Col6a1, Cxcl10, Cxcl16, Egr1, Eif4e, Eif4ebp1, Errfi1, Ezr, Fbn1, Fos, Foxo1, Gas6, Gja1, Gstp1, Hspa5, Hsph1, Icam1, Igf1, Inhbb, Klf4, Lgals1, Mdm2, Mt1, Nfkb1, Nfkbia, Ngfr, Nr4a1, Nr4a2, Pim1, Prnp, Selenos, Serpine1, Serpinf1, Sgk1, Socs1, Socs2, Socs3, Spon2, Thbs1, Tpm1, Trib1, Tspo, Vcam1, Zfp36l1]
GO:2000145	regulation of cell motility	GO_BiologicalProcess-EBI-QuickGO-GOA_20.11.2017_00h00	1.54432e-11	1.23083e-08	1.34912e-12	4.72193e-11	[3, 4, 5]	Group43	6.1008	46	[Ackr3, Anxa1, Anxa3, Ccl2, Ccl7, Col1a1, Col3a1, Csf1, Cxcl1, Cxcl10, Cxcl16, Cyr61, Dcn, Ecm1, Flrt2, Fn1, Gas6, Gna13, Gsn, Has1, Hspa5, Icam1, Igf1, Itga5, Klf4, Lamb1, Lmna, Mdm2, Myadm, Nrp1, Pdpn, Plpp3, Postn, S100a11, Sdc4, Serpine1, Serpinf1, Sparc, Sphk1, Tgfb2, Tgfbr2, Thbs1, Tnfaip6, Tpm1, Trib1, Vegfd]
GO:0009887	animal organ morphogenesis	GO_BiologicalProcess-EBI-QuickGO-GOA_20.11.2017_00h00	2.52291e-05	0.0164494	1.34912e-12	4.72193e-11	[3, 4, 5, 6]	Group43	4	41	[Adamts1, Adm, Cd34, Cd44, Col1a1, Col1a2, Col3a1, Col5a1, Col5a2, Csf1, Csrnp1, Cyr61, Efemp1, Errfi1, Fbn1, Flrt2, Foxo1, Gja1, Gnas, Grcc10, Hdac1, Hmgn1, Igf1, Lamb1, Maged1, Mdm2, Myc, Nab2, Ngfr, Nppc, Nrp1, Pgr, Pim1, Serpinh1, Sfrp4, Tcf21, Tgfb2, Tgfbr2, Thbs1, Tiparp, Tpm1]
GO:0043067	regulation of programmed cell death	GO_BiologicalProcess-EBI-QuickGO-GOA_20.11.2017_00h00	2.11976e-13	1.72548e-10	1.34912e-12	4.72193e-11	[4, 5]	Group43	5.04909	72	[Acaa2, Ackr3, Adm, Anxa1, Arf4, Arl6ip5, Atf3, Atf5, Btg1, Btg2, Ccl2, Cd248, Cd44, Cdkn1a, Cryab, Cttn, Cyr61, Egr1, Foxo1, Gadd45g, Gapdh, Gas6, Gja1, Gsn, Gstp1, Hdac1, Hmox1, Hpgd, Hspa5, Hsph1, Icam1, Igf1, Inhbb, Itga5, Itgb1, Klf4, Lmna, Maged1, Mdm2, Mt1, Myc, Ngfr, Nme2, Nr4a1, Nr4a2, Nrp1, P4hb, Pdia3, Pdpn, Pim1, Plk2, Pnp, Prnp, Ptgis, Pttg1ip, Rps6, Sap18, Selenos, Serpine1, Sfrp4, …
GO:0050921	positive regulation of chemotaxis	GO_BiologicalProcess-EBI-QuickGO-GOA_20.11.2017_00h00	7.30339e-05	0.045208	1.34912e-12	4.72193e-11	[3, 4, 5, 6]	Group43	8.33333	11	[Ccl2, Ccl7, Csf1, Cxcl1, Cxcl10, Gas6, Nrp1, S100a11, Serpine1, Thbs1, Vegfd]
GO:0072359	circulatory system development	GO_BiologicalProcess-EBI-QuickGO-GOA_20.11.2017_00h00	2.55181e-16	2.11034e-13	1.34912e-12	4.72193e-11	[4, 5]	Group43	6.23782	64	[Ackr3, Adamts1, Adm, Anxa2, Anxa3, Btg1, C3, Ccl2, Cd34, Col14a1, Col1a1, Col1a2, Col3a1, Col4a1, Col5a1, Cxcl10, Cyr61, Dcn, Ecm1, Egr1, Errfi1, Fbn1, Flrt2, Fn1, Foxo1, Gja1, Gna13, Hmox1, Hpgd, Ift20, Igf1, Itga5, Itgb1, Jak1, Klf4, Lmna, Lox, Loxl2, Mdm2, Mmp19, Ngfr, Nr4a1, Nrp1, Oxtr, Pdpn, Pim1, Plpp3, Ptgis, Serpine1, Serpinf1, Socs3, Sparc, Sphk1, Tcf21, Tgfb2, Tgfbr2, Thbs1, Tiparp, Tn…
GO:1903034	regulation of response to wounding	GO_BiologicalProcess-EBI-QuickGO-GOA_20.11.2017_00h00	3.0195e-06	0.00213479	1.34912e-12	4.72193e-11	[4, 5]	Group43	9.03226	14	[Anxa1, Anxa2, Ccl2, Cd34, Gja1, Gsn, Klf4, Pdpn, Plpp3, Ptprs, Serpine1, Tgfbr2, Thbs1, Tnfrsf12a]
GO:1903037	regulation of leukocyte cell-cell adhesion	GO_BiologicalProcess-EBI-QuickGO-GOA_20.11.2017_00h00	8.31607e-06	0.00563829	1.34912e-12	4.72193e-11	[4, 5]	Group43	6.46258	19	[Anxa1, Ccl2, Cd44, Gsn, Gstp1, Hsph1, Icam1, Igf1, Il4ra, Il6st, Klf4, Lgals1, Pnp, Prnp, Sdc4, Socs1, Tgfbr2, Tnfsf9, Vcam1]
GO:2000147	positive regulation of cell motility	GO_BiologicalProcess-EBI-QuickGO-GOA_20.11.2017_00h00	3.79512e-10	2.98676e-07	1.34912e-12	4.72193e-11	[3, 4, 5, 6]	Group43	7.23982	32	[Ackr3, Anxa3, Ccl2, Ccl7, Col1a1, Csf1, Cxcl1, Cxcl10, Cxcl16, Cyr61, Fn1, Gas6, Hspa5, Icam1, Igf1, Itga5, Lamb1, Mdm2, Myadm, Nrp1, Pdpn, Plpp3, Postn, S100a11, Serpine1, Sparc, Sphk1, Tgfb2, Tgfbr2, Thbs1, Tnfaip6, Vegfd]
GO:0002685	regulation of leukocyte migration	GO_BiologicalProcess-EBI-QuickGO-GOA_20.11.2017_00h00	5.16577e-05	0.032596	1.34912e-12	4.72193e-11	[3, 4, 5, 6, 7]	Group43	7.47126	13	[Anxa1, Ccl2, Ccl7, Csf1, Cxcl1, Cxcl10, Ecm1, Gas6, Icam1, S100a11, Serpine1, Thbs1, Vegfd]
GO:0007507	heart development	GO_BiologicalProcess-EBI-QuickGO-GOA_20.11.2017_00h00	5.11264e-05	0.032363	1.34912e-12	4.72193e-11	[4, 5, 6]	Group43	4.67128	27	[Adamts1, Adm, Col14a1, Col3a1, Col5a1, Cyr61, Fbn1, Flrt2, Gja1, Ift20, Igf1, Itgb1, Lmna, Lox, Mdm2, Nrp1, Oxtr, Pdpn, Pim1, Sparc, Tgfb2, Tgfbr2, Thbs1, Tpm1, Vcam1, Vcan, Zfp36l1]
GO:0022604	regulation of cell morphogenesis	GO_BiologicalProcess-EBI-QuickGO-GOA_20.11.2017_00h00	5.9912e-05	0.0373851	1.34912e-12	4.72193e-11	[4, 5, 6]	Group43	5.12821	22	[Anxa1, Ccl2, Ccl7, Cd44, Cttn, Ezr, Fermt2, Fn1, Gna13, Icam1, Ifrd1, Ist1, Limd1, Myadm, Nrp1, Pdpn, Postn, Ptprs, S100a10, Sparc, Tnfrsf12a, Tpm1]
GO:0030334	regulation of cell migration	GO_BiologicalProcess-EBI-QuickGO-GOA_20.11.2017_00h00	2.35741e-12	1.893e-09	1.34912e-12	4.72193e-11	[4, 5, 6]	Group43	6.44258	46	[Ackr3, Anxa1, Anxa3, Ccl2, Ccl7, Col1a1, Col3a1, Csf1, Cxcl1, Cxcl10, Cxcl16, Cyr61, Dcn, Ecm1, Flrt2, Fn1, Gas6, Gna13, Gsn, Has1, Hspa5, Icam1, Igf1, Itga5, Klf4, Lamb1, Lmna, Mdm2, Myadm, Nrp1, Pdpn, Plpp3, Postn, S100a11, Sdc4, Serpine1, Serpinf1, Sparc, Sphk1, Tgfb2, Tgfbr2, Thbs1, Tnfaip6, Tpm1, Trib1, Vegfd]
GO:0072358	cardiovascular system development	GO_BiologicalProcess-EBI-QuickGO-GOA_20.11.2017_00h00	3.57687e-18	2.97953e-15	1.34912e-12	4.72193e-11	[4, 5, 6]	Group43	7.89474	54	[Ackr3, Adamts1, Adm, Anxa2, Anxa3, Btg1, C3, Ccl2, Cd34, Col1a1, Col1a2, Col3a1, Col4a1, Col5a1, Cxcl10, Cyr61, Dcn, Ecm1, Egr1, Errfi1, Fn1, Foxo1, Gja1, Gna13, Hmox1, Hpgd, Igf1, Itga5, Itgb1, Jak1, Klf4, Lox, Loxl2, Mdm2, Mmp19, Ngfr, Nr4a1, Nrp1, Pdpn, Plpp3, Ptgis, Serpine1, Serpinf1, Socs3, Sparc, Sphk1, Tcf21, Tgfb2, Tgfbr2, Thbs1, Tiparp, Tnfrsf12a, Vegfd, Zfp36l1]
GO:1903039	positive regulation of leukocyte cell-cell adhesion	GO_BiologicalProcess-EBI-QuickGO-GOA_20.11.2017_00h00	1.81123e-05	0.0120265	1.34912e-12	4.72193e-11	[4, 5, 6]	Group43	7.73481	14	[Anxa1, Ccl2, Cd44, Hsph1, Icam1, Igf1, Il4ra, Il6st, Lgals1, Pnp, Socs1, Tgfbr2, Tnfsf9, Vcam1]
GO:0001944	vasculature development	GO_BiologicalProcess-EBI-QuickGO-GOA_20.11.2017_00h00	1.42324e-18	1.18698e-15	1.34912e-12	4.72193e-11	[4, 5, 6, 7]	Group43	8.0597	54	[Ackr3, Adamts1, Adm, Anxa2, Anxa3, Btg1, C3, Ccl2, Cd34, Col1a1, Col1a2, Col3a1, Col4a1, Col5a1, Cxcl10, Cyr61, Dcn, Ecm1, Egr1, Errfi1, Fn1, Foxo1, Gja1, Gna13, Hmox1, Hpgd, Igf1, Itga5, Itgb1, Jak1, Klf4, Lox, Loxl2, Mdm2, Mmp19, Ngfr, Nr4a1, Nrp1, Pdpn, Plpp3, Ptgis, Serpine1, Serpinf1, Socs3, Sparc, Sphk1, Tcf21, Tgfb2, Tgfbr2, Thbs1, Tiparp, Tnfrsf12a, Vegfd, Zfp36l1]
GO:0002687	positive regulation of leukocyte migration	GO_BiologicalProcess-EBI-QuickGO-GOA_20.11.2017_00h00	4.43174e-05	0.0282302	1.34912e-12	4.72193e-11	[3, 4, 5, 6, 7, 8]	Group43	8.8	11	[Ccl2, Ccl7, Csf1, Cxcl1, Cxcl10, Gas6, Icam1, S100a11, Serpine1, Thbs1, Vegfd]
GO:0030335	positive regulation of cell migration	GO_BiologicalProcess-EBI-QuickGO-GOA_20.11.2017_00h00	1.24328e-10	9.83438e-08	1.34912e-12	4.72193e-11	[4, 5, 6, 7]	Group43	7.56501	32	[Ackr3, Anxa3, Ccl2, Ccl7, Col1a1, Csf1, Cxcl1, Cxcl10, Cxcl16, Cyr61, Fn1, Gas6, Hspa5, Icam1, Igf1, Itga5, Lamb1, Mdm2, Myadm, Nrp1, Pdpn, Plpp3, Postn, S100a11, Serpine1, Sparc, Sphk1, Tgfb2, Tgfbr2, Thbs1, Tnfaip6, Vegfd]
GO:0042981	regulation of apoptotic process	GO_BiologicalProcess-EBI-QuickGO-GOA_20.11.2017_00h00	3.51556e-13	2.85464e-10	1.34912e-12	4.72193e-11	[5, 6]	Group43	5.03546	71	[Acaa2, Ackr3, Adm, Anxa1, Arf4, Arl6ip5, Atf3, Atf5, Btg1, Btg2, Ccl2, Cd248, Cd44, Cdkn1a, Cryab, Cttn, Cyr61, Egr1, Foxo1, Gadd45g, Gapdh, Gas6, Gja1, Gsn, Gstp1, Hdac1, Hmox1, Hpgd, Hspa5, Hsph1, Icam1, Igf1, Inhbb, Itga5, Itgb1, Klf4, Lmna, Maged1, Mdm2, Mt1, Myc, Ngfr, Nme2, Nr4a1, Nr4a2, Nrp1, P4hb, Pdia3, Pdpn, Pim1, Plk2, Pnp, Prnp, Ptgis, Pttg1ip, Rps6, Sap18, Selenos, Serpine1, Sfrp4, …
GO:0061041	regulation of wound healing	GO_BiologicalProcess-EBI-QuickGO-GOA_20.11.2017_00h00	1.0526e-05	0.00708401	1.34912e-12	4.72193e-11	[5, 6]	Group43	9.375	12	[Anxa1, Anxa2, Ccl2, Cd34, Gja1, Gsn, Pdpn, Plpp3, Serpine1, Tgfbr2, Thbs1, Tnfrsf12a]
GO:0090303	positive regulation of wound healing	GO_BiologicalProcess-EBI-QuickGO-GOA_20.11.2017_00h00	5.92518e-05	0.0370324	1.34912e-12	4.72193e-11	[4, 5, 6, 7]	Group43	14	7	[Anxa1, Ccl2, Pdpn, Plpp3, Serpine1, Tgfbr2, Thbs1]
GO:0001568	blood vessel development	GO_BiologicalProcess-EBI-QuickGO-GOA_20.11.2017_00h00	2.34804e-17	1.95357e-14	1.34912e-12	4.72193e-11	[3, 5, 6, 7, 8]	Group43	7.96875	51	[Ackr3, Adamts1, Adm, Anxa2, Anxa3, Btg1, C3, Ccl2, Cd34, Col1a1, Col1a2, Col3a1, Col4a1, Col5a1, Cxcl10, Cyr61, Dcn, Ecm1, Egr1, Fn1, Foxo1, Gja1, Gna13, Hmox1, Hpgd, Itga5, Itgb1, Jak1, Klf4, Lox, Loxl2, Mdm2, Mmp19, Ngfr, Nr4a1, Nrp1, Plpp3, Ptgis, Serpine1, Serpinf1, Socs3, Sparc, Sphk1, Tcf21, Tgfb2, Tgfbr2, Thbs1, Tiparp, Tnfrsf12a, Vegfd, Zfp36l1]
GO:0002688	regulation of leukocyte chemotaxis	GO_BiologicalProcess-EBI-QuickGO-GOA_20.11.2017_00h00	8.05691e-05	0.04955	1.34912e-12	4.72193e-11	[4, 5, 6, 7, 8]	Group43	9.00901	10	[Ccl2, Ccl7, Csf1, Cxcl1, Cxcl10, Gas6, S100a11, Serpine1, Thbs1, Vegfd]
GO:1901342	regulation of vasculature development	GO_BiologicalProcess-EBI-QuickGO-GOA_20.11.2017_00h00	2.15311e-12	1.7311e-09	1.34912e-12	4.72193e-11	[4, 5, 6, 7, 8]	Group43	10.5058	27	[Adamts1, Adm, Anxa3, Btg1, C3, Ccl2, Cd34, Cxcl10, Dcn, Ecm1, Egr1, Hmox1, Itga5, Itgb1, Jak1, Klf4, Ngfr, Nrp1, Ptgis, Serpine1, Serpinf1, Sparc, Sphk1, Tgfbr2, Thbs1, Tnfrsf12a, Vegfd]
GO:1901343	negative regulation of vasculature development	GO_BiologicalProcess-EBI-QuickGO-GOA_20.11.2017_00h00	1.90945e-05	0.0126214	1.34912e-12	4.72193e-11	[3, 4, 5, 6, 7, 8, 9]	Group43	10.6383	10	[Adamts1, Ccl2, Cxcl10, Dcn, Klf4, Ngfr, Serpine1, Serpinf1, Sparc, Thbs1]
GO:1904018	positive regulation of vasculature development	GO_BiologicalProcess-EBI-QuickGO-GOA_20.11.2017_00h00	1.45781e-09	1.1298e-06	1.34912e-12	4.72193e-11	[3, 4, 5, 6, 7, 8, 9]	Group43	11.9205	18	[Adm, Anxa3, Btg1, C3, Cd34, Ecm1, Egr1, Hmox1, Itga5, Itgb1, Jak1, Nrp1, Ptgis, Serpine1, Sphk1, Tgfbr2, Thbs1, Vegfd]
GO:0048514	blood vessel morphogenesis	GO_BiologicalProcess-EBI-QuickGO-GOA_20.11.2017_00h00	1.30532e-14	1.07428e-11	1.34912e-12	4.72193e-11	[3, 4, 6, 7, 8, 9]	Group43	7.90441	43	[Ackr3, Adamts1, Adm, Anxa2, Anxa3, Btg1, C3, Ccl2, Cd34, Col3a1, Col4a1, Cxcl10, Cyr61, Dcn, Ecm1, Fn1, Gja1, Gna13, Hmox1, Hpgd, Itga5, Itgb1, Jak1, Klf4, Lox, Loxl2, Mmp19, Ngfr, Nr4a1, Nrp1, Ptgis, Serpine1, Serpinf1, Sparc, Sphk1, Tcf21, Tgfb2, Tgfbr2, Thbs1, Tiparp, Tnfrsf12a, Vegfd, Zfp36l1]
GO:0001525	angiogenesis	GO_BiologicalProcess-EBI-QuickGO-GOA_20.11.2017_00h00	1.19638e-12	9.67868e-10	1.34912e-12	4.72193e-11	[3, 4, 5, 7, 8, 9, 10]	Group43	8.07175	36	[Ackr3, Adamts1, Adm, Anxa2, Anxa3, Btg1, C3, Ccl2, Cd34, Col4a1, Cxcl10, Cyr61, Dcn, Ecm1, Fn1, Gna13, Hmox1, Itga5, Itgb1, Jak1, Klf4, Loxl2, Mmp19, Ngfr, Nr4a1, Nrp1, Ptgis, Serpine1, Serpinf1, Sparc, Sphk1, Tcf21, Tgfbr2, Thbs1, Tnfrsf12a, Vegfd]
GO:0002690	positive regulation of leukocyte chemotaxis	GO_BiologicalProcess-EBI-QuickGO-GOA_20.11.2017_00h00	9.56559e-06	0.00644721	1.34912e-12	4.72193e-11	[4, 5, 6, 7, 8, 9]	Group43	11.4943	10	[Ccl2, Ccl7, Csf1, Cxcl1, Cxcl10, Gas6, S100a11, Serpine1, Thbs1, Vegfd]
GO:0042327	positive regulation of phosphorylation	GO_BiologicalProcess-EBI-QuickGO-GOA_20.11.2017_00h00	5.3746e-06	0.00369235	1.34912e-12	4.72193e-11	[6, 7, 8]	Group43	4.30108	40	[Ackr3, Anxa2, Arl6ip5, C3, Cavin3, Ccl2, Ccl7, Ccnl1, Cd44, Cdkn1a, Csf1, Cyr61, Egr1, Fbn1, Gadd45g, Gas6, Gja1, Hspa5, Hsph1, Icam1, Igf1, Il6st, Inhbb, Itga5, Maged1, Nab2, Nenf, Nrp1, Pim1, Plpp3, Ppp1r15a, Prnp, Sdc4, Serpinh1, Socs1, Sphk1, Sqstm1, Tgfb2, Tgfbr2, Thbs1]
GO:1902107	positive regulation of leukocyte differentiation	GO_BiologicalProcess-EBI-QuickGO-GOA_20.11.2017_00h00	5.50683e-05	0.0345829	1.34912e-12	4.72193e-11	[4, 5, 6, 7, 8, 9, 10]	Group43	7.94702	12	[Anxa1, Csf1, Fos, Gas6, Gnas, Il4ra, Pnp, Socs1, Tgfbr2, Tnfsf9, Trib1, Zfp36l1]
GO:2000181	negative regulation of blood vessel morphogenesis	GO_BiologicalProcess-EBI-QuickGO-GOA_20.11.2017_00h00	1.06022e-05	0.00712471	1.34912e-12	4.72193e-11	[4, 5, 6, 7, 8, 9, 10]	Group43	11.3636	10	[Adamts1, Ccl2, Cxcl10, Dcn, Klf4, Ngfr, Serpine1, Serpinf1, Sparc, Thbs1]
GO:0001934	positive regulation of protein phosphorylation	GO_BiologicalProcess-EBI-QuickGO-GOA_20.11.2017_00h00	1.58251e-06	0.00114099	1.34912e-12	4.72193e-11	[6, 7, 8, 9]	Group43	4.51467	40	[Ackr3, Anxa2, Arl6ip5, C3, Cavin3, Ccl2, Ccl7, Ccnl1, Cd44, Cdkn1a, Csf1, Cyr61, Egr1, Fbn1, Gadd45g, Gas6, Gja1, Hspa5, Hsph1, Icam1, Igf1, Il6st, Inhbb, Itga5, Maged1, Nab2, Nenf, Nrp1, Pim1, Plpp3, Ppp1r15a, Prnp, Sdc4, Serpinh1, Socs1, Sphk1, Sqstm1, Tgfb2, Tgfbr2, Thbs1]
GO:0045765	regulation of angiogenesis	GO_BiologicalProcess-EBI-QuickGO-GOA_20.11.2017_00h00	1.69613e-12	1.36878e-09	1.34912e-12	4.72193e-11	[4, 5, 6, 7, 8, 9, 10, 11]	Group43	11.0638	26	[Adamts1, Adm, Anxa3, Btg1, C3, Ccl2, Cd34, Cxcl10, Dcn, Ecm1, Hmox1, Itga5, Itgb1, Jak1, Klf4, Ngfr, Nrp1, Ptgis, Serpine1, Serpinf1, Sparc, Sphk1, Tgfbr2, Thbs1, Tnfrsf12a, Vegfd]
GO:0016525	negative regulation of angiogenesis	GO_BiologicalProcess-EBI-QuickGO-GOA_20.11.2017_00h00	8.61759e-06	0.00583411	1.34912e-12	4.72193e-11	[4, 5, 6, 7, 8, 9, 10, 11, 12]	Group43	11.6279	10	[Adamts1, Ccl2, Cxcl10, Dcn, Klf4, Ngfr, Serpine1, Serpinf1, Sparc, Thbs1]
GO:0045766	positive regulation of angiogenesis	GO_BiologicalProcess-EBI-QuickGO-GOA_20.11.2017_00h00	2.00894e-09	1.55291e-06	1.34912e-12	4.72193e-11	[4, 5, 6, 7, 8, 9, 10, 11, 12]	Group43	12.5	17	[Adm, Anxa3, Btg1, C3, Cd34, Ecm1, Hmox1, Itga5, Itgb1, Jak1, Nrp1, Ptgis, Serpine1, Sphk1, Tgfbr2, Thbs1, Vegfd]

## Sheet: maturational_macrophages
Table S3: Gene ontology terms of each cell cluster
Analysis Type:
Annotation Version and Release Date:
Analyzed List:
Reference List:
Test Type:
Correction:
Bonferroni count:
GO biological process complete	upload_1 (fold Enrichment)	upload_1 (P-value)
regulation of tumor necrosis factor superfamily cytokine production (GO:1903555)	9.79	0.00499
regulation of symbiosis, encompassing mutualism through parasitism (GO:0043903)	9.55	7.86e-05
cellular response to biotic stimulus (GO:0071216)	7.36	0.0138
cellular response to molecule of bacterial origin (GO:0071219)	7.3	0.0498
regulation of endocytosis (GO:0030100)	6.93	0.00224
cellular response to lipid (GO:0071396)	6.75	9e-06
regulation of multi-organism process (GO:0043900)	5.53	0.00825
response to lipid (GO:0033993)	5.53	2.82e-06
positive regulation of cell death (GO:0010942)	4.66	0.000311
response to cytokine (GO:0034097)	4.58	0.000172
cellular response to cytokine stimulus (GO:0071345)	4.25	0.0132
negative regulation of programmed cell death (GO:0043069)	4.2	6.31e-05
import into cell (GO:0098657)	4.04	0.0117
negative regulation of cell death (GO:0060548)	3.76	0.000473
cellular response to oxygen-containing compound (GO:1901701)	3.54	0.0347
cellular response to organic substance (GO:0071310)	3.42	4.22e-07
regulation of cell death (GO:0010941)	3.34	6e-06
regulation of programmed cell death (GO:0043067)	3.34	4.37e-05
positive regulation of cellular component organization (GO:0051130)	3.33	0.00113
positive regulation of transport (GO:0051050)	3.32	0.0139
regulation of apoptotic process (GO:0042981)	3.28	0.000128
response to oxygen-containing compound (GO:1901700)	3.22	0.00381
cellular response to chemical stimulus (GO:0070887)	3.04	4.84e-07
immune response (GO:0006955)	3.04	0.00607
response to organic substance (GO:0010033)	3.03	7.84e-08
positive regulation of protein metabolic process (GO:0051247)	2.89	0.00304
regulation of cellular component organization (GO:0051128)	2.61	0.000125
immune system process (GO:0002376)	2.53	0.003
regulation of molecular function (GO:0065009)	2.45	0.00375
response to chemical (GO:0042221)	2.41	1.17e-05
positive regulation of nitrogen compound metabolic process (GO:0051173)	2.32	0.000791
regulation of cellular protein metabolic process (GO:0032268)	2.32	0.0215
positive regulation of cellular metabolic process (GO:0031325)	2.27	0.00115
regulation of protein metabolic process (GO:0051246)	2.27	0.0222
response to stress (GO:0006950)	2.23	0.00377
positive regulation of macromolecule metabolic process (GO:0010604)	2.23	0.00276
positive regulation of metabolic process (GO:0009893)	2.19	0.00164
positive regulation of cellular process (GO:0048522)	2.06	4.42e-06
positive regulation of biological process (GO:0048518)	1.96	3.56e-06
macromolecule metabolic process (GO:0043170)	1.95	0.000349
negative regulation of cellular process (GO:0048523)	1.94	0.00582
negative regulation of biological process (GO:0048519)	1.93	0.000904
nitrogen compound metabolic process (GO:0006807)	1.87	0.000251
regulation of primary metabolic process (GO:0080090)	1.84	0.00726
multicellular organism development (GO:0007275)	1.84	0.0299
regulation of nitrogen compound metabolic process (GO:0051171)	1.83	0.0169
regulation of cellular metabolic process (GO:0031323)	1.83	0.00571
organic substance metabolic process (GO:0071704)	1.79	0.000113
regulation of metabolic process (GO:0019222)	1.79	0.00607
regulation of macromolecule metabolic process (GO:0060255)	1.79	0.0251
cellular metabolic process (GO:0044237)	1.72	0.00846
metabolic process (GO:0008152)	1.7	0.00105
cellular process (GO:0009987)	1.33	0.00307
Unclassified (UNCLASSIFIED)	0.62	0
cellular response to interferon-gamma (GO:0071346)	11.65	0.0318
positive regulation of endocytosis (GO:0045807)	10.64	0.000117
regulation of tumor necrosis factor production (GO:0032680)	9.92	0.00449
regulation of viral process (GO:0050792)	8.66	0.0132
cellular response to lipopolysaccharide (GO:0071222)	7.6	0.0365
response to organic cyclic compound (GO:0014070)	4.63	0.00188
regulation of proteolysis (GO:0030162)	4.35	0.00198
positive regulation of programmed cell death (GO:0043068)	4.28	0.0119
endocytosis (GO:0006897)	4.22	0.0312
negative regulation of apoptotic process (GO:0043066)	4.1	0.000214
positive regulation of molecular function (GO:0044093)	3.06	0.00303
positive regulation of cellular protein metabolic process (GO:0032270)	2.87	0.0099
positive regulation of multicellular organismal process (GO:0051240)	2.85	0.000485
intracellular signal transduction (GO:0035556)	2.85	0.0317
negative regulation of response to stimulus (GO:0048585)	2.71	0.0441
system development (GO:0048731)	1.97	0.00887
regulation of biological quality (GO:0065008)	1.95	0.0441
cellular macromolecule metabolic process (GO:0044260)	1.93	0.0354
organonitrogen compound metabolic process (GO:1901564)	1.87	0.0461
primary metabolic process (GO:0044238)	1.76	0.00186

## Sheet: regeneratives_macrophages
Table S3: Gene ontology terms of each cell cluster
Analysis Type:	PANTHER Overrepresentation Test (Released 20181113)
Annotation Version and Release Date:	GO Ontology database Released 2019-01-01
Analyzed List:	upload_1 (Mus musculus)
Reference List:	Mus musculus (all genes in database)
Test Type:	FISHER
Correction:	BONFERRONI
Bonferroni count:	8633
GO biological process complete	Mus musculus - REFLIST (22296)	upload_1 (104)	upload_1 (expected)	upload_1 (over/under)	upload_1 (fold Enrichment)	upload_1 (P-value)
antigen processing and presentation of exogenous peptide antigen via MHC class II (GO:0019886)	14	6	0.07	+	91.88	2.75e-06
antigen processing and presentation of exogenous peptide antigen (GO:0002478)	24	9	0.11	+	80.39	2.14e-10
antigen processing and presentation of peptide or polysaccharide antigen via MHC class II (GO:0002504)	16	6	0.07	+	80.39	5.25e-06
antigen processing and presentation of peptide antigen via MHC class II (GO:0002495)	16	6	0.07	+	80.39	5.25e-06
antigen processing and presentation of exogenous antigen (GO:0019884)	30	9	0.14	+	64.32	1.15e-09
ribosomal small subunit assembly (GO:0000028)	18	4	0.08	+	47.64	0.026
cytoplasmic translation (GO:0002181)	61	12	0.28	+	42.17	6.55e-12
antigen processing and presentation of peptide antigen (GO:0048002)	63	10	0.29	+	34.03	1.26e-08
ribosomal small subunit biogenesis (GO:0042274)	62	8	0.29	+	27.66	1.06e-05
antigen processing and presentation (GO:0019882)	95	10	0.44	+	22.57	5.17e-07
translation (GO:0006412)	311	23	1.45	+	15.85	9.12e-17
peptide biosynthetic process (GO:0043043)	330	23	1.54	+	14.94	3.18e-16
peptide metabolic process (GO:0006518)	462	26	2.16	+	12.06	1.3e-16
amide biosynthetic process (GO:0043604)	417	23	1.95	+	11.82	4.3e-14
cellular amide metabolic process (GO:0043603)	668	27	3.12	+	8.67	6.83e-14
ribosome biogenesis (GO:0042254)	269	10	1.25	+	7.97	0.00616
regulation of apoptotic signaling pathway (GO:2001233)	409	11	1.91	+	5.77	0.0356
organonitrogen compound biosynthetic process (GO:1901566)	1101	27	5.14	+	5.26	8.96e-09
macromolecule biosynthetic process (GO:0009059)	1227	27	5.72	+	4.72	1.04e-07
cellular macromolecule biosynthetic process (GO:0034645)	1195	26	5.57	+	4.66	3.48e-07
cellular nitrogen compound biosynthetic process (GO:0044271)	1146	24	5.35	+	4.49	4.85e-06
gene expression (GO:0010467)	1580	30	7.37	+	4.07	2.1e-07
cellular biosynthetic process (GO:0044249)	1991	33	9.29	+	3.55	5.53e-07
immune response (GO:0006955)	1370	22	6.39	+	3.44	0.00293
defense response (GO:0006952)	1299	20	6.06	+	3.3	0.0208
biosynthetic process (GO:0009058)	2159	33	10.07	+	3.28	4.45e-06
organic substance biosynthetic process (GO:1901576)	2095	31	9.77	+	3.17	3.86e-05
immune system process (GO:0002376)	2240	31	10.45	+	2.97	0.000183
cellular protein metabolic process (GO:0044267)	2853	34	13.31	+	2.55	0.00116
cellular nitrogen compound metabolic process (GO:0034641)	2886	33	13.46	+	2.45	0.00498
protein metabolic process (GO:0019538)	3461	39	16.14	+	2.42	0.000574
organonitrogen compound metabolic process (GO:1901564)	4369	42	20.38	+	2.06	0.0113
Unclassified (UNCLASSIFIED)	1869	3	8.72	-	0.34	0
p<0.05

## Sheet: maturational_NK_
Table S3: Gene ontology terms of each cell cluster
Analysis Type:	PANTHER Overrepresentation Test (Released 20181113)
Annotation Version and Release Date:	GO Ontology database Released 2019-01-01
Analyzed List:	upload_1 (Mus musculus)
Reference List:	Mus musculus (all genes in database)
Test Type:	FISHER
Correction:	BONFERRONI
Bonferroni count:	8633
GO biological process complete	Mus musculus - REFLIST (22296)	upload_1 (336)	upload_1 (expected)	upload_1 (over/under)	upload_1 (fold Enrichment)	upload_1 (P-value)
response to lipid (GO:0033993)	632	35	9.52	+	3.67	9.55e-07
response to cytokine (GO:0034097)	727	31	10.96	+	2.83	0.00342
positive regulation of programmed cell death (GO:0043068)	622	26	9.37	+	2.77	0.0432
positive regulation of cell death (GO:0010942)	679	28	10.23	+	2.74	0.0237
response to external biotic stimulus (GO:0043207)	1024	40	15.43	+	2.59	0.000614
response to oxygen-containing compound (GO:1901700)	1241	48	18.7	+	2.57	5.55e-05
response to biotic stimulus (GO:0009607)	1047	40	15.78	+	2.54	0.00158
cellular response to organic substance (GO:0071310)	1750	64	26.37	+	2.43	6.69e-07
cellular response to chemical stimulus (GO:0070887)	2244	75	33.82	+	2.22	6.27e-07
regulation of cell death (GO:0010941)	1642	54	24.74	+	2.18	0.000819
regulation of programmed cell death (GO:0043067)	1494	49	22.51	+	2.18	0.00434
response to organic substance (GO:0010033)	2415	79	36.39	+	2.17	4.46e-07
regulation of apoptotic process (GO:0042981)	1473	48	22.2	+	2.16	0.00669
regulation of immune system process (GO:0002682)	1472	47	22.18	+	2.12	0.0136
regulation of catalytic activity (GO:0050790)	1790	56	26.98	+	2.08	0.00258
regulation of molecular function (GO:0065009)	2443	75	36.82	+	2.04	3.38e-05
gene expression (GO:0010467)	1580	48	23.81	+	2.02	0.0467
immune system process (GO:0002376)	2240	66	33.76	+	1.96	0.00133
macromolecule localization (GO:0033036)	2165	62	32.63	+	1.9	0.00989
response to chemical (GO:0042221)	3377	95	50.89	+	1.87	8.79e-06
regulation of nucleobase-containing compound metabolic process (GO:0019219)	3278	90	49.4	+	1.82	9.93e-05
cellular nitrogen compound metabolic process (GO:0034641)	2886	79	43.49	+	1.82	0.0017
regulation of multicellular organismal process (GO:0051239)	3116	85	46.96	+	1.81	0.000469
regulation of biosynthetic process (GO:0009889)	3459	94	52.13	+	1.8	7.87e-05
regulation of cellular protein metabolic process (GO:0032268)	2437	66	36.73	+	1.8	0.034
regulation of macromolecule biosynthetic process (GO:0010556)	3237	86	48.78	+	1.76	0.0012
regulation of cellular biosynthetic process (GO:0031326)	3390	90	51.09	+	1.76	0.000573
negative regulation of metabolic process (GO:0009892)	2655	70	40.01	+	1.75	0.0348
regulation of localization (GO:0032879)	2773	72	41.79	+	1.72	0.0372
response to stress (GO:0006950)	3053	79	46.01	+	1.72	0.0125
regulation of primary metabolic process (GO:0080090)	5145	133	77.53	+	1.72	2.37e-07
positive regulation of biological process (GO:0048518)	5935	153	89.44	+	1.71	1.53e-09
organelle organization (GO:0006996)	2950	76	44.46	+	1.71	0.0285
regulation of cellular metabolic process (GO:0031323)	5282	136	79.6	+	1.71	1.46e-07
negative regulation of cellular process (GO:0048523)	4470	115	67.36	+	1.71	1.51e-05
regulation of macromolecule metabolic process (GO:0060255)	5220	134	78.67	+	1.7	3e-07
regulation of nitrogen compound metabolic process (GO:0051171)	5003	128	75.4	+	1.7	1.47e-06
regulation of cellular macromolecule biosynthetic process (GO:2000112)	3152	80	47.5	+	1.68	0.0247
negative regulation of biological process (GO:0048519)	4989	126	75.18	+	1.68	5.26e-06
positive regulation of metabolic process (GO:0009893)	3412	86	51.42	+	1.67	0.0114
regulation of metabolic process (GO:0019222)	5679	143	85.58	+	1.67	1.26e-07
regulation of response to stimulus (GO:0048583)	3831	95	57.73	+	1.65	0.00538
positive regulation of cellular process (GO:0048522)	5254	130	79.18	+	1.64	7.53e-06
organonitrogen compound metabolic process (GO:1901564)	4369	108	65.84	+	1.64	0.000687
cellular metabolic process (GO:0044237)	6282	155	94.67	+	1.64	4.05e-08
nitrogen compound metabolic process (GO:0006807)	5799	143	87.39	+	1.64	6.44e-07
cellular macromolecule metabolic process (GO:0044260)	3956	96	59.62	+	1.61	0.0111
macromolecule metabolic process (GO:0043170)	5038	121	75.92	+	1.59	0.000344
primary metabolic process (GO:0044238)	6342	152	95.57	+	1.59	9.32e-07
localization (GO:0051179)	4693	111	70.72	+	1.57	0.00334
cellular component organization or biogenesis (GO:0071840)	5238	123	78.94	+	1.56	0.000781
organic substance metabolic process (GO:0071704)	6693	156	100.86	+	1.55	4.06e-06
cellular component organization (GO:0016043)	5063	117	76.3	+	1.53	0.00478
metabolic process (GO:0008152)	7153	164	107.8	+	1.52	2.71e-06
regulation of biological process (GO:0050789)	11153	231	168.08	+	1.37	5e-08
regulation of cellular process (GO:0050794)	10456	213	157.57	+	1.35	1.75e-05
response to stimulus (GO:0050896)	8242	167	124.21	+	1.34	0.0238
biological regulation (GO:0065007)	11765	238	177.3	+	1.34	2.12e-07
cellular process (GO:0009987)	13874	274	209.08	+	1.31	2.52e-10
Unclassified (UNCLASSIFIED)	1869	10	28.17	-	0.36	0
nervous system process (GO:0050877)	2038	7	30.71	-	0.23	0.00212
sensory perception (GO:0007600)	1605	3	24.19	-	0.12	0.000722
sensory perception of smell (GO:0007608)	1121	1	16.89	-	0.06	0.012
sensory perception of chemical stimulus (GO:0007606)	1219	1	18.37	-	0.05	0.00241
RNA splicing (GO:0008380)	307	18	4.63	+	3.89	0.0173
cellular response to lipid (GO:0071396)	419	24	6.31	+	3.8	0.000507
positive regulation of establishment of protein localization (GO:1904951)	432	21	6.51	+	3.23	0.0413
cell activation (GO:0001775)	579	26	8.73	+	2.98	0.0124
cellular response to cytokine stimulus (GO:0071345)	627	28	9.45	+	2.96	0.00537
regulation of cytokine production (GO:0001817)	645	28	9.72	+	2.88	0.00916
positive regulation of apoptotic process (GO:0043065)	617	26	9.3	+	2.8	0.0376
cellular response to oxygen-containing compound (GO:1901701)	846	35	12.75	+	2.75	0.00117
response to other organism (GO:0051707)	1022	40	15.4	+	2.6	0.000584
regulation of hydrolase activity (GO:0051336)	971	37	14.63	+	2.53	0.00527
regulation of immune response (GO:0050776)	926	34	13.95	+	2.44	0.0274
immune response (GO:0006955)	1370	49	20.65	+	2.37	0.000323
positive regulation of multicellular organismal process (GO:0051240)	1866	57	28.12	+	2.03	0.0044
protein localization (GO:0008104)	1870	55	28.18	+	1.95	0.0219
negative regulation of cellular metabolic process (GO:0031324)	2384	67	35.93	+	1.86	0.00694
negative regulation of nitrogen compound metabolic process (GO:0051172)	2206	61	33.24	+	1.83	0.0471
regulation of gene expression (GO:0010468)	3598	98	54.22	+	1.81	2.38e-05
regulation of RNA metabolic process (GO:0051252)	2988	81	45.03	+	1.8	0.00166
negative regulation of macromolecule metabolic process (GO:0010605)	2398	65	36.14	+	1.8	0.0311
cellular protein metabolic process (GO:0044267)	2853	75	42.99	+	1.74	0.0141

## Sheet: regenerative_NK
Table S3: Gene ontology terms of each cell cluster
Analysis Type:	PANTHER Overrepresentation Test (Released 20181113)
Annotation Version and Release Date:	GO Ontology database Released 2019-01-01
Analyzed List:	upload_1 (Mus musculus)
Reference List:	Mus musculus (all genes in database)
Test Type:	FISHER
Correction:	BONFERRONI
Bonferroni count:	8633
GO biological process complete	Mus musculus - REFLIST (22296)	upload_1 (149)	upload_1 (expected)	upload_1 (over/under)	upload_1 (fold Enrichment)	upload_1 (P-value)
ribosomal small subunit assembly (GO:0000028)	18	10	0.12	+	83.13	1.25e-11
cytoplasmic translation (GO:0002181)	61	16	0.41	+	39.25	5.2e-16
ribosomal small subunit biogenesis (GO:0042274)	62	14	0.41	+	33.79	7.22e-13
ribosome assembly (GO:0042255)	66	12	0.44	+	27.21	1.2e-09
translation (GO:0006412)	311	41	2.08	+	19.73	1.6e-35
peptide biosynthetic process (GO:0043043)	330	42	2.21	+	19.04	6.22e-36
positive regulation of intrinsic apoptotic signaling pathway (GO:2001244)	65	7	0.43	+	16.11	0.00437
amide biosynthetic process (GO:0043604)	417	42	2.79	+	15.07	4.49e-32
peptide metabolic process (GO:0006518)	462	44	3.09	+	14.25	6.97e-33
ribonucleoprotein complex assembly (GO:0022618)	204	15	1.36	+	11	1.7e-07
ribonucleoprotein complex subunit organization (GO:0071826)	217	15	1.45	+	10.34	3.87e-07
ribosome biogenesis (GO:0042254)	269	18	1.8	+	10.01	6.61e-09
cellular amide metabolic process (GO:0043603)	668	44	4.46	+	9.86	1.57e-26
rRNA processing (GO:0006364)	181	10	1.21	+	8.27	0.00533
ribonucleoprotein complex biogenesis (GO:0022613)	401	21	2.68	+	7.84	6.42e-09
rRNA metabolic process (GO:0016072)	204	10	1.36	+	7.34	0.015
negative regulation of apoptotic signaling pathway (GO:2001234)	228	11	1.52	+	7.22	0.0052
organonitrogen compound biosynthetic process (GO:1901566)	1101	47	7.36	+	6.39	7.16e-21
cellular nitrogen compound biosynthetic process (GO:0044271)	1146	48	7.66	+	6.27	4.36e-21
regulation of apoptotic signaling pathway (GO:2001233)	409	17	2.73	+	6.22	3.28e-05
macromolecule biosynthetic process (GO:0009059)	1227	50	8.2	+	6.1	1.1e-21
cellular macromolecule biosynthetic process (GO:0034645)	1195	48	7.99	+	6.01	2.48e-20
negative regulation of catabolic process (GO:0009895)	286	11	1.91	+	5.76	0.0428
regulation of protein catabolic process (GO:0042176)	371	14	2.48	+	5.65	0.0026
cellular protein-containing complex assembly (GO:0034622)	676	21	4.52	+	4.65	6.43e-05
gene expression (GO:0010467)	1580	49	10.56	+	4.64	3.43e-16
cellular biosynthetic process (GO:0044249)	1991	54	13.31	+	4.06	8.07e-16
organic substance biosynthetic process (GO:1901576)	2095	55	14	+	3.93	1.38e-15
organelle assembly (GO:0070925)	621	16	4.15	+	3.86	0.0472
biosynthetic process (GO:0009058)	2159	55	14.43	+	3.81	5.27e-15
regulation of proteolysis (GO:0030162)	689	17	4.6	+	3.69	0.0413
positive regulation of intracellular signal transduction (GO:1902533)	989	21	6.61	+	3.18	0.0296
cellular nitrogen compound metabolic process (GO:0034641)	2886	60	19.29	+	3.11	9.92e-13
cellular protein metabolic process (GO:0044267)	2853	56	19.07	+	2.94	2.03e-10
protein-containing complex subunit organization (GO:0043933)	1495	29	9.99	+	2.9	0.00199
protein-containing complex assembly (GO:0065003)	1310	25	8.75	+	2.86	0.0206
regulation of programmed cell death (GO:0043067)	1494	28	9.98	+	2.8	0.00656
regulation of apoptotic process (GO:0042981)	1473	27	9.84	+	2.74	0.0162
regulation of cell death (GO:0010941)	1642	29	10.97	+	2.64	0.0131
protein metabolic process (GO:0019538)	3461	61	23.13	+	2.64	9.64e-10
cellular macromolecule metabolic process (GO:0044260)	3956	64	26.44	+	2.42	9.82e-09
organonitrogen compound metabolic process (GO:1901564)	4369	67	29.2	+	2.29	2.28e-08
cellular component biogenesis (GO:0044085)	2334	35	15.6	+	2.24	0.0452
macromolecule metabolic process (GO:0043170)	5038	72	33.67	+	2.14	7.85e-08
nitrogen compound metabolic process (GO:0006807)	5799	77	38.75	+	1.99	2.68e-07
cellular metabolic process (GO:0044237)	6282	80	41.98	+	1.91	8.17e-07
primary metabolic process (GO:0044238)	6342	79	42.38	+	1.86	3.55e-06
organic substance metabolic process (GO:0071704)	6693	82	44.73	+	1.83	2.29e-06
metabolic process (GO:0008152)	7153	85	47.8	+	1.78	4.47e-06
Unclassified (UNCLASSIFIED)	1869	5	12.49	-	0.4	0

## Sheet: regenerative_DC
Table S3: Gene ontology terms of each cell cluster
Analysis Type:	PANTHER Overrepresentation Test (Released 20190308)
Annotation Version and Release Date:	GO Ontology database Released 2019-01-01
Analyzed List:	upload_1 (Mus musculus)
Reference List:	Mus musculus (all genes in database)
Test Type:	FISHER
Correction:	BONFERRONI
Bonferroni count:	8633
GO biological process complete	Mus musculus - REFLIST (22296)	upload_1 (104)	upload_1 (expected)	upload_1 (over/under)	upload_1 (fold Enrichment)	upload_1 (P-value)
ribosomal small subunit assembly	18	9	0.08	+	> 100	2.66e-11
cytoplasmic translation	61	14	0.28	+	49.2	3.34e-15
ribosome assembly (GO:0042255)	66	13	0.31	+	42.23	3.8e-13
ribosomal small subunit biogenesis (GO:0042274)	62	12	0.29	+	41.49	7.79e-12
ribosomal large subunit assembly	35	5	0.16	+	30.63	0.00977
translation (GO:0006412)	311	38	1.45	+	26.19	3.36e-38
maturation of SSU-rRNA	42	5	0.2	+	25.52	0.0222
peptide biosynthetic process (GO:0043043)	330	38	1.54	+	24.69	2.67e-37
amide biosynthetic process (GO:0043604)	417	38	1.95	+	19.54	9.7e-34
peptide metabolic process (GO:0006518)	462	42	2.16	+	19.49	6.3e-38
ribosomal large subunit biogenesis (GO:0042273)	78	7	0.36	+	19.24	0.0012
ribosome biogenesis (GO:0042254)	269	18	1.25	+	14.35	1.08e-11
ribonucleoprotein complex assembly (GO:0022618)	204	13	0.95	+	13.66	2.24e-07
cellular amide metabolic process (GO:0043603)	668	42	3.12	+	13.48	1.06e-31
rRNA processing (GO:0006364)	181	11	0.84	+	13.03	1.33e-05
ribonucleoprotein complex subunit organization (GO:0071826)	217	13	1.01	+	12.84	4.65e-07
rRNA metabolic process (GO:0016072)	204	11	0.95	+	11.56	4.35e-05
regulation of intrinsic apoptotic signaling pathway	168	8	0.78	+	10.21	0.0145
ribonucleoprotein complex biogenesis (GO:0022613)	401	18	1.87	+	9.62	7.19e-09
cellular nitrogen compound biosynthetic process (GO:0044271)	1146	42	5.35	+	7.86	1.12e-22
cellular macromolecule biosynthetic process (GO:0034645)	1195	43	5.57	+	7.71	4.61e-23
macromolecule biosynthetic process (GO:0009059)	1227	44	5.72	+	7.69	1.07e-23
organonitrogen compound biosynthetic process (GO:1901566)	1101	39	5.14	+	7.59	4.19e-20
ncRNA processing (GO:0034470)	330	11	1.54	+	7.15	0.00473
regulation of cellular amide metabolic process	378	11	1.76	+	6.24	0.0171
organelle assembly (GO:0070925)	621	18	2.9	+	6.21	7.21e-06
gene expression (GO:0010467)	1580	45	7.37	+	6.11	2.36e-20
regulation of apoptotic signaling pathway (GO:2001233)	409	11	1.91	+	5.77	0.0356
cellular biosynthetic process (GO:0044249)	1991	46	9.29	+	4.95	2.75e-17
organic substance biosynthetic process (GO:1901576)	2095	47	9.77	+	4.81	2.71e-17
biosynthetic process (GO:0009058)	2159	47	10.07	+	4.67	9.2e-17
response to bacterium	801	15	3.74	+	4.01	0.0468
cellular nitrogen compound metabolic process (GO:0034641)	2886	51	13.46	+	3.79	7.04e-15
protein-containing complex subunit organization (GO:0043933)	1495	25	6.97	+	3.59	0.000176
response to other organism (GO:0051707)	1022	17	4.77	+	3.57	0.0491
cellular protein metabolic process (GO:0044267)	2853	44	13.31	+	3.31	8.43e-10
regulation of apoptotic process (GO:0042981)	1473	22	6.87	+	3.2	0.00975
regulation of programmed cell death (GO:0043067)	1494	22	6.97	+	3.16	0.0123
protein metabolic process (GO:0019538)	3461	49	16.14	+	3.04	3.71e-10
response to external stimulus (GO:0009605)	1969	25	9.18	+	2.72	0.0292
cellular macromolecule metabolic process (GO:0044260)	3956	50	18.45	+	2.71	1.42e-08
organonitrogen compound metabolic process (GO:1901564)	4369	53	20.38	+	2.6	9.13e-09
cellular component biogenesis (GO:0044085)	2334	28	10.89	+	2.57	0.0192
macromolecule metabolic process (GO:0043170)	5038	55	23.5	+	2.34	2.02e-07
regulation of gene expression	3598	37	16.78	+	2.2	0.0123
nitrogen compound metabolic process (GO:0006807)	5799	59	27.05	+	2.18	4.46e-07
cellular metabolic process (GO:0044237)	6282	63	29.3	+	2.15	6.34e-08
primary metabolic process (GO:0044238)	6342	60	29.58	+	2.03	5e-06
organic substance metabolic process (GO:0071704)	6693	62	31.22	+	1.99	4.57e-06
metabolic process (GO:0008152)	7153	66	33.37	+	1.98	5.61e-07
regulation of nitrogen compound metabolic process (GO:0051171)	5003	45	23.34	+	1.93	0.0228
cellular process (GO:0009987)	13874	91	64.72	+	1.41	0.000159
Unclassified (UNCLASSIFIED)	1869	3	8.72	-	0.34	0

[truncated: 3 more sheets: maturational_DC, regenerative_monocyte, maturational_monocyte]
