# Supplementary material for: Digital Cell Atlas of Mouse Uterus: From Regenerative Stage to Maturational Stage
Source: Front Genet. 2022 May 20;13:847646. doi: 10.3389/fgene.2022.847646 (PMC9163836; doi:10.3389/fgene.2022.847646)
Supplement: Supplementary file 4 [file Table6.XLSX]

## Sheet: cluster 1
Table S6: Representative genes of each cell cluster
GENEID	mean.ncl	mean.cl	fc	pv
Col1a2	14.3346	0.963574	0.0672201	5.81843e-07
Sparc	17.5951	2.17525	0.123629	3.85422e-06
Dcn	15.2114	1.65596	0.108863	3.92621e-06
Col1a1	15.0853	1.48286	0.0982985	4.42069e-06
Sprr2f	6.02175	18.2156	3.02497	1.81499e-05
Phlda1	4.22437	14.1189	3.34226	3.63313e-05
Cldn4	1.41872	7.19507	5.07152	0.000116092
Col3a1	11.2056	1.07897	0.0962883	0.000164071
Gadd45g	9.55073	1.48286	0.155262	0.000744634
Krt8	3.17225	9.67612	3.05024	0.00164738
Fam213a	3.27089	9.73382	2.9759	0.00205147
Col6a2	8.21914	1.77136	0.215516	0.00246974
Serpinh1	5.95051	0.386583	0.0649664	0.00259446
Igfbp7	5.36417	0.501981	0.0935804	0.00466665
Krt19	3.19417	8.06055	2.52352	0.0056312
Gsn	4.98059	0.790477	0.158712	0.00685145
Col6a1	7.00263	1.02127	0.145841	0.0072491
Ubb	17.88	8.11825	0.45404	0.00748688
Igha	8.72877	2.17525	0.249205	0.00770149
Lum	4.82167	0.501981	0.104109	0.0080329
Col6a3	4.81619	0.444282	0.0922477	0.00807708
Krt18	1.72011	5.0602	2.94179	0.00842878
Anxa1	3.52844	8.69524	2.46433	0.010332
Jchain	4.43261	0.963574	0.217383	0.011858
F3	1.3694	4.59861	3.35812	0.0130649
Ccl2	4.30657	0.213486	0.0495722	0.0134524
Prss23	4.1915	0.675078	0.161059	0.0150947
Cd63	6.00531	1.65596	0.27575	0.017224
Cd24a	2.03794	5.1756	2.53963	0.0179468
Lgals1	9.18907	3.32923	0.362304	0.0184816
Wfdc2	1.53379	4.42551	2.88534	0.0201911
Adh1	5.75872	1.13667	0.197383	0.0212705
Rnf128	1.05705	3.73313	3.53164	0.0226723
Gsto1	2.16397	5.86799	2.71168	0.0232039
Hbegf	0.613189	2.29065	3.73564	0.0244288
Epcam	1.08993	3.04074	2.78984	0.0249883
Gprc5a	0.251523	1.25207	4.97796	0.0267921
Actg1	5.56692	10.7724	1.93507	0.027132
Sprr2g	0.640588	2.00216	3.1255	0.0273042
Hspa1a	3.56132	0.905875	0.254365	0.028362
Cldn7	1.68723	4.54091	2.69134	0.0287833
Il1f6	0.273442	1.59826	5.84498	0.0312162
Sprr1a	1.19405	3.96392	3.31974	0.0332347
Actn4	0.728265	2.00216	2.74921	0.0376574
Igkc	10.8768	5.57949	0.51297	0.0402078
Spint2	0.750184	2.11755	2.82271	0.0405163
Fam110c	0.31728	1.19437	3.7644	0.0408476
Car2	2.48728	5.5218	2.22001	0.0411317
Lcn2	3.15581	6.73348	2.13367	0.0419276
Sprr2d	0.32276	1.48286	4.59433	0.0421209
Sat1	1.87902	4.42551	2.35522	0.0423628
Ccl7	3.12294	0.732777	0.234644	0.0439809
Tspan1	0.783063	2.52145	3.21998	0.0450037
Plaur	0.339199	1.19437	3.52114	0.0460282
Fxyd4	0.810462	2.11755	2.61277	0.0489232
Tacstd2	0.810462	2.52145	3.11112	0.0489232
Fstl1	3.01334	0.501981	0.166586	0.0490787
Slc25a5	3.27637	6.15648	1.87906	0.0493542

## Sheet: cluster 2
Table S6: Representative genes of each cell cluster
GENEID	mean.ncl	mean.cl	fc	pv
Igha	2.06313	231.057	111.993	0
Igkc	3.69946	243.81	65.9042	0
Igkv5-43	0.0809732	34.4946	426	0
Iglv1	0.131581	19.9194	151.385	0
Jchain	0.515361	142.391	276.295	0
Cd74	0.970835	13.8464	14.2624	3.00004e-12
Slpi	0.127364	6.76126	53.0861	9.59007e-11
Ly6c2	0.127364	4.73693	37.1921	2.50414e-07
Ighv1-39	0.0809732	3.11747	38.5	1.67561e-06
Mzb1	0.0809732	3.11747	38.5	1.67561e-06
Ly6d	0.0894079	3.72477	41.6604	2.47396e-06
B2m	4.2688	15.4659	3.623	1.05999e-05
Col1a1	11.6787	1.90287	0.162935	0.000105948
Sparc	13.644	2.7126	0.198813	0.000125771
Cd52	0.253885	3.11747	12.2791	0.000141152
Col3a1	8.68437	0.890705	0.102564	0.000167721
Col1a2	11.0672	1.70044	0.153647	0.000186165
Trp53inp1	0.118929	2.51017	21.1064	0.00025622
H3f3b	5.70692	15.6683	2.74549	0.000294533
Tmsb4x	18.7892	6.96369	0.370623	0.000590383
Edem2	0.161103	2.30774	14.3246	0.000617203
Ly6a	1.57813	6.96369	4.41261	0.00123094
Xbp1	0.793706	4.12963	5.20298	0.00136035
Edem1	0.215928	2.51017	11.625	0.00142684
Shisa5	0.511143	3.3199	6.49505	0.00189324
Ccr10	0.0809732	1.09314	13.5	0.00310508
Cd28	0.0809732	1.09314	13.5	0.00310508
Iglc2	0.0809732	1.90287	23.5	0.00310508
Iglc3	0.0809732	1.70044	21	0.00310508
Tnfrsf17	0.0809732	1.09314	13.5	0.00310508
Cacna1s	0.0851905	1.09314	12.8317	0.00342738
Eaf2	0.0851905	1.29557	15.2079	0.00342738
Iglv3	0.0851905	1.29557	15.2079	0.00342738
Ly6i	0.0851905	1.09314	12.8317	0.00342738
Sec11c	0.603925	3.11747	5.16201	0.00343079
Ly6e	1.44318	5.7491	3.98364	0.00369475
Fam214a	0.0894079	1.09314	12.2264	0.0037646
Fam46c	0.0936252	1.70044	18.1622	0.00411664
Prg2	0.0978426	1.70044	17.3793	0.00448334
Tspan13	0.110495	1.09314	9.89313	0.00567022
Glipr1	0.118929	1.29557	10.8936	0.00653249
Cytip	0.127364	1.09314	8.58278	0.00745039
Dcn	11.7377	4.33206	0.369072	0.0090553
Aoc1	0.152668	1.29557	8.48619	0.010528
Spcs3	0.211711	1.09314	5.16335	0.0194767
Txndc5	0.570186	2.30774	4.04734	0.0202557
Lum	3.7332	0.688272	0.184365	0.0238839
Ctss	0.249667	1.70044	6.81081	0.026423
Hist1h1c	0.253885	1.70044	6.69767	0.0272482
Col6a1	5.43279	1.498	0.275734	0.0280583
Sprr1a	1.13953	3.3199	2.9134	0.0287267
Rps2	7.03117	2.91503	0.414587	0.0288656
Tmem176a	0.662968	2.30774	3.48092	0.0297685
Ptpa	0.274971	1.09314	3.97546	0.0315265
Hspa8	6.90887	2.91503	0.421927	0.0316547
Il1f6	0.287623	1.90287	6.61584	0.0342118
Ccl2	3.31147	0.890705	0.268976	0.0364258
Actg1	5.03215	1.90287	0.378143	0.0392923
Plet1	0.802141	2.51017	3.12934	0.0476973
Tmsb10	10.5611	5.1418	0.486862	0.0484389
Sf1	0.355101	1.09314	3.07838	0.0499159

## Sheet: cluster 3
Table S6: Representative genes of each cell cluster
GENEID	mean.ncl	mean.cl	fc	pv
Sparc	21.4798	2.77372	0.129131	1.14e-07
Dcn	18.8276	1.76706	0.0938548	1.27e-07
Col1a1	18.8136	1.39538	0.0741684	1.29e-07
Sprr2f	3.01956	15.2252	5.04221	1.33e-07
Col1a2	17.8969	1.16307	0.0649873	3.09e-07
Col3a1	14.0901	0.775897	0.0550668	7.43e-07
Fam213a	1.57101	8.38	5.33415	3.93e-05
Car2	0.976195	6.3512	6.50608	7.15e-05
Gadd45g	11.6059	1.70511	0.146918	0.0001134
Krt19	1.50103	7.86893	5.24235	0.00016964
Col6a1	8.6318	0.961741	0.111418	0.00017684
Krt8	1.77395	7.63662	4.30488	0.00050919
Serpinh1	7.3722	0.60554	0.0821384	0.00062462
Tmsb4x	16.9662	31.9821	1.88505	0.00070545
Prap1	0.19244	2.0768	10.792	0.00102826
Krt7	0.752265	4.78702	6.36348	0.00107711
Igfbp7	6.67941	0.512619	0.076746	0.00125017
Cldn7	0.843237	4.12108	4.88722	0.00176982
Gsn	6.04261	0.91528	0.151471	0.00236553
Igha	10.1783	2.72725	0.267947	0.00237368
Lum	5.93765	0.621027	0.104592	0.00262771
Col6a3	5.87466	0.729436	0.124166	0.00279876
Lcn2	1.86492	6.599	3.53849	0.00310814
Krt18	0.976195	4.05913	4.15812	0.00330305
Col6a2	9.69547	2.24716	0.231774	0.00352748
Cbr2	1.00419	4.78702	4.76706	0.00371913
Cd24a	1.01818	4.89543	4.80801	0.00394066
Jchain	5.50378	0.60554	0.110023	0.00405739
Ccl2	5.4268	0.218366	0.0402385	0.00438246
Igkc	12.6066	4.3379	0.344098	0.0049126
Prss23	5.18888	0.543592	0.104761	0.00556125
Lgals1	10.6682	3.25381	0.305002	0.00626209
Cd63	6.99432	1.93742	0.276999	0.00730099
Adh1	6.77738	1.58122	0.233308	0.00882618
Cldn3	0.430366	2.09229	4.86166	0.00964982
H2afz	1.87192	5.1742	2.76412	0.0123526
Gsto1	1.36807	4.66313	3.40854	0.013015
Plet1	0.486348	2.06132	4.23835	0.0133677
Ptma	3.74033	8.16318	2.18247	0.0145513
Epcam	0.528335	2.72725	5.16198	0.0166202
Wfdc2	0.962199	3.39319	3.5265	0.0167449
Ckmt1	0.227429	1.08564	4.77352	0.0222523
Sfn	0.612309	2.13875	3.49293	0.0243389
Serpina1e	0.241425	1.27148	5.26657	0.0248471
Crip1	2.2288	5.11225	2.29372	0.0262711
Egr1	3.63536	0.884306	0.243251	0.0263348
Fstl1	3.63536	0.60554	0.166569	0.0263348
Col6a4	3.58638	0.481645	0.134298	0.0276581
Rnf128	0.647298	2.5569	3.95011	0.0280343
Rab25	0.262418	1.07015	4.07803	0.028957
Fxyd3	0.661293	2.30911	3.4918	0.029591
Ndufa11	1.15114	3.17638	2.75933	0.0296663
Cldn4	1.16514	3.36222	2.88569	0.0308038
Ppia	5.01393	9.92869	1.98022	0.0322532
Gng5	1.75295	4.22949	2.41278	0.0330721
Perp	0.290409	1.47281	5.0715	0.0348238
Jun	5.01393	1.68963	0.336986	0.0398849
Fosb	4.97894	1.58122	0.317581	0.0410661
Clca1	0.318401	1.82901	5.74437	0.0411065
Vim	3.16651	0.512619	0.161888	0.0421025
Mfap5	3.15951	0.884306	0.279887	0.0423984
Sprr1a	0.766261	2.74274	3.57938	0.0426803
Padi2	0.325398	1.10112	3.38392	0.042739
Urah	0.325398	1.45732	4.47858	0.042739
Cyr61	6.45548	2.01485	0.312115	0.0443651
Alpl	0.332396	1.07015	3.2195	0.0443953
Spp1	0.332396	1.19405	3.59223	0.0443953
Ubb	18.4427	11.8955	0.644998	0.0446047
Kcnk1	0.339394	1.07015	3.15312	0.0460751
Muc1	0.339394	1.25599	3.70069	0.0460751
Phlda1	3.92927	7.03263	1.7898	0.0469566
Atp5g1	1.34008	3.03699	2.26628	0.0471735
Sgk1	3.03355	0.822358	0.271087	0.0480941
Cd34	3.03355	0.450671	0.148562	0.0480941
Golm1	0.35339	1.1321	3.20354	0.0495033
Hsp25-ps1	0.35339	1.11661	3.15971	0.0495033

## Sheet: cluster 4
Table S6: Representative genes of each cell cluster
GENEID	mean.ncl	mean.cl	fc	pv
Col3a1	4.37064	22.7197	5.19826	3.07e-10
Col1a2	6.26604	26.018	4.15222	6.97e-10
Sparc	8.45159	29.0146	3.43303	6.64e-09
Col1a1	7.51092	23.6046	3.14271	1.25e-06
Lum	1.81069	10.0898	5.57238	3.27e-06
Ccl2	1.48309	9.50661	6.41001	3.68e-06
Adh1	2.41909	11.1356	4.60324	9.03e-06
Serpinh1	2.97601	9.18483	3.0863	0.0010326
Sprr2f	6.46728	0.65764	0.101687	0.00154412
Adamts1	0.83257	4.90113	5.88674	0.00167448
Dcn	8.81663	18.5165	2.10018	0.00191443
Col6a3	2.49865	7.09326	2.83884	0.00421723
Cxcl1	0.664091	3.614	5.44203	0.00478755
Gsn	2.56417	7.53571	2.93885	0.00490411
Igha	7.2582	1.60287	0.220836	0.00578353
Prss23	2.20381	6.14803	2.78973	0.00750686
Sgk1	1.22101	4.53912	3.71752	0.00829269
Thbs1	0.79045	3.19166	4.03778	0.00870911
Col6a2	4.74972	10.3714	2.18358	0.00964649
Vcam1	0.158652	1.52243	9.59603	0.0113274
Mt2	0.486251	2.56821	5.28166	0.013359
Dpt	0.97765	3.37267	3.44977	0.0176316
Sparcl1	0.542411	2.26654	4.17865	0.0177988
Hk2	1.03849	3.39278	3.26703	0.0214201
Col6a1	4.0056	8.84294	2.20764	0.0214618
Il6	0.224171	1.03975	4.63821	0.0216645
Igkc	8.95703	3.37267	0.376538	0.0217617
Gpx3	1.58137	4.65979	2.94668	0.0226399
Tmsb4x	18.5463	10.5926	0.571144	0.0228415
Olfml3	0.598571	2.74922	4.59297	0.0229624
Jchain	3.76692	0.416304	0.110516	0.0230759
Nrp1	0.233531	1.05987	4.53843	0.0233681
Has1	0.626651	2.68888	4.29088	0.0258168
Pcolce	0.261611	1.26098	4.82005	0.0287932
Fam213a	3.51888	0.275525	0.0782989	0.0295797
Krt8	3.40656	0.376081	0.110399	0.0330996
Timp3	0.289691	1.28109	4.42226	0.0346666
Krt19	3.29424	0.376081	0.114163	0.0370382
Serpine1	0.74833	2.74922	3.6738	0.0402661
mt-Cytb	12.2143	6.85192	0.560975	0.0403959
Lcn2	3.16788	0.315748	0.0996714	0.0420318
Mgp	0.78109	2.32688	2.97901	0.0447232
Cxcl16	0.355211	1.10009	3.097	0.0499544

## Sheet: cluster 5
Table S6: Representative genes of each cell cluster
GENEID	mean.ncl	mean.cl	fc	pv
Dcn	6.80941	20.4865	3.00855	9.45e-06
Gadd45g	3.92222	13.7823	3.5139	6.14e-05
Ccl11	0.265866	3.09193	11.6296	0.00016821
Sprr2f	7.65104	0.542285	0.0708773	0.00047166
Hsd11b2	0.405209	3.33783	8.23731	0.00081304
Aldh1a2	0.455373	3.40255	7.472	0.00124656
Col1a1	7.85169	17.7297	2.25808	0.00128647
Col6a1	3.15862	9.43368	2.98664	0.00159492
Igfbp7	2.26126	7.53116	3.33052	0.00232725
Tmsb4x	20.7325	9.96432	0.480612	0.00317954
Fbln2	0.644879	3.79082	5.87834	0.0043216
Col6a4	1.15209	4.36028	3.78468	0.00655669
Laptm4a	1.64257	5.03328	3.06427	0.00681104
Crispld2	0.382914	2.49658	6.51995	0.00703691
Sparc	10.254	18.2345	1.77829	0.00908336
Igkc	9.98643	3.75199	0.375709	0.0103647
Dio2	0.159966	1.00821	6.30266	0.0115059
Igha	8.17497	2.12125	0.259481	0.0119275
Jchain	4.37369	0.529342	0.121029	0.0125708
Col6a2	4.29566	9.8349	2.28949	0.0127715
Ramp2	0.499962	2.50952	5.01942	0.0143769
P2ry14	0.505536	2.7166	5.3737	0.0148027
Lgals1	5.09828	10.6114	2.08138	0.0154967
Fam213a	4.15632	0.257553	0.0619666	0.0156272
Cd63	3.16977	7.19466	2.26977	0.0159592
Ddit4l	0.527831	2.10831	3.99429	0.0165771
Cd63-ps	0.996023	3.18253	3.19523	0.0187283
Jun	2.07175	5.87454	2.83554	0.0192605
Krt8	3.93894	0.5164	0.131101	0.0194264
Nppc	0.577994	2.18596	3.78198	0.0209865
Krt19	3.86091	0.386976	0.100229	0.0210048
Mettl7a1	0.22685	1.24117	5.47133	0.0221467
Ramp3	0.600289	2.65189	4.41769	0.0231322
Col1a2	8.3589	14.6624	1.75411	0.0240485
Lcn2	3.70485	0.361092	0.0974646	0.0245566
Tcf4	0.243571	1.24117	5.09572	0.0252546
Fos	4.17861	8.82539	2.11204	0.0270904
Cd34	1.1911	3.22135	2.70451	0.0329765
Mfap5	1.20782	3.77787	3.12783	0.034425
Des	0.293735	1.04704	3.56456	0.0355478
Ptma	5.05926	1.99183	0.393699	0.0383853
Htra1	0.739632	2.78131	3.7604	0.0391229
Hspa1a	1.83765	4.34734	2.3657	0.0391498
Col6a3	2.46748	5.74511	2.32833	0.0398275
Aebp1	1.27471	3.18253	2.49667	0.0405836
Serpinh1	3.13633	6.85815	2.18668	0.0407836
Gja1	0.321603	1.50002	4.66419	0.0418494
Vim	1.3193	3.22135	2.44172	0.0450138
Ubb	11.5081	17.3285	1.50577	0.0457248
Ubc	6.86515	11.155	1.62488	0.0473247
Car2	3.00813	0.128129	0.0425943	0.0493211

## Sheet: cluster 6
Table S6: Representative genes of each cell cluster
GENEID	mean.ncl	mean.cl	fc	pv
Apoe	1.31879	40.3055	30.5624	0
C1qa	0.249165	12.1154	48.624	0
C1qb	0.278186	15.9163	57.2146	0
C1qc	0.108207	9.58147	88.5479	0
Lyz2	0.560104	25.8937	46.2302	0
Tmsb4x	17.1891	54.4006	3.16483	2.78333e-13
Ccl8	0.381832	9.73984	25.5081	1.26925e-11
Cd74	0.949813	11.0068	11.5884	4.62393e-10
Fcer1g	0.427437	7.36427	17.2289	1.8789e-08
Ccl12	0.0999149	4.9887	49.9295	7.61599e-08
Wfdc17	0.104061	4.19684	40.3307	9.30069e-08
Ccl4	0.108207	4.35521	40.249	1.12682e-07
Fth1	7.08152	24.1516	3.41051	1.27292e-07
Ctsc	0.22429	5.30544	23.6543	1.45404e-07
Ctss	0.166248	4.35521	26.197	9.19316e-07
B2m	4.09236	16.0747	3.92797	1.50012e-06
Pf4	0.116498	3.40498	29.2278	6.98246e-06
Tyrobp	0.253311	4.35521	17.1931	7.02491e-06
Cfp	0.12479	3.08824	24.7475	9.13237e-06
Ctsb	3.75655	13.3824	3.56241	3.90718e-05
Ms4a7	0.0833315	2.61313	31.3582	9.0544e-05
H2-Aa	0.232582	3.8801	16.6827	0.000101154
Selenop	0.456458	4.83033	10.5822	0.000112871
Col1a1	11.4927	1.02941	0.0895711	0.000125578
F13a1	0.0999149	2.45476	24.5685	0.000154152
Serinc3	0.497916	4.03847	8.11074	0.000168481
Ms4a6c	0.108207	2.45476	22.6858	0.000194597
Lgmn	0.298916	3.40498	11.3911	0.000261853
Itm2b	3.18028	10.3733	3.26177	0.000469196
Ifi27l2a	0.634729	4.83033	7.61006	0.000506941
Ccl3	0.157957	2.13801	13.5354	0.00058332
Aif1	0.170394	2.7715	16.2652	0.000725509
Dcn	11.5673	2.29638	0.198523	0.000743172
Hspb1	1.09492	5.14707	4.70087	0.000942825
Cd68	0.211853	2.61313	12.3346	0.00135213
Laptm5	0.211853	2.13801	10.092	0.00135213
Col1a2	10.8501	2.45476	0.226243	0.00135724
Grn	0.49377	3.40498	6.89589	0.00167208
Calm1	2.67863	8.78961	3.28138	0.00180644
mt-Rnr2	3.22588	9.26472	2.872	0.0018562
Col3a1	8.51184	1.6629	0.195363	0.00189783
Sprr2f	5.8585	0.237557	0.0405491	0.00284231
Sparc	13.3459	4.67195	0.350067	0.00287763
Mrc1	0.0791857	1.50453	19	0.00297377
Ms4a6d	0.0791857	1.02941	13	0.00297377
Ly6e	1.38513	5.78055	4.1733	0.0030327
Ctsd	0.958105	4.35521	4.54565	0.00305178
C5ar1	0.0833315	1.18778	14.2537	0.00328429
Cx3cr1	0.0833315	1.34616	16.1542	0.00328429
Fcgr1	0.0833315	1.34616	16.1542	0.00328429
Lyve1	0.0833315	1.02941	12.3532	0.00328429
H2-Ab1	0.597416	3.40498	5.69951	0.0033035
Ifitm3	4.13382	10.5317	2.54769	0.00360154
Adgre1	0.0874774	1.50453	17.1991	0.0036093
Clec12a	0.0874774	1.34616	15.3886	0.0036093
Fcgr2b	0.0874774	1.18778	13.5782	0.0036093
Spi1	0.0874774	1.34616	15.3886	0.0036093
Cst3	1.00786	4.35521	4.32127	0.00377528
Cd93	0.0916232	1.02941	11.2353	0.00394868
Folr2	0.0916232	1.18778	12.9638	0.00394868
Gatm	0.0916232	1.02941	11.2353	0.00394868
Dck	0.0957691	1.02941	10.7489	0.0043023
Fcgr3	0.0957691	1.02941	10.7489	0.0043023
Fcrls	0.0957691	1.6629	17.3636	0.0043023
Ifi207	0.0957691	1.02941	10.7489	0.0043023
Sdc3	0.0957691	1.50453	15.71	0.0043023
Trf	0.0957691	1.50453	15.71	0.0043023
Psap	1.05346	4.19684	3.98386	0.00453944
Fyb	0.0999149	1.18778	11.888	0.00467004
Col6a1	5.34856	0.871042	0.162856	0.00473664
Klf2	0.34452	2.13801	6.20578	0.0052722
Clec4a1	0.108207	1.18778	10.977	0.0054474
Gadd45g	7.28467	1.82127	0.250014	0.00565221
Ftl1	9.78876	18.2919	1.86866	0.00574543
Csf1r	0.112352	1.97964	17.6199	0.00585677
Lst1	0.116498	1.18778	10.1957	0.00627978
Stab1	0.116498	1.50453	12.9146	0.00627978
Anxa2	5.04176	0.712671	0.141354	0.00644015
Tmsb10	10.4065	3.08824	0.296761	0.00760212
Ccl6	0.402562	2.92987	7.27806	0.0080597
Il10rb	0.133082	1.18778	8.92523	0.00810575
Ccl7	2.25161	6.25567	2.77831	0.00838096
Clta	0.78398	3.08824	3.93919	0.00847043
Cd53	0.137228	1.50453	10.9637	0.00859514
Rgs10	0.137228	1.02941	7.50151	0.00859514
Igkc	8.57402	2.13801	0.249359	0.00870142
Ucp2	0.414999	2.29638	5.53347	0.00874985
Bin1	0.141373	1.18778	8.40176	0.00909745
Dab2	0.141373	1.6629	11.7625	0.00909745
Plin2	0.435728	2.13801	4.90676	0.00997489
Ccrl2	0.149665	1.18778	7.93629	0.0101404
Tuba1b	1.28977	4.67195	3.62231	0.0103199
Trem2	0.153811	1.34616	8.75202	0.0106808
Efhd2	0.157957	1.18778	7.51969	0.0112337
Unc93b1	0.157957	1.02941	6.51706	0.0112337
Ctsz	0.456458	2.61313	5.7248	0.0112946
Hexb	0.162103	1.97964	12.2123	0.0117989
Rac2	0.162103	1.6629	10.2583	0.0117989
Ccl9	0.166248	1.6629	10.0025	0.0123764
Cyr61	4.3577	0.237557	0.0545143	0.012775
Arhgdib	0.178686	1.18778	6.64733	0.0141812
Cotl1	0.497916	2.29638	4.61199	0.0142226
Rnf130	0.191124	1.02941	5.38612	0.0160923
Mcm2	0.203561	1.02941	5.05703	0.0181067
Mfsd1	0.203561	1.18778	5.83503	0.0181067
Pltp	0.203561	1.50453	7.39104	0.0181067
Creg1	0.211853	1.02941	4.8591	0.0195057
Epn1	0.211853	1.02941	4.8591	0.0195057
Abcf1	0.236728	1.02941	4.34851	0.0239623
Nudt9	0.236728	1.02941	4.34851	0.0239623
Lum	3.66534	0.712671	0.194435	0.0255489
Col6a3	3.65291	0.871042	0.238452	0.025869
Alox5ap	0.253311	1.97964	7.81506	0.0271419
H2-Eb1	0.253311	1.82127	7.18985	0.0271419
Tm4sf1	0.253311	1.02941	4.06383	0.0271419
BC005537	0.261603	1.02941	3.93502	0.0287918
H2-D1	2.29307	5.93892	2.58995	0.0295597
Cd52	0.265749	1.82127	6.85335	0.0296315
H3f3b	5.65949	10.3733	1.83291	0.0299968
S100a11	3.49122	0.395928	0.113407	0.0304136
Mcm6	0.27404	1.02941	3.75643	0.0313398
Actr2	0.278186	1.6629	5.97765	0.0322082
Jchain	3.41245	0.395928	0.116025	0.0329086
Atp2b1	0.29477	1.02941	3.49226	0.0357749
Rab7b	0.29477	1.6629	5.64135	0.0357749
Igha	6.7001	2.29638	0.342739	0.0369854
Celf2	0.303061	1.02941	3.39672	0.0376127
Snx3	0.730084	2.61313	3.57922	0.0378874
Ctsa	0.307207	1.50453	4.89744	0.038545
Prss23	3.20515	0.5543	0.17294	0.0404964
Fam213a	3.15955	0.5543	0.175436	0.0423876
Actg1	4.93397	1.97964	0.401227	0.0426187
Junb	1.89092	4.03847	2.13572	0.0433043
Snx2	0.332082	1.97964	5.9613	0.0443193
Tpd52	0.336228	1.02941	3.06165	0.0453111
Krt8	3.08907	0.237557	0.0769024	0.0454855
Npc2	0.792271	2.13801	2.69859	0.0462994
Pea15a	0.340374	1.02941	3.02436	0.046311
S100a10	2.99786	0.5543	0.184898	0.049833

## Sheet: cluster 7
Table S6: Representative genes of each cell cluster
GENEID	mean.ncl	mean.cl	fc	pv
Ifitm3	3.2835	18.0684	5.50278	2.29713e-09
Clu	0.338332	6.07055	17.9426	7.45153e-08
mt-Rnr1	0.753627	6.60776	8.76795	1.41474e-05
Ldhb	0.14021	3.11586	22.2228	1.43741e-05
Dcn	10.6712	0.340237	0.0318837	2.28118e-05
Col1a1	10.5645	0.519309	0.0491561	2.53886e-05
mt-Rnr2	2.70437	11.3532	4.19808	2.65535e-05
Col1a2	10.012	0.429773	0.0429256	4.41883e-05
Gstm7	0.0716289	2.84725	39.75	5.80037e-05
Ltf	0.94794	6.07055	6.40394	5.96032e-05
BC048679	0.0868691	2.66818	30.7149	0.000102293
Igkc	7.91652	0.340237	0.0429781	0.000361266
Col3a1	7.84793	0.340237	0.0433537	0.000386974
Sparc	12.279	2.31003	0.188128	0.000405569
Tmem176b	0.753627	4.54843	6.03539	0.00108513
Lgals1	6.56776	0.96699	0.147233	0.0013959
Igha	6.20199	0.250701	0.0404227	0.00201376
Lcn2	2.30051	7.95081	3.45611	0.00258133
Col6a2	5.82099	0.250701	0.0430685	0.00294968
Msx1	0.281181	2.31003	8.21545	0.00300306
Sult1d1	0.083059	1.59374	19.1881	0.00326335
Ubc	7.90128	1.77281	0.224371	0.00327209
Egfl6	0.0906791	1.05653	11.6513	0.00387004
Gstm1	0.643136	3.11586	4.84479	0.00428056
Ftl1	9.34528	2.13096	0.228025	0.00468037
Chchd10	0.330712	2.39957	7.25576	0.00471072
Cldn10	0.121159	1.77281	14.6321	0.00677133
Lbp	0.121159	1.2356	10.1981	0.00677133
Col6a1	4.92182	0.340237	0.0691283	0.00725952
Cxcl14	0.12878	1.2356	9.59467	0.00761152
Anxa2	4.63988	0.250701	0.0540319	0.00962785
Rpl38	2.93678	7.6822	2.61585	0.0105601
Rps26	4.83038	10.1892	2.1094	0.0108148
Pigr	0.15926	1.77281	11.1316	0.0114098
Nfkbia	4.41889	0.608846	0.137782	0.0120124
Siva1	0.16688	1.41467	8.47717	0.0124652
Iah1	0.17831	1.50421	8.4359	0.0141248
Tmem158	0.18212	1.05653	5.80126	0.0146981
Tmsb10	9.48244	3.65307	0.385246	0.0149492
Serpinh1	4.13314	0.698382	0.168971	0.0159916
Gm15427	4.10647	0.96699	0.23548	0.0164243
Rps21	2.01094	5.89148	2.92971	0.0169288
Adh1	4.07218	0.161165	0.0395771	0.016998
Rpl11	2.63198	6.16008	2.34047	0.0181667
Id3	0.547885	2.84725	5.1968	0.0182697
Tpt1	2.6396	6.51823	2.4694	0.0184205
Cyr61	3.98455	0.608846	0.152802	0.0185568
Prdx6	0.559315	2.2205	3.97003	0.0192762
Hspe1	1.51945	4.01122	2.63992	0.0194787
mt-Nd1	6.68587	12.8753	1.92575	0.0195038
Rplp1	3.99598	8.30895	2.07933	0.021173
S100g	0.227841	1.32513	5.81605	0.0223258
mt-Nd4	4.74656	9.9206	2.09006	0.0234515
Rps27	6.16389	11.9799	1.94357	0.0239283
Gm10736	5.61906	1.68328	0.299566	0.0239353
Igfbp7	3.44733	7.41359	2.15053	0.0246947
Rpl7	3.44733	7.14498	2.07261	0.0246947
Ftl1-ps1	3.60735	0.250701	0.0694973	0.0270708
Rps29	5.64954	10.7264	1.89864	0.0296653
Gsn	3.50829	0.161165	0.0459383	0.029893
Ndufa2	1.17654	3.02632	2.57222	0.0317431
Id1	0.277371	1.05653	3.80907	0.0320361
Lum	3.37113	0.340237	0.100927	0.0342925
Col6a3	3.36351	0.340237	0.101155	0.0345551
H2-K1	1.21083	3.38446	2.79515	0.0346878
Sftpd	0.292612	1.14606	3.91667	0.0353018
Mt1	2.40338	5.17519	2.1533	0.0358198
Dut	0.296422	1.05653	3.56427	0.0361375
Ptma	3.72546	7.50313	2.01401	0.0363532
Rpl32	6.57919	11.2636	1.71201	0.0364105
Ivns1abp	0.304042	1.41467	4.65288	0.0378317
mt-Nd2	3.08919	6.16008	1.99408	0.0381329
Gadd45g	6.65158	2.04142	0.306908	0.0383344
Ly6e	1.26036	3.56354	2.82739	0.0392116
mt-Cytb	10.534	16.6358	1.57925	0.0403405
Glrx5	0.315472	1.2356	3.91667	0.0404287
Mgst1	0.315472	1.05653	3.34903	0.0404287
B2m	3.81691	7.77173	2.03613	0.0408785
Jchain	3.14253	0.0716289	0.0227934	0.0431099
Pclaf	0.330712	1.95189	5.90207	0.0439926
Rplp2	3.19968	6.16008	1.92522	0.0445181
Usmg5	1.32513	3.11586	2.35135	0.0456107
Rps3	3.91978	7.14498	1.8228	0.046399
Fosb	3.06633	0.787918	0.256958	0.0465266
Rpl27	2.56721	5.7124	2.22514	0.0465956
Slc39a4	0.342142	1.95189	5.7049	0.0467391
Gpx1	4.81133	1.32513	0.27542	0.0471798
Sumo3	0.345952	1.14606	3.31278	0.0476682
Ccl2	3.00537	0.0716289	0.0238337	0.0494538
Mrpl18	0.353572	1.14606	3.24138	0.0495466

## Sheet: cluster 8
Table S6: Representative genes of each cell cluster
GENEID	mean.ncl	mean.cl	fc	pv
Gm23935	0.232264	12.2705	52.8298	0
Gm42418	0.364046	8.41588	23.1176	2.21e-10
mt-Rnr2	2.66692	17.41	6.5281	5.66e-10
Lars2	0.126839	5.84615	46.0909	5.16e-09
Col1a1	8.99901	30.2586	3.36244	7.31e-09
1500015O10Rik	0.143312	3.91884	27.3448	1.56e-05
Lsp1	0.894465	6.48858	7.25414	4.15e-05
Fbln2	1.30628	7.77345	5.95082	6.6e-05
Mettl7a1	0.426642	4.56128	10.6911	8.25e-05
Gm24270	0.0840106	2.63398	31.3529	9.27e-05
Rrbp1	0.838458	5.20371	6.20629	0.00023566
Mfap4	0.617725	4.56128	7.384	0.00044857
Sgce	0.169668	2.63398	15.5243	0.00071654
Htra3	0.413464	3.27641	7.9243	0.00087541
Mmp23	0.466176	3.91884	8.40636	0.00135722
Mfap5	1.64232	6.48858	3.95085	0.00154049
Igfbp7	3.20393	9.70075	3.02776	0.00176519
Sag	0.0642434	1.34911	21	0.00197671
Spin2c	0.0675379	1.34911	19.9756	0.00217989
Nicn1	0.080716	1.34911	16.7143	0.00308652
Nfatc3	0.0873051	1.34911	15.4528	0.0035953
Rasl11a	0.0938941	1.34911	14.3684	0.00414039
Ogt	0.0971887	1.34911	13.8814	0.0044264
P2rx4	0.0971887	1.99154	20.4915	0.0044264
Prrx2	0.0971887	1.34911	13.8814	0.0044264
Cenpt	0.100483	1.34911	13.4262	0.00472129
Exosc10	0.100483	1.34911	13.4262	0.00472129
Ndrg2	0.100483	1.34911	13.4262	0.00472129
Dkk3	0.103778	1.34911	13	0.00502501
Pcgf2	0.103778	1.34911	13	0.00502501
St6galnac6	0.103778	1.34911	13	0.00502501
Col6a2	4.98298	11.628	2.33355	0.00527395
Fbln5	0.110367	1.34911	12.2239	0.00565869
Adamts5	0.113661	1.34911	11.8696	0.00598853
Rab13	0.113661	1.34911	11.8696	0.00598853
Ckap4	0.36734	2.63398	7.1704	0.00628351
Fam53a	0.116956	1.34911	11.5352	0.00632696
Mad2l2	0.116956	1.34911	11.5352	0.00632696
Zfp9	0.116956	1.34911	11.5352	0.00632696
Arsi	0.12025	1.34911	11.2192	0.0066739
Elp2	0.12025	1.34911	11.2192	0.0066739
Ppp1r10	0.12025	1.34911	11.2192	0.0066739
Tex10	0.123545	1.34911	10.92	0.00702932
Trnau1ap	0.123545	1.34911	10.92	0.00702932
Xist	0.387107	2.63398	6.80426	0.00724743
Flot1	0.126839	1.34911	10.6364	0.00739314
Ubc	6.89051	1.34911	0.195792	0.00798041
Slc50a1	0.133429	1.34911	10.1111	0.00814577
Snapc2	0.133429	1.34911	10.1111	0.00814577
Timm44	0.136723	1.34911	9.86747	0.00853445
Gm12251	0.140018	1.34911	9.63529	0.00893131
Thra	0.140018	1.34911	9.63529	0.00893131
Fos	4.71283	0.706677	0.149948	0.00894616
mt-Nd2	2.8613	7.13101	2.49223	0.0091403
Sprr2f	4.66011	0.0642434	0.0137858	0.00943116
Anxa3	0.812102	3.27641	4.03448	0.0095399
Gm4366	0.812102	3.27641	4.03448	0.0095399
Gga2	0.149901	1.34911	9	0.0101703
Gm11263	0.149901	1.34911	9	0.0101703
Rps15a-ps4	0.149901	1.34911	9	0.0101703
Atg4b	0.153196	1.34911	8.80645	0.0105993
Scarf2	0.153196	1.34911	8.80645	0.0105993
mt-Nd1	6.18878	12.9129	2.08651	0.0110822
Myl6	2.41324	6.48858	2.68874	0.0118808
Dlgap4	0.163079	1.99154	12.2121	0.0119333
Hexb	0.163079	1.34911	8.27273	0.0119333
Wbscr22	0.163079	1.34911	8.27273	0.0119333
Sparc	10.6067	18.6948	1.76254	0.0125133
Cenpb	0.172963	1.34911	7.8	0.0133367
Poldip2	0.172963	1.34911	7.8	0.0133367
Tmem97	0.172963	1.34911	7.8	0.0133367
Ddt	0.176257	1.34911	7.65421	0.0138197
Fdft1	0.176257	1.34911	7.65421	0.0138197
Mrps10	0.176257	1.34911	7.65421	0.0138197
mt-Nd5	1.39853	4.56128	3.26148	0.0141714
Shmt2	0.179552	1.34911	7.51376	0.0143102
Cebpzos	0.189436	1.34911	7.12174	0.015826
Mocs2	0.19273	1.34911	7	0.016346
Qpct	0.196025	1.34911	6.88235	0.0168731
Rgs2	0.196025	1.34911	6.88235	0.0168731
Rhou	0.196025	1.34911	6.88235	0.0168731
Zdhhc3	0.196025	1.34911	6.88235	0.0168731
Rps26	4.50198	9.70075	2.15477	0.0170603
Col5a3	0.202614	1.34911	6.65854	0.0179488
Fkbp10	0.202614	1.99154	9.82927	0.0179488
Smox	0.202614	1.34911	6.65854	0.0179488
Aco2	0.205908	1.34911	6.552	0.0184974
Camk1	0.205908	1.34911	6.552	0.0184974
Rp9	0.205908	1.34911	6.552	0.0184974
Gdi1	0.212497	1.34911	6.34884	0.0196154
Tmsb4x	14.7513	7.77345	0.526968	0.0205347
Myl9	0.581485	2.63398	4.52975	0.0213128
Nfkbia	3.83978	0.706677	0.184041	0.0214456
Rps19	6.79497	12.9129	1.90036	0.0218493
Angptl4	0.225675	1.99154	8.82482	0.0219339
Cpxm1	0.22897	1.34911	5.89209	0.0225304
2810428I15Rik	0.235559	1.34911	5.72727	0.0237434
Tgfb2	0.235559	1.34911	5.72727	0.0237434
Cdc16	0.238854	1.34911	5.64828	0.0243597
Dnpep	0.238854	1.34911	5.64828	0.0243597
Serping1	0.617725	2.63398	4.264	0.0248878
Cd81	1.08884	3.27641	3.00908	0.0249007
Dcn	9.16044	15.4826	1.69016	0.0251312
Aldoa	1.09543	3.27641	2.99098	0.0253803
Trip6	0.245443	1.34911	5.49664	0.0256118
Laptm4a	2.22546	5.20371	2.33827	0.0260902
Efemp2	0.248737	1.34911	5.42384	0.0262476
Prpsap1	0.252032	1.34911	5.35294	0.0268896
Scube1	0.252032	1.99154	7.90196	0.0268896
Crabp1	0.255326	1.34911	5.28387	0.027538
B2m	3.5828	0.706677	0.197241	0.0277382
C1qtnf6	0.261915	1.34911	5.15094	0.0288535
Rab7b	0.261915	1.34911	5.15094	0.0288535
Rnf187	0.261915	1.34911	5.15094	0.0288535
Adh1	3.5235	0.706677	0.200561	0.029435
Col1a2	8.59708	14.8402	1.72619	0.0296303
Cd151	0.268504	1.34911	5.02454	0.0301937
Cyr61	3.4642	0.706677	0.203994	0.0312355
Pfdn6	0.275093	1.34911	4.90419	0.0315581
Cd320	0.278388	1.99154	7.15385	0.0322493
Malat1	0.690204	2.63398	3.81623	0.0329427
Cnih4	0.281682	1.34911	4.78947	0.0329465
Gm9493	0.281682	1.34911	4.78947	0.0329465
Igkc	6.84439	2.63398	0.384838	0.0331748
Pea15a	0.284977	1.34911	4.7341	0.0336495
Cxcl12	0.288271	1.34911	4.68	0.0343583
Gm13456	0.291566	1.34911	4.62712	0.035073
Igfbp6	1.81364	4.56128	2.51499	0.0373525
Gm12481	0.729739	2.63398	3.60948	0.0378394
Cmtm3	0.304744	1.34911	4.42703	0.0379886
Eef1g	1.82682	4.56128	2.49684	0.038328
Eef1a1	5.18065	9.70075	1.8725	0.0387251
1110004F10Rik	0.311333	1.34911	4.33333	0.0394799
Gadd45b	0.311333	1.34911	4.33333	0.0394799
Dpm3	0.314628	1.34911	4.28796	0.0402338
Kdelr3	0.314628	1.99154	6.32984	0.0402338
Socs2	0.314628	1.34911	4.28796	0.0402338
Gm11249	0.317922	1.34911	4.24352	0.0409932
Gpi1	0.317922	1.34911	4.24352	0.0409932
Srpr	0.317922	1.34911	4.24352	0.0409932
Gm10036	0.324511	1.34911	4.15736	0.042528
Serf2	1.88612	4.56128	2.41834	0.0429095
Ndufs3	0.3311	1.34911	4.07463	0.044084
Pin1	0.334395	1.34911	4.03448	0.0448699
Pofut2	0.337689	1.34911	3.99512	0.0456609
Ly6a	1.32934	3.27641	2.46468	0.0460415
Cnn2	0.340984	1.34911	3.95652	0.046457
Pdia6	1.33593	3.27641	2.45253	0.0467267
Rps27l	1.33923	3.27641	2.44649	0.0470714
Emc10	0.344279	1.34911	3.91866	0.0472583
Ly6c1	0.344279	1.34911	3.91866	0.0472583
Maged2	0.344279	1.34911	3.91866	0.0472583
Myl12a	1.94542	4.56128	2.34462	0.0478062
Ogn	1.35899	3.27641	2.41091	0.0491694

## Sheet: cluster 9
Table S6: Representative genes of each cell cluster
GENEID	mean.ncl	mean.cl	fc	pv
Cxcl1	1.00167	8.10657	8.09302	1.13e-06
Has1	0.819683	7.40772	9.0373	2.43e-06
Ptx3	0.230035	4.26294	18.5316	4.42e-06
Plat	0.32103	4.43765	13.8231	2.17e-05
Cryab	0.914318	5.3112	5.80892	0.00037157
Gsn	3.14916	10.0284	3.18447	0.00043196
Col3a1	7.14566	17.5409	2.45477	0.00044959
Clec3b	0.186358	2.16641	11.625	0.00093743
Cygb	0.208197	2.16641	10.4056	0.00128613
Fn1	0.794205	4.08822	5.14757	0.00136355
Adh1	3.68421	10.2031	2.76941	0.001508
Ifi205	0.50666	3.03996	6	0.00183365
Serpina3n	0.0698842	1.11815	16	0.00232971
Mgp	0.932517	4.61236	4.94614	0.00271902
Fgl2	0.572177	3.7388	6.53435	0.00283311
Mbd1	0.106282	1.11815	10.5205	0.00526033
Sprr2f	5.14377	0.244595	0.0475517	0.00581662
Gpc3	0.113562	1.11815	9.84615	0.00597681
Pcsk5	0.117202	1.11815	9.54037	0.00635082
Slit3	0.120841	1.11815	9.25301	0.00673521
Ccl2	2.71966	7.40772	2.72377	0.00686809
Fosb	2.81065	7.23301	2.57343	0.00826867
Dpt	1.27466	4.61236	3.6185	0.00984025
Cd248	0.470262	2.51583	5.34985	0.0122207
Plpp3	0.88156	3.03996	3.44839	0.0125474
Emp1	1.36565	4.43765	3.24947	0.0129123
Cilp	0.171799	1.64228	9.55932	0.0131643
Lum	3.07636	7.58243	2.46474	0.0135844
Ly6a	1.39841	4.26294	3.04841	0.0141604
Igha	5.89721	1.81699	0.30811	0.0188904
Thbd	0.215476	1.11815	5.18919	0.0201246
Prss23	2.69054	6.53417	2.42857	0.0201659
C3	0.572177	2.16641	3.78626	0.0204363
Efemp1	0.233675	1.46757	6.28037	0.0233877
Dcn	9.86459	16.4927	1.67191	0.0240058
C1ra	0.240955	1.9917	8.26586	0.0247497
Ifi204	0.240955	1.11815	4.64048	0.0247497
Pdpn	0.240955	1.11815	4.64048	0.0247497
Tcf21	0.619494	2.34112	3.77908	0.0250615
Col14a1	0.248234	1.11815	4.5044	0.0261433
S100a16	0.634053	2.16641	3.41676	0.0265883
Tnfaip6	1.11815	3.38938	3.03125	0.0270653
Ndel1	0.255514	1.11815	4.37607	0.0275679
Tmem45a	0.255514	1.11815	4.37607	0.0275679
Fam114a1	0.259154	1.46757	5.66292	0.0282918
Irf1	0.266433	1.11815	4.19672	0.0297621
Nid1	0.284632	1.11815	3.92839	0.0335669
Mat2a	0.288272	1.46757	5.09091	0.0343495
Mgst1	0.317391	1.29286	4.07339	0.0408597
Ecm1	0.32467	1.11815	3.44395	0.0425543
Il6	0.32831	1.64228	5.00222	0.0434113
Pmp22	0.32831	1.29286	3.93792	0.0434113
Dusp1	2.52311	5.83533	2.31275	0.0434909
Mt2	0.786925	2.69054	3.41906	0.0455235
Fstl1	1.93346	4.78707	2.4759	0.0467729
Cd55	0.342869	1.29286	3.7707	0.0469029
Jchain	2.99992	0.244595	0.0815336	0.0497451
