# Supplementary material for: Digital Cell Atlas of Mouse Uterus: From Regenerative Stage to Maturational Stage
Source: Front Genet. 2022 May 20;13:847646. doi: 10.3389/fgene.2022.847646 (PMC9163836; doi:10.3389/fgene.2022.847646)
Supplement: Supplementary file 5 [file Table4.XLSX]

## Sheet: c0 maturational
Table S4: Representative genes of 3 sub-clusters of epithelial cells
	p_val	avg_logFC	pct.1	pct.2	p_val_adj
Tmsb10	6.3175e-13	0.596547	1	0.861	6.79763e-09
Clu	2.04647e-10	-1.59058	0.262	0.715	2.202e-06
Gstm7	7.25137e-10	-1.92562	0	0.358	7.80248e-06
Tmsb4x	8.47691e-10	0.40409	1	0.987	9.12115e-06
Gstm1	1.7659e-09	-1.59735	0.143	0.53	1.90011e-05
Msx1	2.78039e-09	-1.27912	0.238	0.642	2.99169e-05
BC048679	3.37394e-09	-1.93625	0.036	0.384	3.63036e-05
Igkc	4.12156e-09	0.261096	0.893	0.603	4.43479e-05
Pigr	1.59477e-08	-1.19086	0.119	0.483	0.000171597
Ltf	2.76376e-08	-0.924868	0.631	0.887	0.000297381
Ldhb	5.578e-08	-1.54931	0.095	0.424	0.000600193
Tceal9	1.59789e-07	-0.883352	0.393	0.748	0.00171933
Cldn10	2.72594e-07	-1.38631	0.048	0.338	0.00293312
Prdx6	2.86679e-07	-0.853711	0.357	0.709	0.00308467
Gm2000	3.01e-07	0.475003	0.952	0.788	0.00323876
Rbp1	4.06499e-07	-0.799224	0.143	0.497	0.00437393
Igfbp7	4.69835e-07	-0.904463	0.167	0.523	0.00505543
Tmem176a	4.75243e-07	-0.650114	0.369	0.762	0.00511362
Mgst1	7.52565e-07	-0.75201	0.143	0.483	0.0080976
Ifitm3	8.0956e-07	-0.90758	0.857	0.98	0.00871086
mt-Rnr1	9.69766e-07	-1.10575	0.524	0.808	0.0104347
Rplp1	1.04195e-06	-0.441838	0.917	0.98	0.0112114
Fam213a	1.127e-06	0.534126	0.881	0.55	0.0121265
Pcna	1.17666e-06	-0.826672	0.119	0.437	0.0126608
Tmem176b	1.29487e-06	-0.832532	0.476	0.795	0.0139328
Gm10076	1.82212e-06	0.606312	0.81	0.623	0.019606
Trmt112	2.03796e-06	-0.780146	0.179	0.503	0.0219284
Gm10736	2.12535e-06	0.446486	0.952	0.828	0.0228687
Ywhaq	3.02096e-06	-0.503407	0.274	0.629	0.0325055
Aldh1a1	3.17703e-06	-0.797603	0.048	0.318	0.0341849
Dgat2	3.47943e-06	-0.791396	0.107	0.411	0.0374387
FALSE	4.14338e-06	0.332253	1	1	0.0445828
Gm11478	4.182e-06	0.668778	0.738	0.583	0.0449984
Chchd10	4.42614e-06	-0.715904	0.333	0.675	0.0476253
Egfl6	4.85783e-06	-1.00683	0.06	0.311	0.0522703
Anxa2	5.36793e-06	0.474931	0.905	0.596	0.0577589
Lamp2	5.8765e-06	-0.723089	0.238	0.563	0.0632311
Krt7	5.91844e-06	0.546112	0.833	0.609	0.0636824
Kctd14	5.96816e-06	-1.14298	0.024	0.252	0.0642174
Iah1	6.42719e-06	-1.03536	0.036	0.272	0.0691565
Rpl35	6.47866e-06	0.429856	0.976	0.887	0.0697104
Rps26	6.76427e-06	-0.37012	0.94	0.993	0.0727836
Gm15536	6.97874e-06	0.620268	0.774	0.715	0.0750913
Ivns1abp	9.31077e-06	-0.644222	0.226	0.536	0.100184
Dut	1.08109e-05	-0.709404	0.155	0.45	0.116325
Serinc3	1.10916e-05	-0.648144	0.202	0.51	0.119346
Stx18	1.18127e-05	-0.837408	0.083	0.351	0.127105
Car2	1.21944e-05	0.499867	0.893	0.642	0.131212
Ppia	1.52177e-05	0.363355	0.94	0.887	0.163742
Gng12	1.58055e-05	0.483596	0.833	0.748	0.170067
Gng5	1.74455e-05	0.433265	0.869	0.808	0.187714
Sox17	1.80861e-05	-0.828568	0.083	0.338	0.194607
Fermt1	1.98785e-05	-0.593082	0.119	0.397	0.213892
Tmem234	2.00335e-05	-0.541895	0.179	0.483	0.21556
Crip1	2.11223e-05	0.425918	0.905	0.742	0.227276
Prpf19	2.19255e-05	-0.414608	0.107	0.377	0.235918
Sprr2f	2.45876e-05	0.484864	0.94	0.748	0.264563
Id3	2.59288e-05	-0.902738	0.131	0.397	0.278994
Egr1	2.6152e-05	-0.387317	0.226	0.536	0.281396
Siva1	2.78528e-05	-0.633482	0.071	0.325	0.299697
mt-Nd3	3.39893e-05	0.578748	0.762	0.609	0.365724
Gstm2	3.48863e-05	-0.986543	0.155	0.417	0.375376
Slc39a4	4.04355e-05	-0.678857	0.274	0.563	0.435086
Sfr1	4.52762e-05	-0.308729	0.06	0.305	0.487172
Bcas2	4.63518e-05	-0.528847	0.167	0.457	0.498746
Anxa1	5.23418e-05	0.479801	0.881	0.662	0.563198
Rfc3	5.25424e-05	-0.640603	0.048	0.265	0.565356
Gm15427	5.2849e-05	0.444328	0.845	0.735	0.568656
Polr2e	5.59845e-05	-0.398167	0.202	0.517	0.602394
Sfxn1	5.87561e-05	-0.546997	0.167	0.437	0.632216
Ghitm	5.9077e-05	-0.522609	0.167	0.444	0.635669
Cyb5r3	6.41211e-05	-0.743442	0.179	0.45	0.689943
Polr2i	7.01649e-05	-0.443665	0.095	0.351	0.754975
Id2	7.41394e-05	-0.814438	0.143	0.391	0.79774
Col6a2	7.41533e-05	0.551469	0.738	0.576	0.797889
Dhrs4	8.03147e-05	-0.604749	0.083	0.318	0.864186
H2afv	8.60916e-05	-0.604764	0.179	0.45	0.926345
Rps9	8.76792e-05	-0.283478	0.917	0.993	0.943428
Dnajb9	8.96372e-05	-0.502583	0.083	0.325	0.964496
Nop58	9.27672e-05	-0.431969	0.19	0.497	0.998175
Dcun1d5	9.78582e-05	-0.33703	0.119	0.384	1
Ptn	0.000104435	-0.604579	0.083	0.318	1
Cd63	0.00010444	-0.463998	0.571	0.848	1
Mt1	0.00010739	-0.558074	0.583	0.887	1
Pdha1	0.000108823	-0.437346	0.167	0.444	1
Myl6	0.000115825	0.506736	0.798	0.735	1
Tbcb	0.000118498	-0.612667	0.19	0.464	1
Uqcrh	0.000142425	-0.436668	0.571	0.841	1
Lbp	0.000153038	-0.927936	0.06	0.252	1
Rps23-ps1	0.000153389	0.667958	0.607	0.464	1
Mt2	0.000174403	-0.930811	0.179	0.417	1
Arl6ip1	0.000179482	-0.671996	0.131	0.358	1
2410006H16Rik	0.000198363	-0.328982	0.131	0.397	1
Ndufa8	0.000199069	-0.422223	0.238	0.536	1
Sgk1	0.000201538	-0.549876	0.119	0.351	1
Atp6v1d	0.000206204	-0.406993	0.071	0.291	1
Lamp1	0.000208814	-0.352209	0.25	0.556	1
mt-Rnr2	0.0002294	-0.88651	0.702	0.921	1
Plekhs1	0.000241974	-0.783394	0.083	0.291	1
Mbd3	0.000244647	-0.560097	0.095	0.318	1
Eif3k	0.000246513	-0.34557	0.405	0.742	1
Cox7a2l	0.000251405	-0.616112	0.262	0.536	1
Sf3b4	0.000255448	-0.54555	0.119	0.351	1
Rad23a	0.000276629	-0.420344	0.107	0.338	1
Slc25a4	0.000291727	-0.455206	0.321	0.609	1
mt-Nd4	0.000312123	-0.453964	0.94	0.98	1
Rps6-ps4	0.000327278	0.55235	0.679	0.523	1
Brk1	0.000340086	-0.437535	0.298	0.596	1
Smap1	0.000355251	-0.686553	0.071	0.265	1
Eif4h	0.00035932	-0.432746	0.262	0.543	1
Gm13436	0.000376014	0.736366	0.583	0.45	1
Epn1	0.00037709	-0.351583	0.06	0.258	1
Ucp2	0.000397307	-0.504093	0.274	0.536	1
Cenpx	0.000397841	-0.496866	0.107	0.331	1
Use1	0.000400863	-0.53714	0.143	0.371	1
Tpm1	0.000406337	-0.305092	0.155	0.411	1
Cdk4	0.000424502	-0.304695	0.298	0.603	1
Wbp4	0.000433448	-0.473746	0.06	0.252	1
Pls3	0.000441159	-0.384352	0.155	0.411	1
Mgp	0.000446855	-0.615504	0.119	0.338	1
Gm9794	0.000463494	0.582494	0.619	0.483	1
Selenoh	0.000481048	-0.381101	0.31	0.596	1
Chd3	0.000484046	-0.445532	0.155	0.404	1
Ly6e	0.000542685	-0.417154	0.548	0.788	1
2410015M20Rik	0.000545973	-0.496439	0.31	0.583	1
Mrpl32	0.000585944	-0.479487	0.107	0.325	1
Rpl15	0.000615693	0.397889	0.857	0.775	1
Rnaseh2c	0.00069351	-0.527088	0.179	0.411	1
Dbi	0.000762593	0.396103	0.786	0.768	1
Gm14303	0.000766303	0.502218	0.798	0.702	1
Gm11361	0.000790868	0.453636	0.81	0.722	1
Bex3	0.000803225	-0.381206	0.202	0.457	1
Ifitm1	0.000816068	-0.899818	0.333	0.583	1
Itm2b	0.00083845	-0.260925	0.631	0.861	1
Cdc123	0.000844819	-0.551677	0.107	0.298	1
Hnrnpf	0.000849546	0.513685	0.631	0.47	1
Polr1c	0.000855104	-0.407323	0.071	0.258	1
Med28	0.000865739	-0.266785	0.25	0.53	1
Rps23	0.000874168	0.250894	0.952	0.921	1
Pfn1	0.000875717	0.351633	0.857	0.828	1
Tyms	0.000885363	-0.431722	0.226	0.483	1
Gpx1	0.00095175	0.329011	0.929	0.854	1
Mrps28	0.000955551	-0.295642	0.107	0.311	1
Tipin	0.000958762	-0.596543	0.107	0.298	1
Sumo3	0.000976982	-0.25606	0.19	0.45	1
Slc25a11	0.00103667	-0.256503	0.107	0.318	1
0610007P14Rik	0.00105101	-0.278306	0.095	0.298	1
Cfdp1	0.00105888	-0.314552	0.214	0.457	1
Atpif1	0.0010663	-0.385525	0.548	0.801	1
Arl6ip5	0.00106782	-0.417103	0.119	0.325	1
Pabpc4	0.00109571	-0.419725	0.179	0.424	1
Atp5c1	0.00114323	-0.344483	0.536	0.788	1
Tmem50a	0.00122975	-0.469476	0.202	0.43	1
Cox5b	0.00123716	0.399019	0.774	0.735	1
Mrpl14	0.0012428	-0.292795	0.179	0.417	1
Xist	0.00128292	-0.51363	0.119	0.318	1
Cyb5b	0.00129831	-0.335781	0.25	0.51	1
Fkbp4	0.00130223	-0.457079	0.476	0.748	1
Rdx	0.0013271	-0.583847	0.083	0.265	1
Mtdh	0.00136034	-0.338122	0.25	0.51	1
Pak2	0.00136213	-0.34193	0.071	0.252	1
Gm12338	0.00142262	0.573231	0.571	0.457	1
Anapc11	0.0014397	-0.47652	0.238	0.47	1
Fam195b	0.00145851	-0.32412	0.107	0.298	1
Rpl31-ps8	0.00146767	0.685798	0.56	0.47	1
Lage3	0.00154234	-0.393236	0.083	0.258	1
Grcc10	0.00158603	-0.388688	0.083	0.265	1
Sys1	0.00160169	-0.401633	0.083	0.265	1
Phb2	0.00162621	-0.363825	0.31	0.583	1
Mrps14	0.0016413	-0.253864	0.321	0.616	1
Tmem11	0.00166399	-0.31562	0.095	0.285	1
Mpzl1	0.00171676	-0.25556	0.119	0.325	1
Pin1	0.00188676	-0.381193	0.143	0.351	1
Tmem256	0.00189669	-0.335086	0.238	0.483	1
Pfdn4	0.00191596	-0.367945	0.107	0.305	1
Dynll2	0.00193779	-0.401869	0.119	0.305	1
Itm2c	0.0019632	-0.487088	0.25	0.477	1
Rps16-ps2	0.00197365	0.367855	0.786	0.768	1
Ndufb6	0.00201964	-0.30896	0.429	0.709	1
Slc1a5	0.00202924	-0.356275	0.321	0.583	1
Atp5g3	0.00204533	-0.389104	0.417	0.702	1
Ptbp3	0.00208232	-0.334215	0.131	0.331	1
Nxf1	0.00213042	-0.3466	0.107	0.298	1
Dkc1	0.00221599	-0.382379	0.083	0.258	1
Alad	0.00234817	-0.452801	0.119	0.298	1
Trim28	0.00236185	-0.260245	0.155	0.371	1
Acin1	0.00244663	-0.406477	0.095	0.272	1
Padi1	0.0025063	0.52866	0.607	0.503	1
Zfas1	0.00254659	-0.542774	0.143	0.331	1
Rtcb	0.00260004	-0.364288	0.155	0.351	1
Gm5805	0.00260737	0.367399	0.774	0.623	1
Cnih4	0.00266574	-0.26303	0.131	0.325	1
Rab11b	0.00275964	-0.392395	0.107	0.291	1
Ssrp1	0.0028483	-0.399719	0.167	0.371	1
Srrm2	0.00286844	-0.495041	0.131	0.318	1
Uba52	0.00289125	0.406944	0.75	0.629	1
H2-D1	0.00291301	0.345425	0.821	0.775	1
Arl6ip4	0.00299172	-0.256347	0.131	0.325	1
Prdx1	0.00309342	-0.333958	0.845	0.947	1
Tmem123	0.00311513	-0.305997	0.131	0.331	1
Urah	0.00314208	0.648194	0.583	0.47	1
2510002D24Rik	0.00318656	-0.432016	0.095	0.265	1
Cdk2ap2	0.00327569	-0.49113	0.214	0.417	1
Ndufc2	0.00329099	-0.277957	0.405	0.662	1
Atp6v1b2	0.00338697	-0.265638	0.119	0.311	1
Cldn7	0.00342042	0.350622	0.833	0.755	1
Rad21	0.00371128	-0.26854	0.167	0.377	1
Mrpl4	0.00401283	-0.288292	0.119	0.305	1
Gm7808	0.00404605	0.593663	0.655	0.57	1
Imp4	0.00406477	-0.454797	0.119	0.291	1
Ncl	0.00409942	-0.280416	0.405	0.675	1
Add1	0.00422998	-0.268241	0.083	0.252	1
Krt19	0.0042609	0.268351	0.905	0.755	1
Actg1	0.00429955	0.286568	0.905	0.735	1
Rpl38	0.00484249	-0.309275	0.917	0.96	1
Rpl11	0.00487634	-0.286607	0.845	0.947	1
Commd3	0.00499995	-0.458994	0.214	0.397	1
Tacstd2	0.00518576	0.421871	0.607	0.464	1
Rps6	0.00522956	0.272457	0.881	0.762	1
Rfc2	0.00529375	-0.363846	0.143	0.325	1
Ftl1-ps1	0.00531769	0.28344	0.726	0.57	1
Srp14	0.00534454	-0.294504	0.25	0.47	1
Mmp14	0.00534935	-0.29337	0.179	0.377	1
Nasp	0.00548931	-0.309307	0.107	0.272	1
Atp5j	0.00555044	-0.256789	0.774	0.921	1
Ndufaf2	0.00570248	-0.293165	0.119	0.291	1
Pole3	0.00574627	-0.392537	0.095	0.252	1
Scp2	0.00576815	-0.341773	0.179	0.377	1
Rbm39	0.00581539	-0.26089	0.298	0.53	1
Tuba1b	0.00586476	-0.396932	0.476	0.709	1
Mrpl57	0.00586789	-0.265092	0.274	0.503	1
Mfap5	0.00592543	0.61354	0.488	0.397	1
Aldh2	0.00595664	-0.321661	0.179	0.371	1
Hsp90aa1	0.00603311	-0.301851	0.571	0.795	1
Eif3a	0.0061047	-0.292758	0.19	0.391	1
Uchl5	0.00613388	-0.262305	0.143	0.325	1
Mesdc2	0.00613549	-0.352192	0.107	0.272	1
Ddx18	0.00616163	-0.342284	0.107	0.272	1
Psma7	0.00619169	-0.312741	0.595	0.788	1
Mat2a	0.00627207	-0.292514	0.131	0.305	1
Rab14	0.00631109	-0.344416	0.238	0.444	1
Copz1	0.00632827	-0.397308	0.214	0.411	1
Tmem238	0.00633619	-0.285939	0.179	0.364	1
S100g	0.00653304	-0.319105	0.25	0.444	1
Mrpl17	0.00659007	-0.296236	0.262	0.477	1
Herpud1	0.00661558	-0.320612	0.119	0.285	1
Rpl12	0.00662976	-0.266302	0.726	0.861	1
Fdps	0.00664153	0.541645	0.536	0.43	1
Immp1l	0.00672083	-0.478247	0.107	0.258	1
Stk16	0.00690861	-0.314527	0.095	0.252	1
Akr1a1	0.00720046	-0.292666	0.512	0.748	1
Gm9385	0.00720645	0.576865	0.524	0.437	1
Pdlim4	0.00723376	-0.37385	0.167	0.338	1
Lsm8	0.00727679	-0.319234	0.214	0.404	1
Stmn1	0.00736746	-0.435291	0.345	0.576	1
Ndufb10	0.00745386	-0.287216	0.262	0.497	1
C1qbp	0.0075877	-0.28878	0.298	0.523	1
Krtcap2	0.00768911	-0.410992	0.5	0.722	1
Erh	0.00773816	0.405274	0.679	0.603	1
Prss23	0.00775476	0.565206	0.381	0.265	1
Rpl3-ps1	0.0077551	0.402315	0.619	0.503	1
Atp5h	0.00793158	-0.298853	0.548	0.742	1
Ywhab	0.00797854	-0.326085	0.31	0.53	1
Mdh1	0.00798276	-0.276314	0.417	0.675	1
Tcf25	0.00800148	-0.271192	0.155	0.338	1
Nfkbia	0.00810603	0.318628	0.774	0.656	1
Slc3a2	0.00836274	-0.289808	0.333	0.55	1
Sin3b	0.00837205	-0.256063	0.155	0.338	1
Rsrc2	0.0084203	-0.261362	0.095	0.252	1
Rps13-ps2	0.00846058	0.514936	0.595	0.57	1
Elovl5	0.00848619	-0.312324	0.25	0.464	1
Srsf2	0.00857627	-0.256878	0.321	0.55	1
Rps10-ps2	0.00860408	0.49627	0.536	0.45	1
Ass1	0.00868781	0.597892	0.452	0.351	1
Rps19-ps6	0.00896522	0.557042	0.571	0.483	1
Ndufa1	0.00912054	-0.312267	0.369	0.583	1
Eef1b2	0.00920133	-0.314123	0.631	0.828	1
Ier3	0.00961279	0.36605	0.714	0.609	1
Glod4	0.00977311	-0.267994	0.119	0.278	1
Eif3c	0.00983175	-0.324173	0.286	0.483	1
Laptm4a	0.00989766	-0.367656	0.464	0.669	1
Ccnl1	0.0102249	-0.338865	0.19	0.371	1
Fxyd4	0.01049	0.282027	0.631	0.556	1
Gm5905	0.0105318	0.432943	0.631	0.503	1
Sec62	0.0108559	-0.297404	0.345	0.583	1
Gpx4	0.0110472	-0.335564	0.31	0.53	1
Rpl28-ps1	0.0111533	0.632885	0.536	0.503	1
2010107E04Rik	0.0116648	-0.25879	0.595	0.781	1
Hint2	0.0117232	-0.256501	0.119	0.278	1
Alpl	0.0118846	0.575348	0.464	0.384	1
Zfand6	0.0119133	-0.279686	0.143	0.305	1
Atp5k	0.0119814	-0.281101	0.595	0.841	1
Lgals1	0.0121668	0.296882	0.762	0.682	1
Gpx3	0.0123408	-0.418007	0.476	0.709	1
Uba2	0.0123678	-0.252821	0.143	0.305	1
Esr1	0.0126051	-0.337171	0.119	0.272	1
Rrbp1	0.0130636	-0.269206	0.321	0.523	1
Rpl37rt	0.0130933	0.50818	0.667	0.576	1
Tinagl1	0.0132741	-0.345305	0.107	0.252	1
Sec23b	0.014039	-0.291679	0.107	0.252	1
Igfbp6	0.0144987	0.437901	0.512	0.424	1
Itpa	0.0146432	-0.283665	0.119	0.265	1
Snw1	0.014719	-0.279838	0.167	0.344	1
Erdr1	0.0148771	-0.287123	0.274	0.47	1
Nme1	0.0149903	0.3685	0.726	0.695	1
Sftpd	0.015653	-0.384216	0.31	0.497	1
Map1lc3b	0.0158416	-0.266047	0.298	0.483	1
Anapc13	0.0163025	-0.279919	0.357	0.563	1
Rabac1	0.0163303	-0.41307	0.214	0.384	1
Sf1	0.0168503	-0.332606	0.179	0.338	1
Emc10	0.0170131	-0.262316	0.167	0.331	1
Rpl13a	0.0176823	0.503175	0.548	0.543	1
Prdx5	0.0179207	0.49532	0.619	0.57	1
Mrpl45	0.0186184	-0.260488	0.107	0.252	1
Gm14586	0.0191813	0.396441	0.643	0.55	1
Rhob	0.0193945	-0.420283	0.131	0.265	1
Clic1	0.0195442	0.330814	0.762	0.682	1
Gm10169	0.0198048	0.633637	0.405	0.331	1
Gm4366	0.0198132	0.537668	0.5	0.43	1
Rdh10	0.0203982	-0.35992	0.155	0.305	1
Hnrnpr	0.0208429	-0.254851	0.119	0.258	1
Rnase4	0.0220038	-0.397473	0.214	0.364	1
Rps27	0.0220485	-0.291659	0.94	0.993	1
Ier3ip1	0.0221946	-0.263123	0.357	0.563	1
2810428I15Rik	0.0226388	-0.286087	0.143	0.291	1
Tmem109	0.0230493	-0.275333	0.119	0.252	1
Vdac1	0.0231231	-0.270237	0.274	0.457	1
Ctsd	0.0236631	0.445884	0.643	0.629	1
Pclaf	0.0236814	-0.403379	0.31	0.483	1
Fkbp8	0.0237405	-0.27354	0.131	0.272	1
Ckmt1	0.0241896	0.560416	0.476	0.397	1
Errfi1	0.024412	0.491777	0.548	0.47	1
Cnn3	0.0255607	-0.27484	0.119	0.252	1
1810058I24Rik	0.0259608	-0.298125	0.131	0.265	1
Sf3a3	0.0265229	-0.389294	0.131	0.265	1
Kpnb1	0.0266639	-0.312906	0.155	0.305	1
Rpl14-ps1	0.0272544	0.46113	0.56	0.51	1
Ndufa11	0.0280903	0.268801	0.786	0.768	1
Impdh2	0.0296362	-0.265328	0.214	0.384	1
Eif5	0.0298184	-0.254917	0.393	0.576	1
Ran	0.0314706	0.260807	0.798	0.841	1
Snrnp70	0.0341291	-0.308505	0.179	0.318	1
Stub1	0.0343968	-0.273363	0.286	0.464	1
Gm10269	0.0354382	0.552722	0.357	0.278	1
Hspa1a	0.0356091	-0.511295	0.345	0.517	1
Rps27rt	0.0365011	0.516822	0.488	0.424	1
Shisa5	0.0365663	-0.25949	0.226	0.377	1
Gm9790	0.0400008	0.26201	0.119	0.252	1
Lyz2	0.0416264	-0.64986	0.262	0.404	1
Dnajb11	0.047558	0.52027	0.345	0.278	1
Adh1	0.0494126	0.524063	0.524	0.477	1
Alox5ap	0.0502813	0.329775	0.143	0.285	1
Col6a3	0.0533222	0.554838	0.369	0.311	1
Sec61g	0.0533542	0.514589	0.655	0.656	1
Sdcbp	0.0571637	0.396364	0.571	0.57	1
Ralbp1	0.0575516	0.530653	0.476	0.444	1
Hist1h2bc	0.0578957	0.434445	0.524	0.517	1
Sox9	0.058451	-0.291091	0.155	0.272	1
Higd2a	0.0585588	-0.265217	0.321	0.51	1
Gm14005	0.0590266	0.778095	0.333	0.278	1
Ptms	0.0619365	-0.272122	0.19	0.318	1
Cnbp	0.062029	0.28813	0.702	0.748	1
Col1a1	0.0631434	0.48838	0.524	0.503	1
Gm10177	0.0654966	0.640655	0.357	0.311	1
Hmgb1	0.0666556	0.297827	0.631	0.603	1
Bzw1	0.0715435	0.32076	0.512	0.457	1
Enpp3	0.0735931	0.458749	0.417	0.377	1
Rnf128	0.0750677	-0.25363	0.583	0.709	1
Wdr89	0.0753262	0.386816	0.69	0.662	1
RP23-288C18.3	0.076883	0.527264	0.333	0.272	1
Ddx39	0.0778818	0.377837	0.548	0.543	1
Tspan1	0.0784239	0.306209	0.631	0.57	1
Copg1	0.0789878	-0.257181	0.155	0.265	1
Cnpy2	0.0798663	-0.356898	0.333	0.477	1
Ldha	0.0828005	0.269287	0.798	0.742	1
Psmb2	0.0838489	0.402225	0.583	0.629	1
Gm7536	0.0857369	0.559201	0.476	0.49	1
Dstn	0.088198	0.327207	0.607	0.543	1
Gm12918	0.089323	0.498828	0.321	0.265	1
Cox20	0.0911682	-0.285254	0.202	0.311	1
Gm6472	0.0912904	0.401434	0.405	0.351	1
Psmb6	0.0919161	0.254956	0.702	0.755	1
Bhlhe40	0.0929087	0.395115	0.44	0.411	1
Sdhc	0.0991458	-0.260058	0.31	0.47	1
Ly6a	0.102502	0.312751	0.643	0.576	1
Psma3	0.106705	0.353052	0.571	0.616	1
Dek	0.113806	-0.293932	0.25	0.397	1
Tpt1-ps3	0.114787	0.396867	0.548	0.517	1
Nme2	0.115978	0.478835	0.381	0.338	1
Gm8430	0.11633	0.340872	0.56	0.583	1
Npm3	0.118309	0.388247	0.405	0.377	1
Sfn	0.119567	0.28679	0.583	0.503	1
Sap18	0.121474	0.399447	0.488	0.497	1
Cdc42	0.126999	0.266344	0.667	0.656	1
Gm13588	0.131202	0.386128	0.429	0.384	1
Gm5586	0.133399	0.335456	0.524	0.53	1
Jup	0.134129	0.459976	0.321	0.285	1
Pdlim7	0.135157	0.576094	0.321	0.272	1
Cndp2	0.139129	0.288359	0.56	0.543	1
Gm42418	0.141052	-0.345896	0.345	0.477	1
Cct2	0.141456	-0.270237	0.345	0.483	1
Cystm1	0.146826	0.30686	0.619	0.636	1
Plscr1	0.147243	0.393873	0.321	0.278	1
Gm11273	0.150483	0.358368	0.345	0.298	1
S100a6	0.151513	0.281444	0.56	0.563	1
Gm6863	0.152738	0.330828	0.488	0.47	1
Anpep	0.156286	0.301961	0.595	0.589	1
Reep5	0.156738	0.392333	0.464	0.464	1
Sh3bgrl3	0.157311	0.318815	0.607	0.616	1
Serinc2	0.161712	0.458952	0.345	0.325	1
Ifrd1	0.167472	0.295672	0.583	0.563	1
Gm10039	0.175214	0.250213	0.238	0.391	1
Gm10288	0.177515	0.296603	0.548	0.53	1
Sprr1a	0.178154	0.307639	0.488	0.411	1
Capg	0.178294	0.367769	0.417	0.384	1
Srsf5	0.191892	0.406323	0.488	0.497	1
C3	0.192655	0.449574	0.536	0.583	1
Anxa7	0.196852	0.65633	0.298	0.278	1
Aldoa	0.208414	0.295098	0.595	0.609	1
Rpl18-ps2	0.209797	0.503169	0.31	0.291	1
Sypl	0.212033	0.278147	0.464	0.47	1
Rtn4	0.214062	0.439048	0.44	0.43	1
Nupr1	0.214193	0.622027	0.464	0.477	1
Gm6136	0.215455	0.262565	0.476	0.457	1
Rps11-ps1	0.215688	0.256685	0.512	0.51	1
Mir703	0.221565	0.471091	0.369	0.364	1
Tnfrsf12a	0.226569	0.382712	0.345	0.331	1
Gm15501	0.229292	0.571847	0.262	0.232	1
Gm15772	0.23104	0.471266	0.393	0.391	1
Psmd4	0.235341	0.283415	0.25	0.391	1
Sec11a	0.238303	0.377442	0.464	0.457	1
Pim1	0.239421	0.296929	0.512	0.47	1
Psmd2	0.239646	0.421805	0.345	0.325	1
Gm15500	0.240542	0.382414	0.536	0.543	1
Sec61a1	0.245117	0.336809	0.417	0.397	1
Smdt1	0.246014	0.279071	0.643	0.649	1
Serpinb1a	0.252313	0.398563	0.369	0.338	1
Cd34	0.253269	0.272332	0.167	0.265	1
Il6st	0.254938	0.253469	0.274	0.238	1
Gm6204	0.255556	0.529983	0.405	0.424	1
Hsd17b12	0.256234	0.301788	0.357	0.344	1
Cenpa	0.25744	0.458606	0.286	0.252	1
Gm9800	0.258706	0.286559	0.369	0.338	1
Ccl7	0.261029	0.50615	0.405	0.404	1
2019-09-07	0.263434	0.365602	0.345	0.318	1
Mrps6	0.263839	0.308059	0.571	0.623	1
Elf3	0.264755	0.291153	0.5	0.503	1
Dnajb1	0.265591	0.295413	0.56	0.576	1
Col6a1	0.267832	0.36108	0.44	0.437	1
Polr2l	0.272933	0.38314	0.464	0.457	1
Manf	0.273576	0.305695	0.536	0.583	1
Zfand5	0.276691	0.28715	0.571	0.543	1
Pdzk1ip1	0.28106	0.319119	0.274	0.245	1
Ebna1bp2	0.286806	0.367884	0.357	0.358	1
Serpina1e	0.29179	0.421034	0.393	0.384	1
Arpc5	0.292737	0.46119	0.476	0.517	1
Col3a1	0.309025	0.339954	0.357	0.358	1
Spcs2	0.314339	0.376666	0.488	0.51	1
Adm	0.317997	0.36825	0.369	0.351	1
Atp2a2	0.320325	-0.315727	0.226	0.291	1
Atp5l	0.322677	0.447587	0.405	0.43	1
Fis1	0.336111	0.455533	0.369	0.377	1
Rps24-ps3	0.337581	0.410065	0.321	0.311	1
Gm6274	0.340594	0.419122	0.369	0.384	1
Gm10036	0.341243	0.420376	0.298	0.291	1
Gm8730	0.342537	0.26122	0.464	0.464	1
Gm14539	0.346665	0.39686	0.286	0.278	1
Gm8355	0.349937	0.453019	0.298	0.298	1
Rpl19-ps11	0.356873	0.525014	0.321	0.338	1
Rps6-ps3	0.360681	0.462328	0.345	0.344	1
Lsm4	0.37733	0.258029	0.476	0.536	1
Gm3531	0.378997	0.533217	0.274	0.272	1
Oaz1-ps	0.387623	0.510068	0.286	0.291	1
Cotl1	0.387838	0.3359	0.393	0.411	1
Uqcc2	0.388756	0.365233	0.405	0.45	1
1500011K16Rik	0.399988	0.318523	0.202	0.291	1
Polr3k	0.402314	0.27153	0.226	0.311	1
Rpl36-ps2	0.402602	0.412548	0.333	0.344	1
Eif4e2	0.413572	0.333062	0.369	0.364	1
Capns1	0.416289	0.345897	0.536	0.57	1
Rpl9-ps6	0.421394	0.384457	0.417	0.43	1
Rpl7-ps7	0.421664	0.427255	0.345	0.364	1
Eif4ebp1	0.422499	0.361044	0.31	0.311	1
Pepd	0.427812	0.427825	0.286	0.285	1
Fcer1g	0.437503	0.504666	0.286	0.291	1
Gm12481	0.437978	0.563517	0.381	0.417	1
Timm23	0.441546	0.316383	0.262	0.252	1
Arpc1b	0.468958	0.287411	0.667	0.695	1
Ndufab1	0.469195	0.301073	0.512	0.576	1
Fosl2	0.469945	0.346513	0.286	0.285	1
Prap1	0.471399	0.494606	0.381	0.411	1
Mrpl41	0.471771	0.331522	0.179	0.252	1
Gm6265	0.475175	0.394729	0.262	0.265	1
Mrpl28	0.48085	0.262759	0.262	0.344	1
Ssu72	0.481065	0.323537	0.321	0.45	1
Ubqln1	0.488901	0.39991	0.262	0.272	1
Dctn2	0.493669	0.37721	0.262	0.258	1
Gm8186	0.497472	0.319874	0.512	0.556	1
Plp2	0.501057	0.283184	0.345	0.358	1
Gm4149	0.506826	0.387785	0.464	0.536	1
Ceacam1	0.506899	0.300021	0.381	0.411	1
Tmem173	0.507218	0.314713	0.286	0.278	1
Dhcr24	0.52314	0.275981	0.393	0.417	1
Sdf4	0.525608	0.289208	0.357	0.384	1
Gm7600	0.527344	0.343366	0.369	0.397	1
Gm11539	0.537642	0.402322	0.274	0.298	1
Gm5835	0.555105	0.252091	0.286	0.291	1
Dnajb6	0.55656	0.304169	0.321	0.344	1
Rps25-ps1	0.570691	0.422602	0.357	0.404	1
Lsm5	0.571286	0.4985	0.333	0.364	1
Gm8451	0.579793	0.301123	0.226	0.305	1
Cxcl16	0.581533	0.288374	0.226	0.305	1
Arpc4	0.581868	0.361467	0.262	0.358	1
Etfa	0.583768	0.266714	0.381	0.417	1
Brix1	0.593066	0.383365	0.214	0.278	1
Gm6394	0.594365	0.479361	0.25	0.265	1
Sod2	0.595737	0.307253	0.274	0.285	1
Ost4	0.597396	0.308359	0.488	0.55	1
Hnrnpm	0.597726	0.317405	0.393	0.43	1
Fstl1	0.605472	0.469	0.298	0.325	1
Vmp1	0.605792	0.297067	0.357	0.371	1
Dpm3	0.609137	0.333952	0.25	0.325	1
Eprs	0.611563	0.315585	0.214	0.285	1
Ezr	0.616442	0.276745	0.488	0.556	1
Rpl34-ps1	0.626089	0.320804	0.405	0.43	1
Nsmce1	0.633016	0.327941	0.274	0.285	1
Cdca3	0.63529	0.265397	0.25	0.258	1
R3hdm4	0.638917	0.307001	0.286	0.305	1
Ssr1	0.641573	0.387677	0.298	0.325	1
Tmem208	0.642755	0.414023	0.238	0.318	1
Cyp51	0.654029	0.515269	0.262	0.278	1
Elavl1	0.65849	0.282349	0.202	0.265	1
Caprin1	0.659698	0.253758	0.226	0.285	1
Nsun2	0.659703	0.290526	0.25	0.258	1
2310036O22Rik	0.671096	0.255242	0.286	0.305	1
BC005537	0.677869	0.250532	0.202	0.265	1
S100a1	0.67816	0.259787	0.226	0.298	1
Rpl6l	0.678188	0.38735	0.357	0.424	1
Rps15a-ps7	0.683098	0.272343	0.286	0.364	1
Rpl35a-ps2	0.687708	0.353051	0.31	0.338	1
Vps29	0.703061	0.300588	0.333	0.358	1
Iglc1	0.703783	0.367644	0.214	0.278	1
Cd81	0.704061	0.258505	0.464	0.576	1
Creld2	0.705453	0.340182	0.286	0.351	1
Nmt1	0.708475	0.26334	0.274	0.285	1
Gm12191	0.713823	0.443402	0.25	0.272	1
Mtpn	0.716243	0.280462	0.286	0.311	1
Nucb1	0.718043	0.258948	0.25	0.265	1
Kdelr2	0.731326	0.256392	0.25	0.318	1
Gm11808	0.737302	0.256467	0.345	0.411	1
Rpl36a-ps2	0.737498	0.303108	0.31	0.397	1
Fbln1	0.740121	0.273504	0.333	0.371	1
Ndufa9	0.744507	0.264459	0.31	0.397	1
Clca1	0.745879	0.295495	0.44	0.49	1
Sprr2g	0.754148	0.251678	0.286	0.351	1
Gm10221	0.759921	0.486891	0.25	0.278	1
Commd2	0.761379	0.282037	0.214	0.272	1
Gsta4	0.763165	0.264856	0.298	0.391	1
Emp1	0.766197	0.250247	0.381	0.411	1
Gm10132	0.771408	0.489012	0.262	0.291	1
Ccnb2	0.775447	0.253128	0.274	0.291	1
Clptm1l	0.780391	0.352049	0.274	0.298	1
Brd2	0.781298	0.33039	0.25	0.272	1
Aebp1	0.782883	0.320945	0.321	0.411	1
Tspan8	0.787032	0.267392	0.452	0.55	1
Gm13611	0.788027	0.478839	0.298	0.351	1
P2ry14	0.790825	0.361251	0.238	0.265	1
Gorasp2	0.792026	0.259974	0.286	0.318	1
Ybx3	0.799507	0.28891	0.31	0.397	1
Tomm5	0.8136	0.346872	0.333	0.391	1
Ppih	0.81693	0.260279	0.238	0.252	1
Gm3511	0.83132	0.291565	0.226	0.278	1
Becn1	0.835475	0.272078	0.214	0.265	1
Rnf7	0.846087	0.25159	0.286	0.325	1
Eif1a	0.848278	0.272164	0.298	0.371	1
Armc10	0.853904	0.257969	0.238	0.298	1
1110004F10Rik	0.854063	0.300905	0.298	0.331	1
Gm14165	0.854511	0.36136	0.321	0.377	1
Htra1	0.856909	0.323168	0.226	0.272	1
Slc44a4	0.857164	0.371461	0.286	0.351	1
Timm50	0.872138	0.294168	0.274	0.311	1
Ramp3	0.875951	0.333518	0.286	0.338	1
Ccl6	0.877167	0.433009	0.238	0.272	1
Znhit1	0.880588	0.351713	0.238	0.285	1
Gm12174	0.889659	0.250097	0.417	0.503	1
Gcsh	0.893348	0.281425	0.25	0.285	1
Oit1	0.899003	0.26705	0.262	0.298	1
RP23-58B7.2	0.900376	0.342827	0.274	0.338	1
Cenpw	0.913114	0.278814	0.226	0.265	1
Anxa3	0.924358	0.264407	0.31	0.377	1
Chmp2b	0.92513	0.320653	0.25	0.291	1
Serpinh1	0.926386	0.353523	0.286	0.351	1
Rps15-ps2	0.92859	0.340696	0.226	0.278	1
Tmem258	0.932849	0.288948	0.631	0.735	1
2200002D01Rik	0.935163	0.381548	0.238	0.278	1
Gm11966	0.935163	0.360975	0.238	0.278	1
Prkcdbp	0.936219	0.433272	0.321	0.391	1
Psmd3	0.940832	0.264913	0.321	0.391	1
Pbdc1	0.943187	0.308928	0.262	0.305	1
Farsb	0.947349	0.302792	0.25	0.291	1
Gm8203	0.956573	0.287148	0.286	0.338	1
H2-Ab1	0.960292	0.40137	0.369	0.47	1
Llph	0.960623	0.326842	0.333	0.404	1
Ak2	0.963632	0.270207	0.298	0.344	1
Psme2b	0.964126	0.299511	0.226	0.258	1
Ddx1	0.970264	0.389243	0.214	0.258	1
Ccdc124	0.970324	0.317068	0.357	0.43	1
Cxcl2	0.973942	0.262631	0.238	0.265	1
Ap2m1	0.975522	0.277582	0.405	0.477	1
Pycr2	0.984169	0.278603	0.226	0.258	1
Dph3	0.986448	0.266125	0.226	0.272	1
Plac8	0.991781	0.30622	0.345	0.404	1
Wls	0.994654	0.315868	0.214	0.252	1
Tex2	0.994723	0.268277	0.226	0.258	1
Mrpl11	0.998931	0.360049	0.214	0.252	1
Gm3788	0.99897	0.380894	0.238	0.278	1
Phb	1	0.267025	0.333	0.417	1

## Sheet: c1 regenerative
Table S4: Representative genes of 3 sub-clusters of epithelial cells
	p_val	avg_logFC	pct.1	pct.2	p_val_adj
Padi2	1.37012e-14	0.673311	0.798	0.199	1.47425e-10
Sgk1	9.83136e-14	0.909389	0.571	0.099	1.05785e-09
Padi4	1.70367e-13	0.631145	0.524	0.073	1.83314e-09
Ddit4	5.77846e-13	0.746617	0.524	0.079	6.21762e-09
Tiparp	8.60096e-13	0.720757	0.452	0.053	9.25463e-09
Spon2	9.36233e-13	0.626793	0.702	0.166	1.00739e-08
Gm10039	2.18422e-12	0.428208	0.679	0.146	2.35022e-08
Hsp25-ps1	5.10587e-12	0.824475	0.548	0.113	5.49392e-08
Ncoa7	5.27302e-12	0.66504	0.667	0.166	5.67377e-08
Gstp-ps	5.3712e-12	0.368602	0.452	0.053	5.77942e-08
Klf6	7.32645e-12	0.781508	0.833	0.344	7.88326e-08
Klf4	7.78289e-12	0.6959	0.821	0.278	8.37439e-08
F3	1.00383e-11	0.733157	0.869	0.391	1.08012e-07
Sfn	1.02964e-11	0.671693	0.869	0.344	1.10789e-07
Msmo1	1.13619e-11	0.513036	0.5	0.079	1.22254e-07
Krt8	1.23077e-11	0.609706	0.964	0.709	1.3243e-07
Ftl1-ps1	1.53394e-11	0.718057	0.964	0.437	1.65052e-07
Gm6136	1.96808e-11	0.617888	0.821	0.265	2.11766e-07
Trim15	2.66079e-11	0.786713	0.5	0.093	2.86301e-07
Cldn4	2.73726e-11	0.824196	0.857	0.371	2.94529e-07
Emp1	3.48895e-11	0.590492	0.726	0.219	3.75412e-07
Prkcdbp	4.10763e-11	0.386621	0.702	0.179	4.41981e-07
Gm10073	4.18245e-11	0.558646	0.702	0.199	4.50032e-07
Gm13680	4.30692e-11	0.472272	0.5	0.086	4.63424e-07
Dhcr24	4.40653e-11	0.545268	0.75	0.219	4.74143e-07
Gm10123	4.61953e-11	0.608352	0.726	0.212	4.97062e-07
Igha	4.97331e-11	0.966772	0.917	0.417	5.35128e-07
Rpl6l	6.12582e-11	0.432702	0.75	0.205	6.59138e-07
Plac8	7.12689e-11	0.524818	0.702	0.205	7.66853e-07
Gm6807	7.90135e-11	0.568231	0.762	0.232	8.50186e-07
Dnajb4	8.9645e-11	0.60877	0.357	0.033	9.64581e-07
Gm7730	1.16024e-10	0.509848	0.5	0.093	1.24842e-06
Ppp1r15a	1.20564e-10	0.48555	0.631	0.166	1.29726e-06
Gm3699	1.43027e-10	0.401272	0.583	0.126	1.53897e-06
Prap1	1.57243e-10	0.422133	0.738	0.212	1.69193e-06
Lamc2	1.63659e-10	0.562723	0.702	0.205	1.76097e-06
1700027J19Rik	1.67022e-10	0.646803	0.524	0.113	1.79715e-06
Actg1	2.16673e-10	0.557356	0.964	0.702	2.3314e-06
Sprr2g	2.78499e-10	0.614097	0.619	0.166	2.99665e-06
Gm9625	4.65828e-10	0.425612	0.488	0.093	5.01231e-06
Perp	4.691e-10	0.6297	0.774	0.298	5.04752e-06
Sgms2	4.7084e-10	0.500156	0.583	0.139	5.06624e-06
Gm8730	4.88029e-10	0.588545	0.786	0.285	5.25119e-06
Rpsa-ps10	5.85347e-10	0.441865	0.536	0.113	6.29833e-06
Gm12350	6.50084e-10	0.479066	0.643	0.172	6.99491e-06
Gm12254	7.27179e-10	0.424498	0.56	0.132	7.82444e-06
Tnfaip3	1.02923e-09	0.825936	0.464	0.099	1.10745e-05
Kcnk1	1.03895e-09	0.522441	0.738	0.245	1.11791e-05
Muc4	1.04721e-09	0.557537	0.536	0.126	1.1268e-05
Xpnpep1	1.07791e-09	0.549105	0.548	0.132	1.15984e-05
Net1	1.08915e-09	0.499578	0.5	0.113	1.17193e-05
Pgk1	1.15869e-09	0.485681	0.524	0.119	1.24675e-05
Mboat2	1.16827e-09	0.524521	0.357	0.046	1.25706e-05
Anxa6	1.23941e-09	0.469939	0.56	0.139	1.3336e-05
Gm10250	1.29091e-09	0.46841	0.595	0.159	1.38902e-05
Anxa2	1.4798e-09	0.589675	0.976	0.556	1.59227e-05
Gm6204	1.49621e-09	0.307094	0.75	0.232	1.60992e-05
Rcn3	1.55297e-09	0.549045	0.571	0.152	1.67099e-05
Ktn1	1.57799e-09	0.474424	0.393	0.06	1.69792e-05
Krt19	1.59148e-09	0.54136	0.976	0.715	1.71244e-05
Gm3150	1.81506e-09	0.33806	0.524	0.119	1.953e-05
Ftl1	1.90417e-09	0.430288	0.988	0.848	2.04888e-05
Ifitm3	2.14615e-09	-1.0549	0.964	0.921	2.30926e-05
Gm16089	2.41899e-09	0.429899	0.512	0.119	2.60283e-05
Gm7600	2.48543e-09	0.382092	0.702	0.212	2.67432e-05
Aamp	2.4909e-09	0.443141	0.607	0.166	2.6802e-05
Trib1	2.72644e-09	0.373618	0.381	0.06	2.93365e-05
Ppp4c	3.26819e-09	0.452022	0.56	0.139	3.51657e-05
Aldh1a2	3.41258e-09	0.454325	0.5	0.113	3.67194e-05
Ly6a	3.51907e-09	0.50245	0.905	0.43	3.78652e-05
Hnrnpa1	3.59849e-09	0.51552	0.679	0.212	3.87197e-05
Cldn23	4.08612e-09	0.460172	0.464	0.099	4.39666e-05
Phlda1	4.2396e-09	0.647007	0.952	0.616	4.56181e-05
Gm10086	4.57966e-09	0.332194	0.5	0.113	4.92772e-05
Wsb1	4.72725e-09	0.347839	0.476	0.099	5.08652e-05
Zfand5	4.91246e-09	0.478867	0.869	0.377	5.28581e-05
Wdr1	5.16318e-09	0.343945	0.774	0.258	5.55558e-05
Hsp90b1	5.2203e-09	0.610565	0.94	0.536	5.61704e-05
Ceacam1	5.63586e-09	0.442946	0.714	0.225	6.06418e-05
Tacstd2	5.69108e-09	0.547434	0.833	0.338	6.1236e-05
Rab32	6.15503e-09	0.505716	0.417	0.079	6.62282e-05
Jchain	6.31755e-09	1.05539	0.643	0.199	6.79768e-05
F2rl1	6.98197e-09	0.565491	0.488	0.113	7.5126e-05
Atf3	7.22775e-09	0.614123	0.702	0.265	7.77706e-05
Tgm2	7.23905e-09	0.486005	0.917	0.43	7.78922e-05
Cyr61	7.49328e-09	0.771215	0.75	0.298	8.06277e-05
Dalrd3	8.37725e-09	0.400041	0.321	0.04	9.01392e-05
Tuba1a	9.05875e-09	0.64331	0.44	0.093	9.74722e-05
Gm9892	9.07217e-09	0.608804	0.452	0.099	9.76165e-05
Gm13456	9.24036e-09	0.458573	0.321	0.04	9.94263e-05
Azi2	9.6093e-09	0.455134	0.321	0.04	0.000103396
Anxa3	9.65883e-09	0.364958	0.655	0.185	0.000103929
Sprr2a3	9.67295e-09	0.561369	0.44	0.093	0.000104081
Gm8203	1.01234e-08	0.438021	0.583	0.172	0.000108928
Ramp3	1.03422e-08	0.404354	0.595	0.166	0.000111282
Ccl7	1.04336e-08	0.305717	0.714	0.232	0.000112265
Mfsd4a	1.08745e-08	0.373514	0.56	0.146	0.00011701
Lmna	1.21072e-08	0.515438	0.679	0.238	0.000130273
Pdcd6ip	1.22161e-08	0.384292	0.5	0.126	0.000131445
Gm5812	1.28828e-08	0.413645	0.5	0.119	0.000138619
Rps27	1.36857e-08	-0.548913	0.988	0.967	0.000147258
Col6a4	1.38461e-08	0.394042	0.44	0.093	0.000148984
Rpl9-ps6	1.42557e-08	0.379296	0.726	0.258	0.000153391
Rpl32	1.44281e-08	-0.365867	0.988	0.987	0.000155247
Gstm7	1.48475e-08	-1.88448	0.024	0.344	0.000159759
Rps18-ps3	1.58281e-08	0.502813	0.488	0.126	0.00017031
Gm8797	1.68093e-08	0.548724	0.798	0.331	0.000180868
G6pdx	1.68161e-08	0.288257	0.619	0.185	0.000180941
Pard6b	1.69209e-08	0.471197	0.298	0.033	0.000182069
Ube2d3	1.76733e-08	0.47044	0.917	0.411	0.000190165
Thbs1	1.89703e-08	0.428425	0.417	0.086	0.00020412
Acot9	1.90639e-08	0.265141	0.333	0.046	0.000205128
Sdf2	1.91233e-08	0.388967	0.44	0.093	0.000205767
Sqstm1	1.99546e-08	0.529813	0.94	0.47	0.000214711
Rpl34-ps1	2.00455e-08	0.441312	0.714	0.258	0.00021569
Gm13588	2.03494e-08	0.446306	0.69	0.238	0.000218959
Dusp1	2.12655e-08	0.498265	0.762	0.298	0.000228817
Gm1821	2.31776e-08	0.516648	0.81	0.338	0.000249391
Serpina1e	2.35552e-08	0.416324	0.679	0.225	0.000253454
Gm15772	2.35715e-08	0.350353	0.69	0.225	0.00025363
Gm4735	2.36395e-08	0.356788	0.274	0.026	0.000254361
Gm11808	2.40235e-08	0.353657	0.667	0.232	0.000258493
Pim1	2.55102e-08	0.486358	0.774	0.325	0.00027449
Ddx47	2.5571e-08	0.627759	0.393	0.079	0.000275144
Sprr1a	2.6271e-08	0.655823	0.702	0.291	0.000282676
Rps15a-ps6	2.64146e-08	0.315712	0.619	0.185	0.000284221
Vim	2.67549e-08	0.41789	0.417	0.086	0.000287883
Rps3a2	2.67803e-08	0.486593	0.75	0.285	0.000288156
Tmbim1	2.76585e-08	0.423905	0.464	0.106	0.000297605
Dpp3	2.97129e-08	0.419936	0.369	0.066	0.00031971
Wdr77	2.97967e-08	0.357103	0.405	0.079	0.000320613
Eno1	3.04735e-08	0.551867	0.893	0.464	0.000327894
Mgst3	3.15047e-08	0.303849	0.583	0.159	0.000338991
Rnpep	3.22554e-08	0.509915	0.679	0.245	0.000347068
Rps25-ps1	3.28658e-08	0.276423	0.69	0.219	0.000353636
Snx2	3.40666e-08	0.402187	0.56	0.152	0.000366557
Errfi1	3.51878e-08	0.459352	0.81	0.325	0.00037862
Hbegf	3.62623e-08	0.56503	0.726	0.305	0.000390183
Elf3	4.0063e-08	0.494053	0.81	0.331	0.000431078
Gm15421	4.33954e-08	0.412152	0.536	0.146	0.000466934
Bcar3	4.35623e-08	0.469659	0.286	0.033	0.00046873
Baiap2	4.53203e-08	0.469845	0.286	0.033	0.000487646
Arcn1	4.55796e-08	0.267086	0.476	0.113	0.000490437
Sptlc2	4.55983e-08	0.435057	0.345	0.06	0.000490637
Tmprss4	4.63092e-08	0.363298	0.536	0.152	0.000498287
Rpl14-ps1	4.66732e-08	0.404918	0.845	0.351	0.000502204
Nip7	4.74682e-08	0.340862	0.321	0.046	0.000510758
Nutf2	5.03901e-08	0.389656	0.405	0.086	0.000542197
Slc44a4	5.31704e-08	0.28747	0.595	0.179	0.000572113
Dstn	5.33253e-08	0.500575	0.833	0.417	0.00057378
Pigk	5.39929e-08	0.298441	0.321	0.046	0.000580964
mt-Rnr1	6.20488e-08	-1.62641	0.679	0.722	0.000667645
Fam213a	6.35143e-08	0.550738	0.929	0.523	0.000683414
Gm14017	6.58389e-08	0.325256	0.286	0.033	0.000708426
Rps15-ps2	6.74069e-08	0.299999	0.5	0.126	0.000725298
1810011O10Rik	6.89086e-08	0.504042	0.595	0.192	0.000741457
Slc40a1	7.2717e-08	0.544896	0.536	0.159	0.000782435
Lum	7.94153e-08	0.272592	0.583	0.166	0.000854509
Acsl5	7.95613e-08	0.349662	0.452	0.113	0.00085608
Gm3788	8.31518e-08	0.31965	0.5	0.132	0.000894714
Socs2	8.72628e-08	0.34286	0.262	0.026	0.000938947
Gm21399	8.8461e-08	0.399722	0.393	0.086	0.00095184
Anxa1	9.00418e-08	0.458678	0.952	0.623	0.00096885
Rps21	9.34356e-08	-0.667428	0.917	0.901	0.00100537
Golm1	9.55978e-08	0.556279	0.679	0.265	0.00102863
Fam107b	9.71713e-08	0.497604	0.524	0.152	0.00104556
mt-Cytb	9.77564e-08	-0.334931	1	0.993	0.00105186
Ap2m1	1.05544e-07	0.348831	0.75	0.285	0.00113565
Serpinb1a	1.0568e-07	0.403721	0.607	0.205	0.00113712
Gbp4	1.06761e-07	0.494791	0.274	0.033	0.00114874
Gprc5a	1.0699e-07	0.489361	0.417	0.099	0.00115121
Cndp2	1.08335e-07	0.439506	0.857	0.377	0.00116569
Kpnb1	1.09843e-07	0.434816	0.476	0.126	0.00118191
Ifrd1	1.12353e-07	0.476755	0.881	0.397	0.00120891
Phb	1.12522e-07	0.296127	0.679	0.225	0.00121073
Vcl	1.15429e-07	0.417298	0.274	0.033	0.00124202
Gsta4	1.17243e-07	0.306015	0.643	0.199	0.00126154
Hmgn2	1.19453e-07	0.415391	0.857	0.424	0.00128531
Gpd1l	1.32266e-07	0.355103	0.274	0.033	0.00142318
Gm15500	1.3427e-07	0.355598	0.833	0.377	0.00144475
Tram1	1.3486e-07	0.276888	0.488	0.126	0.0014511
Aars	1.41438e-07	0.308034	0.333	0.06	0.00152187
Col6a1	1.41467e-07	0.423294	0.726	0.278	0.00152219
Tfrc	1.43857e-07	0.292387	0.393	0.079	0.0015479
Gm16580	1.45991e-07	0.409276	0.286	0.04	0.00157087
Plaur	1.46109e-07	0.600027	0.452	0.126	0.00157214
Vcp-rs	1.51993e-07	0.342013	0.321	0.053	0.00163545
Lgals3	1.5478e-07	0.479409	0.726	0.298	0.00166544
BC048679	1.55451e-07	-1.93942	0.071	0.364	0.00167265
Krt7	1.56401e-07	0.448994	0.952	0.543	0.00168287
Clca1	1.65861e-07	0.402308	0.762	0.311	0.00178466
Sf3b1	1.72285e-07	0.413138	0.631	0.219	0.00185379
Rps29	1.9014e-07	-0.41747	0.976	0.987	0.00204591
Trim25	1.90275e-07	0.396587	0.357	0.073	0.00204736
Rexo2	2.00605e-07	0.383432	0.5	0.139	0.0021585
Cnksr1	2.01008e-07	0.295948	0.321	0.053	0.00216285
Fosb	2.08003e-07	0.573257	0.774	0.364	0.00223812
Sat1	2.08412e-07	0.531312	0.917	0.583	0.00224252
Atp2c2	2.09423e-07	0.273613	0.429	0.099	0.00225339
Gm6444	2.09683e-07	0.44907	0.393	0.093	0.00225619
Pgd	2.20367e-07	0.485496	0.56	0.179	0.00237115
mt-Nd4	2.20955e-07	-0.612058	0.976	0.96	0.00237748
Snx4	2.28317e-07	0.280192	0.286	0.04	0.00245669
Tmem50b	2.34403e-07	0.426372	0.345	0.066	0.00252218
Pdxdc1	2.40453e-07	0.31605	0.381	0.079	0.00258727
0610012G03Rik	2.44317e-07	0.28555	0.607	0.199	0.00262885
Rpl37rt	2.44684e-07	0.342067	0.893	0.45	0.00263279
Eif3c	2.46924e-07	0.354379	0.69	0.258	0.0026569
Mrps28	2.53242e-07	0.380247	0.452	0.119	0.00272488
Gm11560	2.54848e-07	0.425808	0.357	0.073	0.00274217
Csrnp1	2.55592e-07	0.365842	0.298	0.046	0.00275017
Krt18	2.56897e-07	0.434948	0.952	0.682	0.00276421
Klf5	2.57557e-07	0.422262	0.405	0.093	0.00277131
Blnk	2.61769e-07	0.444812	0.369	0.079	0.00281664
Rpl3-ps1	2.67217e-07	0.443259	0.833	0.384	0.00287526
2610507B11Rik	2.79104e-07	0.347822	0.333	0.06	0.00300316
Tinagl1	2.91404e-07	0.54279	0.393	0.093	0.00313551
Nfkbia	2.98028e-07	0.554504	0.94	0.563	0.00320678
Uap1	3.14062e-07	0.34713	0.488	0.139	0.00337931
Tspan1	3.15767e-07	0.427003	0.869	0.437	0.00339765
Mdm2	3.22155e-07	0.473168	0.321	0.06	0.00346639
Gm5905	3.24955e-07	0.37908	0.833	0.391	0.00349652
Gm5835	3.33247e-07	0.38075	0.524	0.159	0.00358574
Morf4l2	3.34048e-07	0.447413	0.702	0.272	0.00359436
Gpx1	3.34478e-07	0.360348	0.964	0.834	0.00359898
Txnrd1	3.36566e-07	0.322504	0.69	0.258	0.00362145
Rarres2	3.38382e-07	0.385957	0.524	0.152	0.00364099
Btg2	3.43067e-07	0.302547	0.583	0.179	0.0036914
Adh1	3.4977e-07	0.27609	0.798	0.325	0.00376352
Gm10146	3.51243e-07	0.431502	0.452	0.126	0.00377938
Galnt3	3.56698e-07	0.374687	0.31	0.053	0.00383807
Psmd12	3.66641e-07	0.372861	0.631	0.219	0.00394505
Eif4a2	3.6676e-07	0.489094	0.714	0.291	0.00394634
Tmod3	3.7826e-07	0.425264	0.464	0.132	0.00407008
Ptger4	3.888e-07	0.330919	0.31	0.053	0.00418349
Lrrc59	3.97821e-07	0.356505	0.619	0.212	0.00428056
Calu	4.01465e-07	0.436154	0.5	0.152	0.00431977
Hmgcs1	4.06405e-07	0.38889	0.369	0.079	0.00437291
Fuca1	4.07174e-07	0.342907	0.583	0.192	0.00438119
Gm26384	4.0781e-07	0.350974	0.321	0.06	0.00438804
Ccnl1	4.13414e-07	0.420152	0.548	0.172	0.00444833
Ghitm	4.36807e-07	0.311786	0.607	0.199	0.00470004
Cald1	4.43839e-07	0.513803	0.333	0.066	0.0047757
Rnd3	4.44472e-07	0.288915	0.381	0.086	0.00478252
Cd63-ps	4.6613e-07	0.710418	0.333	0.066	0.00501556
Tubb2a	4.67099e-07	0.311808	0.429	0.106	0.00502599
Fbln2	4.69254e-07	0.481426	0.369	0.086	0.00504918
Ddit4l	4.71513e-07	0.432259	0.405	0.099	0.00507348
Rpl38-ps2	4.75437e-07	0.434606	0.667	0.245	0.0051157
Car2	4.77351e-07	0.41998	0.94	0.616	0.0051363
Hk2	4.79151e-07	0.599737	0.607	0.232	0.00515566
Col1a1	4.79478e-07	0.33734	0.81	0.344	0.00515918
Gm6274	4.81256e-07	0.284997	0.655	0.225	0.00517831
Hnrnpa3	5.24033e-07	0.425866	0.81	0.344	0.0056386
Gm7658	5.33789e-07	0.287273	0.345	0.073	0.00574357
Nras	5.41578e-07	0.429919	0.321	0.06	0.00582738
Itga6	5.48283e-07	0.311803	0.464	0.132	0.00589952
Tnfaip6	5.50224e-07	0.362252	0.274	0.04	0.00592041
Qsox1	5.55656e-07	0.332917	0.512	0.152	0.00597886
Rps6-ps4	5.64686e-07	0.374574	0.881	0.411	0.00607602
Aldh7a1	5.96506e-07	0.433468	0.345	0.073	0.0064184
Nrtn	6.03642e-07	0.362666	0.655	0.232	0.00649519
Lin7c	6.04486e-07	0.268027	0.333	0.066	0.00650427
Gspt1	6.05445e-07	0.393632	0.417	0.106	0.00651459
Atp6v1a	6.13283e-07	0.271987	0.5	0.152	0.00659893
P2ry14	6.20696e-07	0.297962	0.476	0.132	0.00667869
Capn5	6.44825e-07	0.332708	0.333	0.066	0.00693832
Bak1	6.49697e-07	0.327789	0.476	0.139	0.00699074
Ccz1	6.70787e-07	0.441703	0.262	0.04	0.00721766
Rps26-ps1	7.1749e-07	0.38389	0.786	0.358	0.0077202
Eef1a1	7.28461e-07	0.312086	0.964	0.834	0.00783824
Txndc5	7.46274e-07	0.343358	0.44	0.126	0.00802991
Ube2n	7.57818e-07	0.338489	0.536	0.166	0.00815412
Maff	7.67637e-07	0.373134	0.452	0.132	0.00825977
Capn2	7.67657e-07	0.339795	0.345	0.073	0.00825999
Tmem9b	7.99459e-07	0.359105	0.369	0.086	0.00860218
Eif4a1	8.00214e-07	0.418012	0.964	0.583	0.0086103
Elovl5	8.08475e-07	0.303236	0.655	0.238	0.00869919
Lad1	8.33535e-07	0.481301	0.488	0.152	0.00896883
Igfbp6	8.70539e-07	0.407315	0.738	0.298	0.009367
Sh3glb1	9.01231e-07	0.327341	0.5	0.152	0.00969724
Cyfip1	9.46446e-07	0.413143	0.333	0.073	0.0101838
Nr4a1	9.58773e-07	0.476002	0.5	0.159	0.0103164
Tnpo1	9.86518e-07	0.283694	0.369	0.086	0.0106149
Pkp4	9.88395e-07	0.340956	0.298	0.053	0.0106351
Rps6	9.89414e-07	0.385994	0.952	0.722	0.0106461
Oxct1	9.95057e-07	0.258801	0.452	0.126	0.0107068
Rpl18-ps1	9.96075e-07	0.427995	0.643	0.232	0.0107178
mt-Nd1	1.02709e-06	-0.288959	0.988	0.98	0.0110515
Muc20	1.04975e-06	0.29484	0.393	0.099	0.0112953
Rps10-ps2	1.06548e-06	0.355448	0.774	0.318	0.0114645
Tgif1	1.07597e-06	0.342843	0.476	0.146	0.0115775
Uba5	1.09637e-06	0.35388	0.31	0.06	0.0117969
Rap1b	1.10151e-06	0.384221	0.536	0.179	0.0118523
Pabpc4	1.12098e-06	0.267825	0.583	0.199	0.0120618
Mif	1.15674e-06	-0.66332	0.917	0.841	0.0124466
Epcam	1.2223e-06	0.449244	0.917	0.543	0.013152
Gm5637	1.27413e-06	0.391533	0.333	0.073	0.0137097
Plk2	1.28795e-06	0.370454	0.405	0.106	0.0138584
Cr1l	1.29693e-06	0.269091	0.381	0.093	0.013955
Gm5436	1.32097e-06	0.287442	0.44	0.119	0.0142137
Tmed4	1.35586e-06	0.340099	0.333	0.073	0.014589
RP23-58B7.2	1.36515e-06	0.252404	0.548	0.185	0.014689
Rpl38	1.39511e-06	-0.407715	0.964	0.934	0.0150114
Col1a2	1.42174e-06	0.431708	0.786	0.311	0.0152979
Kctd14	1.42775e-06	-1.17992	0.012	0.258	0.0153626
Tmem248	1.43829e-06	0.32646	0.321	0.066	0.015476
Trip10	1.49368e-06	0.256737	0.31	0.06	0.016072
Rab11fip1	1.49938e-06	0.325237	0.381	0.093	0.0161333
Gm9843	1.63268e-06	0.372743	0.869	0.404	0.0175676
Akr1b3	1.7083e-06	0.419565	0.393	0.106	0.0183813
Cdkn1a	1.71604e-06	0.35819	0.536	0.179	0.0184646
Ldhb	1.73713e-06	-1.69653	0.143	0.397	0.0186915
Arpc1b	1.78546e-06	0.31868	0.905	0.563	0.0192115
Ewsr1	1.82484e-06	0.374615	0.595	0.219	0.0196352
Tmed5	1.83249e-06	0.365926	0.5	0.159	0.0197176
Impdh2	1.83894e-06	0.365356	0.56	0.192	0.019787
S100a6	1.84974e-06	0.403518	0.845	0.404	0.0199032
Gm12174	1.85103e-06	0.258125	0.75	0.318	0.0199171
Capza1	1.87443e-06	0.304524	0.417	0.113	0.0201688
Itgav	1.9095e-06	0.271437	0.321	0.066	0.0205462
Fbl	1.91811e-06	0.298494	0.679	0.258	0.0206389
Adsl	1.94525e-06	0.270873	0.345	0.079	0.0209309
Hspa5	1.95074e-06	0.429443	0.94	0.609	0.02099
Ctsc	1.97463e-06	0.378824	0.345	0.079	0.0212471
Commd1	2.02751e-06	0.347698	0.476	0.146	0.021816
Khdrbs1	2.0667e-06	0.251297	0.476	0.146	0.0222377
Slu7	2.12362e-06	0.287416	0.274	0.046	0.0228501
Gm3571	2.12428e-06	0.295832	0.369	0.093	0.0228573
Cbr2	2.29132e-06	0.467153	0.929	0.623	0.0246546
Tmbim6	2.30731e-06	0.368829	0.905	0.477	0.0248267
Vasp	2.34209e-06	0.318877	0.571	0.199	0.0252009
Ctnna1	2.34274e-06	0.356253	0.595	0.212	0.0252079
Cttn	2.48082e-06	0.32116	0.548	0.185	0.0266936
Cd2ap	2.52241e-06	0.357682	0.512	0.172	0.0271412
Endod1	2.57449e-06	0.370686	0.345	0.086	0.0277016
Capg	2.67068e-06	0.346216	0.643	0.258	0.0287365
Dnajc2	2.67129e-06	0.286731	0.464	0.139	0.0287431
Eif4g2	2.69407e-06	0.373235	0.833	0.384	0.0289882
Itgb1	2.69644e-06	0.411196	0.536	0.192	0.0290136
Gm9800	2.70616e-06	0.430376	0.583	0.219	0.0291183
Smox	2.81894e-06	0.32622	0.464	0.146	0.0303318
Pmaip1	2.8422e-06	0.371578	0.31	0.066	0.0305821
Cfb	3.02435e-06	0.394173	0.571	0.205	0.032542
Gsr	3.16585e-06	0.257896	0.512	0.166	0.0340646
Nfkbiz	3.20697e-06	0.402066	0.56	0.192	0.034507
Ncstn	3.26911e-06	0.388782	0.381	0.099	0.0351756
Mxd1	3.3646e-06	0.480789	0.298	0.066	0.036203
Sulf2	3.4981e-06	0.289319	0.369	0.093	0.0376396
Lgals1	3.54317e-06	0.419831	0.988	0.556	0.0381245
Wbscr22	3.74909e-06	0.418683	0.381	0.106	0.0403402
Brcc3	3.76055e-06	0.267752	0.345	0.086	0.0404636
Ogdh	3.76055e-06	0.260696	0.345	0.086	0.0404636
Gcat	3.76093e-06	0.383922	0.262	0.046	0.0404676
Bace2	3.85176e-06	0.356977	0.512	0.172	0.0414449
Map2k3	3.86056e-06	0.270339	0.381	0.099	0.0415396
Snrpa1	4.19952e-06	0.305175	0.619	0.232	0.0451868
Zyx	4.22306e-06	0.390271	0.357	0.093	0.0454401
Ssr3	4.32885e-06	0.449101	0.607	0.232	0.0465784
Clint1	4.35393e-06	0.257551	0.429	0.126	0.0468483
Adm	4.3592e-06	0.363346	0.583	0.232	0.046905
Cops2	4.43301e-06	0.27677	0.321	0.073	0.0476992
Tmem120a	4.47039e-06	0.26457	0.345	0.086	0.0481014
Sptan1	4.48082e-06	0.316206	0.274	0.053	0.0482136
Wasl	4.49933e-06	0.275514	0.405	0.113	0.0484128
Hmox1	4.57044e-06	0.517101	0.512	0.185	0.0491779
Cdc42ep3	4.60054e-06	0.375619	0.345	0.086	0.0495018
Cyb5b	4.66897e-06	0.317144	0.679	0.272	0.0502381
Rela	4.69584e-06	0.261097	0.369	0.093	0.0505272
Dpt	4.83796e-06	0.484733	0.31	0.073	0.0520564
Inhbb	5.00006e-06	0.306981	0.357	0.093	0.0538006
Reep5	5.12292e-06	0.326422	0.726	0.318	0.0551226
Cflar	5.14486e-06	0.329469	0.274	0.053	0.0553587
Gm12251	5.2289e-06	0.313706	0.274	0.053	0.056263
Avpi1	5.3364e-06	0.295162	0.464	0.146	0.0574197
Gps1	5.38078e-06	0.27108	0.321	0.073	0.0578971
Gm5561	5.38738e-06	0.312323	0.619	0.245	0.0579682
Rpl27	5.62072e-06	-0.404403	0.952	0.901	0.060479
Col3a1	5.69474e-06	0.400628	0.595	0.225	0.0612755
Actr3	5.88998e-06	0.304203	0.738	0.311	0.0633762
Eif4e	5.90989e-06	0.28262	0.631	0.238	0.0635905
Gm15210	6.04681e-06	0.395492	0.274	0.053	0.0650636
Rpl26	6.0811e-06	-0.420379	0.952	0.927	0.0654327
Fam50a	6.1449e-06	0.250033	0.274	0.053	0.0661191
Gm15427	6.21575e-06	0.331941	0.952	0.675	0.0668814
Tmem234	6.27829e-06	0.298977	0.619	0.238	0.0675544
M6pr	6.3301e-06	0.360165	0.762	0.331	0.0681118
Pttg1ip	6.40543e-06	0.359965	0.381	0.106	0.0689224
Nfil3	6.55271e-06	0.252504	0.274	0.053	0.0705071
Nxf1	6.60829e-06	0.339255	0.417	0.126	0.0711052
Pfdn4	6.64704e-06	0.2896	0.429	0.126	0.0715222
Tspan31	6.66807e-06	0.253228	0.381	0.106	0.0717484
Csnk1a1	6.9068e-06	0.305077	0.595	0.225	0.0743171
Gapdh	6.91087e-06	0.363305	0.917	0.675	0.0743609
Apobec2	6.91832e-06	0.354218	0.286	0.06	0.0744411
Naaa	7.01521e-06	0.375586	0.548	0.199	0.0754836
Igkc	7.2577e-06	0.785486	0.988	0.55	0.0780928
Dnajb1	7.38406e-06	0.38058	0.833	0.424	0.0794525
Fam3c	7.44547e-06	0.338316	0.488	0.166	0.0801133
Tpt1-ps3	7.56649e-06	0.277258	0.786	0.384	0.0814154
Tmc4	7.59329e-06	0.271187	0.536	0.192	0.0817038
Prkci	7.59482e-06	0.33999	0.286	0.06	0.0817203
Uba52	7.63293e-06	0.352004	0.893	0.55	0.0821303
Iqgap1	7.82536e-06	0.267836	0.381	0.106	0.0842009
Tm9sf2	7.87478e-06	0.288788	0.452	0.146	0.0847327
Prr13	8.5799e-06	0.301672	0.702	0.298	0.0923197
Rpl17-ps10	8.70319e-06	0.250145	0.393	0.113	0.0936464
Clic4	9.03236e-06	0.422676	0.262	0.053	0.0971882
Gm6472	9.16562e-06	0.291453	0.607	0.238	0.0986221
Gm10131	9.46859e-06	0.324325	0.429	0.132	0.101882
Sumo1	1.00065e-05	0.267482	0.655	0.285	0.10767
Nop58	1.00323e-05	0.343864	0.643	0.245	0.107947
Tspan14	1.02655e-05	0.344635	0.262	0.053	0.110457
Snx6	1.03875e-05	0.257016	0.476	0.159	0.111769
Bop1	1.06125e-05	0.330448	0.31	0.073	0.11419
Echs1	1.06417e-05	0.259664	0.44	0.139	0.114505
Rlim	1.09353e-05	0.320507	0.345	0.093	0.117663
Akirin1	1.12734e-05	0.30929	0.274	0.06	0.121302
Rpl10a-ps1	1.13928e-05	0.340024	0.81	0.411	0.122586
Muc1	1.18002e-05	0.388141	0.798	0.364	0.12697
Azin1	1.18688e-05	0.320452	0.345	0.093	0.127709
Tor1aip1	1.19205e-05	0.270097	0.31	0.073	0.128265
Ets2	1.21368e-05	0.287254	0.679	0.278	0.130592
Mpzl2	1.22528e-05	0.34527	0.333	0.086	0.13184
Sf1	1.23167e-05	0.410645	0.476	0.172	0.132528
Ubc	1.24188e-05	0.359479	1	0.821	0.133627
Atp1b3	1.25258e-05	0.353059	0.702	0.305	0.134778
Jak1	1.2687e-05	0.360648	0.321	0.086	0.136512
Aldoa	1.31984e-05	0.317874	0.869	0.457	0.142015
Ostf1	1.34013e-05	0.250235	0.583	0.225	0.144198
Fam20c	1.39637e-05	0.288639	0.452	0.146	0.150249
Herpud1	1.41929e-05	0.310602	0.405	0.126	0.152716
Dcn	1.4239e-05	0.640403	0.869	0.483	0.153211
Eif4g1	1.42485e-05	0.262595	0.476	0.159	0.153314
Tnfrsf12a	1.47538e-05	0.33857	0.56	0.212	0.158751
Lap3	1.49269e-05	0.345792	0.536	0.199	0.160614
Ppp1r11	1.50539e-05	0.279147	0.476	0.166	0.16198
Rps10-ps1	1.52992e-05	0.366907	0.429	0.146	0.16462
Gm13835	1.60506e-05	0.291102	0.44	0.139	0.172705
Rnf128	1.63792e-05	0.435469	0.893	0.536	0.17624
Cfh	1.65006e-05	0.380248	0.393	0.126	0.177547
Tdpx-ps1	1.65316e-05	0.292655	0.274	0.06	0.17788
Eif1a	1.69064e-05	0.260839	0.571	0.219	0.181913
Irf1	1.7193e-05	0.316485	0.298	0.073	0.184997
Yrdc	1.73449e-05	0.273887	0.476	0.159	0.186631
Rpl18	1.90637e-05	-0.385228	0.929	0.868	0.205126
Ctsl	1.91587e-05	0.358639	0.821	0.437	0.206148
Cops4	1.94178e-05	0.307256	0.643	0.265	0.208935
Tmem173	1.96949e-05	0.289629	0.476	0.172	0.211918
Fgl2	2.00335e-05	0.364211	0.321	0.086	0.21556
Slc25a17	2.02601e-05	0.258877	0.31	0.079	0.217999
Ybx1	2.08394e-05	0.30773	0.94	0.748	0.224231
Hnrnpa2b1	2.09557e-05	0.354649	0.94	0.583	0.225483
Itga5	2.14708e-05	0.39835	0.298	0.073	0.231026
Atp6v1b2	2.15444e-05	0.254596	0.429	0.139	0.231818
Msrb1	2.17245e-05	0.286584	0.31	0.079	0.233755
Cpn1	2.20292e-05	0.277249	0.31	0.079	0.237034
Leprot	2.23844e-05	0.348874	0.429	0.146	0.240857
Fkbp11	2.23899e-05	0.289359	0.405	0.126	0.240916
Slc25a24	2.39447e-05	0.308394	0.31	0.079	0.257645
mt-Rnr2	2.46643e-05	-1.13182	0.917	0.801	0.265388
Lamtor5	2.52347e-05	0.312627	0.631	0.272	0.271525
Sypl	2.52992e-05	0.321541	0.726	0.325	0.27222
Gm10288	2.53069e-05	0.338334	0.774	0.404	0.272302
Padi1	2.57867e-05	0.289487	0.821	0.384	0.277465
Ywhah	2.74279e-05	0.320371	0.786	0.377	0.295124
Cnp	2.75604e-05	0.354516	0.357	0.106	0.29655
Sprr2f	2.79655e-05	0.316912	1	0.715	0.300909
Cab39l	2.82615e-05	0.25205	0.31	0.079	0.304093
Cldn7	2.85161e-05	0.302353	0.964	0.682	0.306833
Cd55	2.90002e-05	0.31694	0.357	0.106	0.312042
Ahcyl2	3.00592e-05	0.349391	0.274	0.066	0.323437
Ldha	3.11619e-05	0.276543	0.94	0.662	0.335303
Neu1	3.15877e-05	0.282193	0.345	0.099	0.339884
Slc35a4	3.38165e-05	0.327592	0.286	0.073	0.363866
Prkab1	3.41664e-05	0.366424	0.44	0.166	0.367631
Hspa4	3.49844e-05	0.265815	0.548	0.219	0.376432
Gsn	3.56629e-05	0.251014	0.69	0.285	0.383733
Sparc	3.5777e-05	0.458242	0.929	0.543	0.38496
Myc	3.59571e-05	0.381515	0.333	0.099	0.386898
Vdac1	3.61112e-05	0.296411	0.619	0.265	0.388557
Slc3a2	3.84588e-05	0.338697	0.726	0.331	0.413816
Gm5805	3.86119e-05	0.349896	0.893	0.556	0.415464
Mvd	4.0558e-05	0.282325	0.262	0.06	0.436404
Lif	4.08092e-05	0.287009	0.357	0.113	0.439107
Arg1	4.25449e-05	0.250977	0.298	0.079	0.457783
Ahnak	4.26478e-05	0.272798	0.381	0.126	0.45889
Pcnp	4.34107e-05	0.267505	0.393	0.126	0.467099
Tpm3	4.37234e-05	0.302574	0.81	0.437	0.470463
Ubl4a	4.45281e-05	0.268558	0.476	0.172	0.479123
Elovl1	4.4631e-05	0.295952	0.405	0.132	0.480229
Hspb1	4.52098e-05	0.347361	0.786	0.397	0.486457
Gm10076	4.52303e-05	0.279265	0.929	0.556	0.486678
Ankrd13a	4.55422e-05	0.346912	0.31	0.086	0.490034
Etf1	4.60823e-05	0.36434	0.56	0.219	0.495845
Gpbp1	4.61616e-05	0.374994	0.298	0.079	0.496699
Mt1	4.83428e-05	-0.833816	0.833	0.748	0.520168
Ezr	4.88439e-05	0.257994	0.786	0.391	0.525561
Ap2s1	5.05999e-05	0.328416	0.774	0.384	0.544455
Jun	5.10453e-05	0.277173	0.845	0.45	0.549247
Tpt1	5.44883e-05	-0.410531	0.976	0.887	0.586294
Gstm1	5.475e-05	-1.5789	0.286	0.45	0.58911
Tppp3	5.51958e-05	0.318552	0.321	0.093	0.593906
Rps28	5.6749e-05	-0.34184	0.988	0.907	0.61062
Klf2	6.25893e-05	0.336962	0.333	0.106	0.673461
Psap	6.48362e-05	0.299406	0.631	0.272	0.697638
Bzw1	6.6026e-05	0.255868	0.714	0.344	0.71044
Eno1b	6.61144e-05	0.327803	0.262	0.066	0.711391
Rps12	6.70506e-05	-0.485285	0.893	0.861	0.721464
Tln1	6.96083e-05	0.270876	0.333	0.099	0.748985
Mybbp1a	7.28514e-05	0.301	0.357	0.119	0.783881
Fam195b	7.41517e-05	0.270122	0.393	0.139	0.797872
Il1f6	7.44741e-05	0.722592	0.298	0.093	0.801341
Serpinh1	7.5806e-05	0.282431	0.536	0.212	0.815673
Rpn1	7.62095e-05	0.304798	0.821	0.397	0.820014
Rhoa	7.65265e-05	0.283445	0.786	0.358	0.823426
Rpl10-ps3	7.67458e-05	0.327301	0.857	0.444	0.825785
Eed	7.86282e-05	0.369294	0.274	0.073	0.846039
Aqp1	8.57555e-05	0.250529	0.262	0.066	0.922729
Ddx39	8.86739e-05	0.252888	0.798	0.404	0.954131
Rab11a	9.12268e-05	0.264171	0.786	0.404	0.981601
Txndc12	9.13291e-05	0.272143	0.274	0.073	0.982701
Cstb	9.17723e-05	0.311628	0.881	0.444	0.98747
Rps11-ps1	9.30072e-05	0.311479	0.75	0.377	1
Tmcc3	9.33963e-05	0.314635	0.369	0.126	1
Gm10175	9.64105e-05	0.279579	0.274	0.073	1
Pdia3	9.78656e-05	0.295173	0.869	0.503	1
Copz1	0.000100362	0.259528	0.548	0.225	1
Atp5a1	0.000102553	0.259986	0.917	0.609	1
Tagln2	0.000105061	0.318924	0.929	0.583	1
Cxcl1	0.000114138	0.592209	0.31	0.099	1
Pabpc1	0.000115178	0.295954	0.929	0.589	1
Zfp36	0.000117107	0.599941	0.631	0.311	1
Cblc	0.000118715	0.291554	0.345	0.113	1
Tmed10	0.000124859	0.315085	0.857	0.483	1
Rps7	0.000130641	-0.322459	0.976	0.967	1
Wdr45b	0.000132861	0.284802	0.31	0.093	1
Rhob	0.000137729	0.262822	0.369	0.132	1
Syngr2	0.000149888	0.286815	0.607	0.265	1
Ddx3x	0.000152519	0.290615	0.524	0.225	1
Rplp1	0.000156644	-0.440355	0.988	0.94	1
Mydgf	0.000157158	0.269615	0.679	0.325	1
Tmed2	0.000161062	0.295377	0.738	0.371	1
Gadd45a	0.000161135	0.375021	0.75	0.404	1
Ppp1cb	0.000162489	0.261582	0.548	0.225	1
Atp6ap1	0.000166339	0.283171	0.429	0.166	1
Uox	0.000167437	0.250339	0.262	0.073	1
Psmc1	0.000167866	0.292444	0.524	0.225	1
Gm13340	0.000171569	0.28213	0.298	0.093	1
Actb	0.000176256	0.30967	0.988	0.728	1
Rtcb	0.000177433	0.286097	0.452	0.185	1
Mthfd2	0.000178892	0.27976	0.262	0.073	1
Fnta	0.000180962	0.254352	0.286	0.086	1
Tpm4	0.000182197	0.279773	0.524	0.219	1
Dnajc5	0.000185569	0.303527	0.286	0.086	1
Klf3	0.000187343	0.337039	0.262	0.073	1
Calr	0.000194079	0.28643	0.929	0.576	1
Gm4540	0.000196416	0.314695	0.298	0.093	1
Cdc42se1	0.000196439	0.312176	0.393	0.146	1
Acer3	0.000198438	0.272626	0.274	0.079	1
Crip1	0.000209811	0.267878	0.94	0.722	1
Eif2b2	0.000222584	0.291308	0.274	0.079	1
Lrp10	0.000225407	0.386142	0.345	0.119	1
Ptbp1	0.000240505	0.30281	0.679	0.358	1
Mrpl57	0.000248531	0.306822	0.643	0.298	1
Fos	0.000266193	0.383009	0.976	0.656	1
Cldn10	0.000287381	-1.25998	0.119	0.298	1
Rps26	0.000313378	-0.322118	0.988	0.967	1
Rpl11	0.000324112	-0.3604	0.952	0.887	1
Serp1	0.000334391	0.339515	0.786	0.437	1
Glo1	0.000364949	0.251185	0.298	0.099	1
Cul3	0.000399403	0.255993	0.286	0.093	1
Mfge8	0.00044549	0.292388	0.381	0.146	1
Ddx5	0.000457388	0.3123	0.881	0.589	1
Rps9	0.000476019	-0.284673	0.988	0.954	1
Dusp5	0.000476566	0.342822	0.31	0.113	1
Msx1	0.000486988	-1.25793	0.464	0.517	1
Cs	0.000496612	0.256981	0.464	0.205	1
Kmt5a	0.000509848	0.333778	0.298	0.099	1
Hspa9	0.000556598	0.281204	0.607	0.291	1
Ier3	0.000605682	0.368022	0.833	0.543	1
Rpl18a	0.000640611	-0.255236	0.976	0.96	1
Fam110c	0.000645867	0.27788	0.321	0.119	1
Sprr2d	0.000739201	0.482549	0.286	0.106	1
Raly	0.000776721	0.257265	0.81	0.53	1
Gm6576	0.000894578	0.380011	0.262	0.086	1
Rps11	0.000967914	-0.263705	0.988	0.954	1
Ndufa3	0.000971068	-0.427919	0.94	0.821	1
Rpl21	0.00120544	-0.326506	0.94	0.841	1
Rpl23	0.00123243	-0.276321	0.976	0.894	1
S100a10	0.00130365	0.265917	0.952	0.662	1
Mt2	0.00147339	-1.12046	0.238	0.384	1
Rpl14	0.00157971	-0.28137	0.964	0.947	1
Mgat4b	0.00164152	0.26544	0.262	0.093	1
Rpl36a	0.00177711	-0.395006	0.94	0.808	1
Rpl39	0.0018015	-0.410256	0.94	0.808	1
Rpl22	0.00182973	-0.413244	0.929	0.808	1
Tpi1	0.00205075	0.377721	0.845	0.517	1
Ltf	0.00221782	-0.890296	0.857	0.762	1
Rps5	0.00235281	-0.360924	0.964	0.927	1
Rps15a	0.00238144	-0.365158	0.952	0.907	1
Hspa1b	0.00261729	0.418896	0.381	0.172	1
Cox6b1	0.00273653	-0.387082	0.952	0.868	1
Egfl6	0.00274985	-0.892477	0.131	0.272	1
Mars	0.00311423	0.26778	0.286	0.113	1
Ggnbp2	0.00382441	0.255033	0.321	0.139	1
Rps27a	0.00386588	-0.314103	0.929	0.874	1
Atp5j	0.00402172	-0.316425	0.929	0.834	1
Cox6c	0.00434939	-0.312163	0.964	0.861	1
Rpl36	0.00536115	-0.266044	0.988	0.901	1
Hint1	0.00564721	-0.377363	0.845	0.762	1
Tmem176b	0.00635931	-0.85804	0.738	0.649	1
Rpl34	0.00714991	-0.287213	0.952	0.894	1
Rps24	0.0078872	-0.32417	0.952	0.887	1
Cox6a1	0.00925304	-0.275241	0.905	0.854	1
Clu	0.00925477	-1.50202	0.607	0.523	1
Rpl30	0.00932728	-0.33441	0.952	0.848	1
Rplp2	0.0106831	-0.276316	0.964	0.954	1
Fxyd3	0.0170588	-0.303485	0.845	0.762	1
Id2	0.0196118	-0.909682	0.25	0.331	1
Chchd10	0.0206661	-0.853488	0.607	0.523	1
Krtcap2	0.0223591	-0.537733	0.702	0.609	1
H2-Ab1	0.0262339	-0.262039	0.631	0.325	1
Usmg5	0.0345708	-0.34626	0.905	0.775	1
S100g	0.0396494	-0.92688	0.345	0.391	1
Rps10	0.044036	-0.293245	0.964	0.808	1
Rps13	0.0451006	-0.258253	0.94	0.854	1
Mbd3	0.0451323	-0.280055	0.345	0.179	1
Eef1b2	0.0500942	-0.340034	0.845	0.709	1
Cfap20	0.0505741	-0.261109	0.274	0.139	1
2810428I15Rik	0.0534762	-0.269931	0.345	0.179	1
Rps27l	0.0549496	-0.255057	0.905	0.821	1
Fkbp2	0.0585714	-0.280891	0.631	0.344	1
Ssu72	0.0588344	-0.309984	0.571	0.311	1
Atpif1	0.0630749	-0.386472	0.798	0.662	1
Ifitm2	0.0771143	-0.274118	0.881	0.709	1
Stmn1	0.0774963	-0.777351	0.548	0.464	1
Colgalt1	0.0796651	-0.250265	0.286	0.152	1
Hmgn1	0.0817633	-0.445351	0.726	0.623	1
Tmed3	0.0827938	-0.316651	0.321	0.172	1
Lyz2	0.100303	-0.421514	0.476	0.285	1
Dnajc9	0.112613	-0.287692	0.321	0.185	1
Mgp	0.116046	-0.417029	0.226	0.278	1
Tmem242	0.126959	-0.255909	0.298	0.166	1
Lcn2	0.127185	-0.273975	0.929	0.894	1
Kdelr1	0.128761	-0.356451	0.405	0.232	1
Id3	0.131831	-0.833885	0.286	0.311	1
Siva1	0.133559	-0.641519	0.202	0.252	1
Pigr	0.136886	-0.95075	0.357	0.351	1
Abracl	0.139298	-0.335748	0.631	0.344	1
Cox7a2l	0.140055	-0.373275	0.595	0.351	1
Rnase4	0.142585	-0.607324	0.298	0.318	1
Aes	0.142883	-0.637314	0.333	0.338	1
Dctn3	0.145861	-0.250625	0.452	0.265	1
Gm42418	0.149947	-0.757325	0.452	0.417	1
Rnf187	0.151927	-0.31253	0.321	0.185	1
Ifitm1	0.15379	-1.16983	0.56	0.457	1
Plin2	0.154313	-0.31975	0.274	0.159	1
H2afv	0.157124	-0.277385	0.476	0.285	1
Gstm2	0.15896	-0.87308	0.321	0.325	1
Ufc1	0.16111	-0.350362	0.44	0.258	1
Atxn10	0.164382	-0.367131	0.369	0.219	1
Use1	0.171376	-0.296639	0.393	0.232	1
Prdx6	0.174596	-0.628748	0.667	0.536	1
Ndufa7	0.17986	-0.354324	0.774	0.589	1
Tceal9	0.180135	-0.689207	0.726	0.563	1
Psma4	0.198914	-0.272786	0.607	0.371	1
Tmem126a	0.209137	-0.27843	0.262	0.159	1
Anapc13	0.21507	-0.502134	0.548	0.457	1
Scand1	0.219918	-0.361864	0.369	0.225	1
Uqcr10	0.242933	-0.262729	0.845	0.656	1
Tyms	0.253001	-0.349864	0.524	0.318	1
Pbdc1	0.259957	-0.39743	0.381	0.238	1
Gtf2a2	0.262903	-0.289654	0.452	0.285	1
1110004F10Rik	0.26662	-0.308868	0.417	0.265	1
2310036O22Rik	0.267846	-0.318723	0.393	0.245	1
Selenoh	0.268527	-0.302568	0.667	0.397	1
Spc24	0.275059	-0.373261	0.381	0.238	1
Dpm3	0.278686	-0.390887	0.393	0.245	1
Csnk1d	0.286932	-0.280549	0.333	0.212	1
Anapc11	0.288149	-0.32842	0.512	0.318	1
Pmf1	0.296499	-0.337352	0.333	0.212	1
Ndufab1	0.308915	-0.500502	0.655	0.497	1
Taf1d	0.310743	-0.27428	0.476	0.298	1
Srp19	0.316862	-0.27742	0.488	0.305	1
Mrpl18	0.317781	-0.288685	0.524	0.325	1
Dgat2	0.336514	-0.462416	0.393	0.252	1
Bex3	0.341018	-0.62099	0.405	0.344	1
Minos1	0.356262	-0.265228	0.893	0.649	1
Itm2b	0.36392	-0.311965	0.917	0.702	1
Tmem176a	0.370457	-0.475577	0.762	0.543	1
Nmt1	0.37114	-0.282615	0.357	0.238	1
Slc25a11	0.387572	-0.40299	0.31	0.205	1
Tmem160	0.389385	-0.328573	0.274	0.185	1
Cox20	0.395114	-0.453942	0.274	0.272	1
Sod1	0.406782	-0.440483	0.357	0.325	1
Ptn	0.419022	-0.370865	0.298	0.199	1
Bola2	0.430605	-0.524187	0.476	0.384	1
Ppih	0.432007	-0.251744	0.31	0.212	1
Pgls	0.438018	-0.435962	0.405	0.351	1
Aurkaip1	0.441306	-0.347094	0.44	0.291	1
Lmnb1	0.442567	-0.279077	0.298	0.205	1
Commd6	0.452367	-0.317308	0.262	0.179	1
Tubb5	0.452795	-0.257615	0.774	0.596	1
Rpa3	0.459189	-0.333775	0.393	0.272	1
Timm10b	0.46971	-0.257453	0.452	0.305	1
Dctpp1	0.470127	-0.425773	0.488	0.311	1
Sec62	0.472281	-0.522457	0.595	0.444	1
Sox9	0.480793	-0.455458	0.286	0.199	1
Ift20	0.490344	-0.412217	0.405	0.272	1
Dek	0.500851	-0.490034	0.44	0.291	1
Hpf1	0.502165	-0.358607	0.274	0.192	1
2410006H16Rik	0.512937	-0.506523	0.381	0.258	1
Mtch1	0.513494	-0.341675	0.286	0.199	1
Nop10	0.522055	-0.269091	0.774	0.629	1
Ndufa1	0.52469	-0.421903	0.595	0.457	1
Cisd2	0.524862	-0.310508	0.333	0.238	1
Pfdn2	0.528689	-0.335123	0.512	0.358	1
Tbcb	0.531902	-0.3255	0.464	0.311	1
Hddc2	0.547791	-0.2542	0.571	0.397	1
Ncbp2	0.550724	-0.39565	0.274	0.192	1
Zfas1	0.55079	-0.411904	0.274	0.258	1
Glrx3	0.553263	-0.325483	0.607	0.397	1
Cenpw	0.558552	-0.323213	0.31	0.219	1
Naa38	0.559809	-0.262216	0.524	0.364	1
Llph	0.568239	-0.380693	0.476	0.325	1
Srsf7	0.571826	-0.276001	0.536	0.377	1
Mrpl42	0.590874	-0.31921	0.607	0.411	1
Stx18	0.594875	-0.696177	0.274	0.245	1
Mrpl40	0.595796	-0.334152	0.298	0.219	1
Grpel1	0.598522	-0.284004	0.452	0.318	1
2010107E04Rik	0.599803	-0.26741	0.833	0.649	1
Lsm6	0.618487	-0.348357	0.512	0.351	1
Bud31	0.621813	-0.342181	0.476	0.331	1
Igfbp7	0.627435	-0.435231	0.452	0.364	1
Tmem256	0.633076	-0.409087	0.5	0.338	1
Gclm	0.634822	-0.473969	0.298	0.265	1
Pdap1	0.637125	-0.262806	0.595	0.417	1
Mgst1	0.644063	-0.400032	0.452	0.311	1
Xist	0.644319	-0.34075	0.298	0.219	1
Tipin	0.662795	-0.311199	0.274	0.205	1
Cdk4	0.665381	-0.470359	0.607	0.43	1
Slirp	0.667229	-0.453753	0.548	0.417	1
Pcna	0.679391	-0.347667	0.393	0.285	1
Mien1	0.695003	-0.318219	0.393	0.278	1
Paics	0.702366	-0.315191	0.429	0.311	1
Lamp2	0.707182	-0.572699	0.536	0.397	1
Trmt112	0.708241	-0.294891	0.476	0.338	1
Id1	0.716478	-0.320445	0.333	0.258	1
Gpx3	0.719645	-0.351676	0.786	0.536	1
Ndufb4	0.719802	-0.385388	0.667	0.477	1
Hprt	0.735514	-0.293725	0.321	0.252	1
Acadl	0.741273	-0.463192	0.262	0.232	1
Rbp1	0.749725	-0.697357	0.44	0.331	1
Fkbp4	0.750354	-0.383666	0.821	0.556	1
Snrpd2	0.751085	-0.275415	0.762	0.563	1
Ndufb8	0.759637	-0.28501	0.738	0.53	1
Cisd1	0.784476	-0.54276	0.429	0.325	1
Mob4	0.793861	-0.310756	0.262	0.205	1
Mrpl14	0.797238	-0.423928	0.381	0.305	1
Atp6v1f	0.801671	-0.274249	0.798	0.523	1
Bag1	0.808285	-0.393121	0.429	0.311	1
Ndufa6	0.814127	-0.269359	0.845	0.589	1
Timm8b	0.815499	-0.426071	0.619	0.45	1
Sec11a	0.816261	-0.369087	0.571	0.397	1
Pdlim1	0.821348	-0.358762	0.571	0.397	1
Ube2b	0.827836	-0.386321	0.536	0.397	1
Atox1	0.83382	-0.254961	0.845	0.583	1
Ivns1abp	0.836135	-0.423966	0.5	0.384	1
Srsf3	0.852043	-0.3234	0.774	0.53	1
Mrpl34	0.852456	-0.388472	0.393	0.291	1
Npc2	0.853412	-0.337275	0.512	0.391	1
Lsm2	0.855302	-0.436813	0.345	0.278	1
Atp5g3	0.868503	-0.324247	0.762	0.51	1
Pdcd5	0.879817	-0.319369	0.524	0.391	1
Dpy30	0.881193	-0.352531	0.595	0.43	1
Gm23935	0.885	0.391077	0.357	0.291	1
Uqcrfs1	0.89679	-0.361802	0.702	0.483	1
Cyb5r3	0.900189	-0.482767	0.405	0.325	1
Cnpy2	0.900881	-0.457032	0.5	0.384	1
Tuba1b	0.902593	-0.297349	0.75	0.556	1
Pclaf	0.905037	-0.450836	0.5	0.377	1
Sf3b5	0.908808	-0.416178	0.56	0.404	1
Adi1	0.910229	-0.441216	0.262	0.212	1
Itm2c	0.934027	-0.353712	0.476	0.351	1
Sox17	0.944106	-0.396874	0.274	0.232	1
Glrx5	0.94711	-0.428036	0.429	0.325	1
Selenof	0.958052	-0.266277	0.667	0.477	1
Erdr1	0.966632	-0.316634	0.464	0.364	1
Ccdc34	0.969872	-0.390583	0.464	0.338	1
Rbbp4	0.986023	-0.456171	0.429	0.318	1
Dut	0.986809	-0.352075	0.393	0.318	1

## Sheet: c2 regenerative
Table S4: Representative genes of 3 sub-clusters of epithelial cells
	p_val	avg_logFC	pct.1	pct.2	p_val_adj
Gstm7	3.8325e-36	2.63103	0.776	0.012	4.12377e-32
BC048679	2.24851e-32	2.66691	0.776	0.054	2.4194e-28
Ifitm3	4.50213e-31	1.55773	1	0.911	4.84429e-27
Anxa2	2.32666e-29	-2.66332	0.119	0.94	2.50349e-25
Tmsb10	4.29791e-29	-1.46553	0.701	0.994	4.62456e-25
Igkc	3.64851e-28	-2.52169	0.119	0.94	3.9258e-24
mt-Rnr1	6.94119e-28	1.99621	0.97	0.601	7.46872e-24
Fam213a	1.03058e-27	-2.87465	0.075	0.905	1.10891e-23
Ldhb	2.14138e-27	2.31679	0.776	0.119	2.30412e-23
Gstm1	1.3736e-26	2.28002	0.836	0.214	1.47799e-22
Krt7	3.16478e-25	-2.14984	0.179	0.893	3.4053e-21
Ftl1-ps1	4.52934e-24	-2.19973	0.075	0.845	4.87357e-20
Msx1	1.33035e-23	1.91092	0.866	0.351	1.43145e-19
Car2	1.69611e-23	-1.77756	0.269	0.917	1.82501e-19
Anxa1	2.06984e-23	-1.8584	0.299	0.917	2.22715e-19
Kctd14	3.22368e-23	1.78257	0.552	0.018	3.46868e-19
Igha	5.65464e-23	-2.30918	0.03	0.821	6.08439e-19
Actg1	1.48736e-22	-1.50029	0.448	0.935	1.60039e-18
Clu	1.85538e-21	2.23187	0.851	0.435	1.99639e-17
Krt19	3.68121e-21	-1.39268	0.478	0.94	3.96098e-17
Gm10076	5.61473e-21	-1.64854	0.239	0.869	6.04145e-17
mt-Nd4	1.08352e-20	0.948049	0.985	0.958	1.16587e-16
Cldn10	1.29174e-20	1.97367	0.612	0.083	1.38991e-16
Krt8	1.7543e-20	-1.38624	0.478	0.929	1.88762e-16
Sult1d1	2.26239e-20	1.76825	0.507	0.024	2.43433e-16
Rplp1	3.6445e-20	0.810704	0.97	0.952	3.92148e-16
Gm10736	4.86996e-20	-1.08742	0.657	0.958	5.24007e-16
Tacstd2	5.56289e-20	-2.00822	0	0.72	5.98567e-16
Ltf	5.88532e-20	1.46585	0.925	0.744	6.3326e-16
Rps6-ps4	7.12837e-20	-1.8094	0.075	0.78	7.67013e-16
Gm15427	9.94837e-20	-1.29177	0.463	0.899	1.07044e-15
Tmsb4x	1.97004e-19	-0.686716	0.97	1	2.11976e-15
Sprr2f	4.39818e-19	-1.36588	0.433	0.97	4.73244e-15
Gpx1	4.42632e-19	-1.07033	0.716	0.946	4.76272e-15
Sfn	7.03041e-19	-1.96238	0.045	0.726	7.56473e-15
Ftl1	1.75551e-18	-0.916699	0.716	0.97	1.88892e-14
Rps26	7.64545e-18	0.65839	1	0.964	8.2265e-14
Cldn4	1.00819e-17	-2.27022	0.09	0.726	1.08481e-13
F3	2.19537e-17	-2.00341	0.134	0.732	2.36222e-13
Rps27	2.71674e-17	0.772056	1	0.964	2.92322e-13
Ppia	2.86441e-17	-0.83081	0.806	0.946	3.0821e-13
Crip1	2.90108e-17	-1.08238	0.493	0.923	3.12156e-13
Sbspon	2.99473e-17	1.52481	0.478	0.036	3.22233e-13
Rps23-ps1	3.05195e-17	-1.57949	0.045	0.702	3.2839e-13
Gm6136	3.24787e-17	-1.63085	0	0.649	3.49471e-13
Mt1	3.56932e-17	1.17625	0.955	0.708	3.84059e-13
mt-Rnr2	4.8852e-17	1.58888	0.925	0.81	5.25647e-13
Iah1	6.6499e-17	1.56991	0.507	0.06	7.15529e-13
Rps29	7.97371e-17	0.539865	0.985	0.982	8.57971e-13
Gm2000	9.53666e-17	-0.977436	0.567	0.958	1.02614e-12
Gm13436	1.1365e-16	-1.60718	0.03	0.685	1.22288e-12
Rpl3-ps1	1.13855e-16	-1.5009	0.09	0.726	1.22508e-12
Nfkbia	1.56169e-16	-1.59953	0.299	0.857	1.68038e-12
Errfi1	1.68006e-16	-1.91713	0.045	0.679	1.80774e-12
Rps6	3.34057e-16	-1.00116	0.522	0.917	3.59445e-12
Rpl14-ps1	3.80506e-16	-1.57084	0.09	0.702	4.09424e-12
Gm5905	3.98174e-16	-1.39479	0.09	0.732	4.28435e-12
Rpl38	4.88029e-16	0.67805	0.955	0.94	5.25119e-12
Rpl37rt	4.88251e-16	-1.51823	0.179	0.78	5.25358e-12
Tmem176b	9.27596e-16	1.38483	0.866	0.607	9.98094e-12
Egfl6	9.56948e-16	1.51855	0.537	0.095	1.02968e-11
mt-Nd1	1.14062e-15	0.517967	1	0.976	1.2273e-11
Eef1a1	1.19771e-15	-0.801105	0.746	0.935	1.28874e-11
Ly6a	1.21244e-15	-1.4067	0.164	0.774	1.30458e-11
Gstm5	1.55242e-15	1.43667	0.463	0.048	1.6704e-11
Rps10-ps2	1.59145e-15	-1.52265	0.045	0.655	1.7124e-11
Rpl32	1.94507e-15	0.463079	0.985	0.988	2.09289e-11
Phlda1	1.9462e-15	-1.47238	0.403	0.869	2.09411e-11
Uba52	2.49021e-15	-1.24389	0.299	0.821	2.67946e-11
Rpl35	3.13974e-15	-0.747081	0.776	0.976	3.37836e-11
Rps9	3.44212e-15	0.55413	1	0.952	3.70372e-11
Lbp	4.99801e-15	1.54839	0.478	0.065	5.37786e-11
Igfbp6	5.37451e-15	-1.49966	0.03	0.625	5.78297e-11
Padi1	1.63556e-14	-1.41717	0.104	0.714	1.75986e-10
Dhcr24	1.66392e-14	-1.42778	0	0.571	1.79038e-10
Gm14303	1.96374e-14	-1.1245	0.418	0.863	2.11299e-10
Gm6204	2.44268e-14	-1.47634	0.015	0.577	2.62832e-10
Gm8730	2.64529e-14	-1.52197	0.06	0.625	2.84633e-10
Dstn	3.30879e-14	-1.44533	0.179	0.72	3.56026e-10
Lgals1	3.33786e-14	-1.13665	0.299	0.875	3.59154e-10
Pigr	3.48029e-14	1.66581	0.642	0.238	3.7448e-10
Gm5805	3.85335e-14	-1.13705	0.284	0.833	4.14621e-10
Gm13588	4.10442e-14	-1.4583	0	0.56	4.41635e-10
Prap1	4.10442e-14	-1.76449	0	0.56	4.41635e-10
Cldn7	4.32129e-14	-0.988406	0.493	0.899	4.64971e-10
Klf6	5.88597e-14	-1.3408	0.104	0.685	6.3333e-10
Ubc	5.8895e-14	-0.891525	0.731	0.946	6.33711e-10
Rpl31-ps8	6.30871e-14	-1.3777	0.09	0.667	6.78817e-10
Adh1	6.62833e-14	-1.36336	0.075	0.661	7.13209e-10
Col6a2	7.94249e-14	-1.18966	0.209	0.804	8.54612e-10
Gm9794	1.02677e-13	-1.35857	0.119	0.696	1.10481e-09
Rps19-ps6	1.16717e-13	-1.27588	0.09	0.685	1.25587e-09
Klf4	1.24414e-13	-1.54149	0.075	0.631	1.33869e-09
Rpl6l	1.52667e-13	-1.41929	0.015	0.554	1.6427e-09
Zfand5	1.75877e-13	-1.26527	0.134	0.72	1.89243e-09
Mt2	1.82144e-13	1.612	0.642	0.208	1.95987e-09
Gm12338	1.86289e-13	-1.30376	0.09	0.661	2.00447e-09
Emp1	1.99983e-13	-1.49271	0.015	0.554	2.15181e-09
Rps21	2.08669e-13	0.746024	0.94	0.893	2.24528e-09
Mfap5	2.09616e-13	-1.38896	0.03	0.589	2.25547e-09
Sprr1a	2.17517e-13	-1.98536	0.045	0.595	2.34048e-09
Chchd10	2.29588e-13	1.30262	0.761	0.47	2.47037e-09
Gm11478	2.48266e-13	-1.09477	0.224	0.804	2.67134e-09
Col1a1	2.5203e-13	-1.43835	0.119	0.667	2.71184e-09
Eno1	2.60072e-13	-1.14984	0.224	0.774	2.79838e-09
Tspan1	2.92526e-13	-1.17772	0.194	0.75	3.14758e-09
Epcam	3.30097e-13	-1.02652	0.299	0.827	3.55185e-09
Ccl7	3.59291e-13	-1.39685	0.015	0.56	3.86597e-09
Cndp2	5.58535e-13	-1.16483	0.149	0.708	6.00984e-09
Gm15772	6.0341e-13	-1.425	0.015	0.542	6.49269e-09
Cbr2	7.19097e-13	-1.10412	0.433	0.851	7.73748e-09
Pim1	7.92269e-13	-1.31302	0.09	0.643	8.52482e-09
Padi2	8.12479e-13	-1.33485	0.03	0.565	8.74227e-09
Tpt1	1.00775e-12	0.601918	0.94	0.911	1.08434e-08
Ifrd1	1.26167e-12	-1.28252	0.164	0.732	1.35756e-08
Prkcdbp	1.31721e-12	-1.41881	0	0.512	1.41732e-08
Rpl18a	1.36737e-12	0.492422	0.985	0.958	1.47129e-08
Gng12	1.73491e-12	-0.947771	0.537	0.875	1.86676e-08
Tgm2	1.73576e-12	-1.12921	0.224	0.756	1.86768e-08
Alpl	1.74948e-12	-1.42741	0.045	0.56	1.88244e-08
Serpina1e	1.82122e-12	-1.47389	0.015	0.536	1.95963e-08
Rpl26	1.86095e-12	0.605295	0.97	0.923	2.00239e-08
Lamc2	2.08889e-12	-1.25616	0.015	0.53	2.24765e-08
Sqstm1	2.2643e-12	-1.19404	0.299	0.774	2.43639e-08
Hsp90b1	2.31583e-12	-1.04523	0.328	0.821	2.49183e-08
Elf3	2.32516e-12	-1.31882	0.119	0.655	2.50187e-08
Gm7600	2.53223e-12	-1.15733	0.015	0.536	2.72468e-08
Sat1	2.66708e-12	-1.11941	0.373	0.833	2.86978e-08
Perp	2.69201e-12	-1.37314	0.104	0.613	2.8966e-08
Gm4366	2.7885e-12	-1.23102	0.075	0.607	3.00043e-08
Tceal9	2.80141e-12	1.30287	0.776	0.56	3.01431e-08
Gm10123	3.8314e-12	-1.30731	0.03	0.542	4.12258e-08
Gm11361	4.11076e-12	-0.928326	0.433	0.881	4.42318e-08
Plac8	4.95276e-12	-1.45685	0.03	0.524	5.32917e-08
Ceacam1	5.51921e-12	-1.20308	0.03	0.548	5.93867e-08
Prdx6	5.57719e-12	1.24082	0.761	0.512	6.00106e-08
Fdps	5.98803e-12	-1.16838	0.09	0.619	6.44312e-08
Rpl9-ps6	6.24712e-12	-1.25661	0.06	0.571	6.7219e-08
Serpinb1a	6.87127e-12	-1.36545	0	0.488	7.39349e-08
Ckmt1	7.43112e-12	-1.25989	0.06	0.571	7.99589e-08
Gm15500	7.6804e-12	-1.18898	0.179	0.685	8.26411e-08
Ass1	8.03021e-12	-1.27737	0.03	0.53	8.64051e-08
Fxyd4	9.64481e-12	-0.308699	0.179	0.744	1.03778e-07
Rpl11	1.00444e-11	0.620542	0.94	0.899	1.08078e-07
Gpx2	1.2371e-11	1.18727	0.403	0.06	1.33112e-07
Sparc	1.26069e-11	-1.00873	0.313	0.827	1.3565e-07
Col6a1	1.33617e-11	-1.31391	0.075	0.583	1.43772e-07
Id2	2.30822e-11	1.40596	0.567	0.196	2.48364e-07
Golm1	2.53834e-11	-1.19278	0.06	0.554	2.73126e-07
Pfn1	2.77358e-11	-0.755479	0.687	0.899	2.98438e-07
Spon2	2.94931e-11	-1.17482	0.015	0.494	3.17346e-07
Jchain	2.99941e-11	-1.61263	0.015	0.494	3.22736e-07
Rps3a2	3.06638e-11	-1.15395	0.09	0.595	3.29942e-07
Serpinb11	3.17022e-11	1.35888	0.284	0.012	3.41116e-07
Rpl19-ps11	3.40089e-11	-1.21949	0	0.464	3.65936e-07
Urah	3.51113e-11	-1.23703	0.149	0.655	3.77798e-07
Dbi	3.5293e-11	-0.80724	0.522	0.875	3.79753e-07
Enpp3	3.67702e-11	-1.08659	0.045	0.53	3.95647e-07
Gapdh	3.80897e-11	-0.86777	0.552	0.845	4.09845e-07
S100a6	4.51062e-11	-1.06111	0.209	0.702	4.85342e-07
Rpl15	6.60594e-11	-0.749063	0.552	0.905	7.10799e-07
Gm6472	7.88722e-11	-1.07935	0.03	0.506	8.48664e-07
Ncoa7	8.02474e-11	-1.23736	0.015	0.476	8.63462e-07
Ybx1	8.24605e-11	-0.65491	0.642	0.887	8.87275e-07
Rpl34-ps1	9.45932e-11	-1.25319	0.075	0.56	1.01782e-06
Rps25-ps1	9.89067e-11	-1.09446	0.045	0.524	1.06424e-06
Hspa5	1.25981e-10	-0.854523	0.463	0.833	1.35556e-06
Tpt1-ps3	1.29441e-10	-1.03628	0.179	0.667	1.39279e-06
Capg	1.42109e-10	-1.12896	0.06	0.53	1.5291e-06
mt-Cytb	1.61291e-10	0.437422	1	0.994	1.73549e-06
Ier3	1.65913e-10	-1.17889	0.328	0.774	1.78523e-06
Myl6	1.72882e-10	-0.801064	0.493	0.863	1.86021e-06
Gm9385	1.81683e-10	-1.11071	0.119	0.607	1.95491e-06
Gm12350	1.83897e-10	-1.05776	0.015	0.47	1.97873e-06
Rpl18-ps1	1.94003e-10	-0.952774	0.045	0.512	2.08747e-06
Sprr2g	1.95407e-10	-1.57849	0.015	0.452	2.10258e-06
Gm6274	2.0672e-10	-1.10635	0.045	0.512	2.22431e-06
Reep5	2.2283e-10	-1.14091	0.134	0.595	2.39765e-06
Rps7	2.37541e-10	0.507485	0.97	0.97	2.55594e-06
Erh	2.52959e-10	-0.927561	0.284	0.768	2.72184e-06
Gm1821	2.6546e-10	-1.02648	0.164	0.643	2.85635e-06
Tmem176a	3.01923e-10	0.991494	0.761	0.565	3.24869e-06
Ldha	3.76222e-10	-0.772816	0.493	0.869	4.04814e-06
Nme2	4.19963e-10	-1.07597	0.03	0.482	4.5188e-06
Ramp3	4.25626e-10	-1.18892	0.015	0.44	4.57973e-06
Gm7536	5.4205e-10	-1.02305	0.134	0.625	5.83246e-06
Rps26-ps1	5.59327e-10	-0.825435	0.149	0.655	6.01835e-06
Anxa3	5.95286e-10	-0.938388	0.03	0.482	6.40528e-06
Gm14586	6.21276e-10	-0.893102	0.224	0.726	6.68493e-06
Gm9800	6.37382e-10	-1.13758	0.03	0.476	6.85823e-06
Hnrnpf	6.70985e-10	-0.992091	0.179	0.667	7.2198e-06
Gm8355	7.16668e-10	-1.03175	0	0.417	7.71135e-06
Gm14005	7.16668e-10	-1.25654	0	0.417	7.71135e-06
Krt18	7.57749e-10	-0.742642	0.537	0.875	8.15338e-06
Bzw1	7.7592e-10	-0.831564	0.134	0.613	8.3489e-06
RP23-288C18.3	1.03486e-09	-1.14737	0	0.411	1.11351e-05
Sdcbp	1.07943e-09	-0.925319	0.239	0.702	1.16147e-05
Plekhs1	1.15456e-09	1.32773	0.448	0.125	1.2423e-05
Id3	1.30817e-09	1.41456	0.537	0.208	1.40759e-05
Rps15a	1.48466e-09	0.565686	0.94	0.917	1.5975e-05
Gm5835	1.48997e-09	-0.946167	0	0.405	1.60321e-05
Siva1	1.5204e-09	1.10185	0.478	0.137	1.63595e-05
Hnrnpa2b1	1.54469e-09	-0.741342	0.433	0.821	1.66209e-05
Ddx39	1.60345e-09	-0.941639	0.224	0.673	1.72531e-05
Gm8203	1.72175e-09	-1.15808	0.03	0.435	1.8526e-05
Gm10039	1.81001e-09	-1.04727	0.03	0.458	1.94757e-05
Dcn	1.83841e-09	-1.06667	0.284	0.756	1.97813e-05
Atp5j	1.99253e-09	0.558167	0.91	0.851	2.14396e-05
Hnrnpa3	2.23413e-09	-0.871172	0.179	0.643	2.40393e-05
Aldoa	2.5016e-09	-0.903708	0.284	0.732	2.69172e-05
Eif4a1	2.63893e-09	-0.744589	0.433	0.833	2.83949e-05
Dnajb1	2.83228e-09	-1.04003	0.254	0.696	3.04753e-05
Adm	2.89523e-09	-1.17263	0.06	0.476	3.11527e-05
Gm10269	3.02683e-09	-1.10063	0.015	0.423	3.25687e-05
Rn7sk	3.11026e-09	1.02887	0.328	0.048	3.34664e-05
Rpl18	3.13548e-09	0.5018	0.91	0.881	3.37378e-05
Rps16-ps2	3.19138e-09	-0.729487	0.552	0.863	3.43392e-05
Gm10288	3.55224e-09	-0.949552	0.224	0.661	3.82221e-05
Clca1	3.60666e-09	-1.09087	0.149	0.601	3.88077e-05
Col3a1	3.68476e-09	-1.19578	0.06	0.476	3.9648e-05
Tgfbi	3.76017e-09	0.963544	0.269	0.024	4.04594e-05
Gstm2	3.85678e-09	1.49322	0.537	0.238	4.14989e-05
Clic1	3.88509e-09	-0.774711	0.403	0.833	4.18036e-05
Rps27rt	3.90601e-09	-1.0325	0.119	0.577	4.20286e-05
Tnfrsf12a	4.00795e-09	-1.14698	0.045	0.452	4.31255e-05
Igfbp7	4.49947e-09	1.12608	0.612	0.31	4.84142e-05
Gm15536	4.58026e-09	-0.766597	0.493	0.833	4.92836e-05
Gm10250	4.73505e-09	-1.10696	0.03	0.429	5.09492e-05
Arpc1b	5.21834e-09	-0.889727	0.433	0.786	5.61493e-05
Ube2d3	5.56904e-09	-0.839658	0.254	0.726	5.99228e-05
Rps28	5.88034e-09	0.468894	0.955	0.929	6.32725e-05
Fstl1	6.0656e-09	-0.995742	0.03	0.429	6.52659e-05
Muc4	6.22154e-09	-1.08376	0	0.381	6.69438e-05
Wdr1	6.4318e-09	-0.667215	0.119	0.571	6.92061e-05
Rpl18-ps2	6.54237e-09	-0.961025	0.015	0.411	7.03959e-05
Sypl	6.74026e-09	-0.876882	0.149	0.595	7.25252e-05
1810011O10Rik	7.23752e-09	-1.04253	0.045	0.452	7.78757e-05
Col6a3	7.55217e-09	-0.980604	0.045	0.446	8.12614e-05
Slc40a1	8.71713e-09	-1.0066	0.015	0.405	9.37963e-05
mt-Nd3	8.8084e-09	-0.916358	0.358	0.786	9.47784e-05
Rps5	1.0255e-08	0.489301	0.955	0.935	0.000110344
Fosb	1.04624e-08	-1.09044	0.194	0.637	0.000112575
Gm12481	1.06323e-08	-1.01863	0.09	0.53	0.000114403
Rbp1	1.08103e-08	1.25438	0.567	0.292	0.000116319
Ap1s3	1.16086e-08	1.26785	0.269	0.03	0.000124908
Rps12	1.2138e-08	0.604053	0.925	0.851	0.000130605
H2-D1	1.23855e-08	-0.667792	0.552	0.887	0.000133268
Gm3788	1.25007e-08	-1.09683	0	0.369	0.000134507
Rpl14	1.2703e-08	0.482431	0.97	0.946	0.000136684
Gm8797	1.50871e-08	-0.96287	0.179	0.625	0.000162337
Rpl39	1.53231e-08	0.602786	0.836	0.863	0.000164876
Gm6807	1.61182e-08	-0.883146	0.119	0.542	0.000173432
Bhlhe40	1.64544e-08	-0.932642	0.119	0.542	0.00017705
Ppp1r15a	1.68907e-08	-1.00176	0.045	0.446	0.000181744
Rps15-ps2	1.76464e-08	-0.961811	0	0.363	0.000189875
Phb	1.78415e-08	-0.805437	0.09	0.506	0.000191974
Hbegf	1.83792e-08	-1.02294	0.149	0.577	0.000197761
Lgals3	1.84972e-08	-0.962844	0.149	0.571	0.00019903
Gm6863	2.00846e-08	-0.789726	0.149	0.607	0.00021611
Ap2m1	2.01888e-08	-0.931842	0.134	0.577	0.000217231
Aldh1a1	2.1123e-08	1.17008	0.433	0.137	0.000227283
Rpl10a-ps1	2.15842e-08	-0.796691	0.269	0.667	0.000232246
Capns1	2.27144e-08	-0.776604	0.254	0.679	0.000244407
Gm12254	2.29672e-08	-0.768264	0.015	0.393	0.000247128
Slc44a4	2.36637e-08	-1.00181	0.045	0.44	0.000254621
Gm13611	2.40146e-08	-0.914462	0.045	0.446	0.000258397
Iglc1	2.48434e-08	-0.9062	0	0.357	0.000267315
P2ry14	2.48434e-08	-1.00222	0	0.357	0.000267315
Wdr89	2.52129e-08	-0.816072	0.388	0.786	0.000271291
Echdc2	2.52553e-08	1.23631	0.343	0.071	0.000271747
Gm5586	2.58881e-08	-0.791511	0.194	0.661	0.000278556
Gm11808	2.60167e-08	-0.898525	0.09	0.506	0.00027994
Rps13-ps2	2.65648e-08	-0.768649	0.254	0.708	0.000285838
Rpl28-ps1	3.03553e-08	-0.81964	0.179	0.649	0.000326623
Rps24	3.31773e-08	0.522709	0.97	0.887	0.000356988
Cyr61	3.38539e-08	-1.11164	0.164	0.577	0.000364268
Rpl36-ps2	3.62141e-08	-0.830095	0.06	0.452	0.000389664
Gm9843	3.69908e-08	-0.79514	0.254	0.696	0.000398021
Gm11539	4.18868e-08	-0.916418	0.03	0.393	0.000450702
Ets2	4.45796e-08	-0.752252	0.119	0.542	0.000479677
Arg2	4.50057e-08	0.923151	0.284	0.042	0.000484261
Rpl37a	4.50161e-08	0.355929	0.955	0.958	0.000484373
Rpl34	4.51801e-08	0.478363	0.925	0.911	0.000486138
Rps11-ps1	4.65397e-08	-0.815162	0.209	0.631	0.000500767
Hmgn2	4.79257e-08	-0.891416	0.269	0.702	0.000515681
Gm13835	4.88456e-08	-0.920665	0	0.345	0.000525579
Ogn	4.88456e-08	-0.951872	0	0.345	0.000525579
Gm6265	5.07225e-08	-0.928405	0.015	0.363	0.000545774
Atpif1	5.09609e-08	0.723528	0.806	0.673	0.000548339
Gm3531	5.59847e-08	-0.881455	0.015	0.375	0.000602396
Gas6	5.6051e-08	0.989863	0.284	0.042	0.000603109
Gm7808	5.93439e-08	-0.867438	0.284	0.726	0.000638541
Mgp	6.79637e-08	0.921748	0.478	0.173	0.00073129
Pgk1	7.90625e-08	-0.947629	0.015	0.363	0.000850712
Pdlim7	8.05403e-08	-1.02581	0.03	0.393	0.000866614
Nupr1	8.14113e-08	-0.99626	0.179	0.589	0.000875986
Cox6c	8.67452e-08	0.480056	0.925	0.887	0.000933379
Serinc2	8.82478e-08	-0.842415	0.06	0.44	0.000949546
Gm10131	9.50309e-08	-0.874588	0	0.333	0.00102253
Ddit4	9.5032e-08	-0.950842	0	0.333	0.00102254
Trim15	9.5032e-08	-0.978326	0	0.333	0.00102254
Gm11273	9.97149e-08	-0.873411	0.045	0.423	0.00107293
Cenpa	1.02266e-07	-0.993461	0.015	0.363	0.00110038
Gm14165	1.04471e-07	-0.866393	0.075	0.47	0.00112411
Gm10132	1.05622e-07	-0.985174	0.03	0.381	0.00113649
Gsta4	1.14132e-07	-0.820265	0.075	0.47	0.00122806
Gm12191	1.14484e-07	-0.855571	0.015	0.363	0.00123185
Rpsa-ps10	1.15349e-07	-0.897808	0.015	0.363	0.00124115
Nrtn	1.23237e-07	-0.819422	0.09	0.5	0.00132604
Gm10177	1.23261e-07	-0.885733	0.06	0.435	0.00132629
Gm15421	1.23745e-07	-0.820416	0.03	0.387	0.00133149
Gm10036	1.24699e-07	-0.909316	0.045	0.393	0.00134176
Actr3	1.26398e-07	-0.720917	0.164	0.583	0.00136004
Gm5436	1.32039e-07	-0.882357	0	0.327	0.00142074
Gm13680	1.32041e-07	-0.728692	0	0.327	0.00142076
Gm9625	1.32041e-07	-0.764931	0	0.327	0.00142076
Rps18-ps3	1.37e-07	-0.870211	0.015	0.351	0.00147412
Gm12918	1.39025e-07	-0.882059	0.03	0.387	0.0014959
Hmox1	1.46621e-07	-0.991611	0.045	0.405	0.00157764
Krtcap2	1.47767e-07	0.860551	0.746	0.601	0.00158997
Tpm3	1.48559e-07	-0.691624	0.269	0.69	0.00159849
Gm6394	1.50699e-07	-0.85911	0.015	0.357	0.00162153
Gm8430	1.52183e-07	-0.636295	0.269	0.696	0.00163748
Xpnpep1	1.53435e-07	-0.745213	0.03	0.381	0.00165097
Tmem173	1.63811e-07	-0.886162	0.03	0.381	0.00176261
Atf3	1.63964e-07	-0.759853	0.149	0.53	0.00176425
Rtn4	1.64264e-07	-0.737072	0.134	0.554	0.00176748
Gm16089	1.64844e-07	-0.73809	0.015	0.357	0.00177372
Cops4	1.67993e-07	-0.758204	0.119	0.512	0.00180761
Stx18	1.82317e-07	1.27846	0.448	0.179	0.00196173
Tnfaip3	1.82992e-07	-1.02588	0	0.321	0.001969
Ehd1	1.82995e-07	-0.890093	0	0.321	0.00196902
Lamp2	1.89317e-07	1.11436	0.597	0.387	0.00203706
Mif	1.98788e-07	0.644637	0.896	0.857	0.00213895
Rps10-ps1	2.0552e-07	-0.915436	0.015	0.339	0.0022114
Morf4l2	2.0704e-07	-0.755861	0.134	0.542	0.00222775
Rcn3	2.11723e-07	-0.848936	0.045	0.405	0.00227814
Gm14539	2.15594e-07	-0.78695	0.03	0.381	0.0023198
Rpl10-ps3	2.27572e-07	-0.618599	0.284	0.714	0.00244868
Gm13461	2.52972e-07	-0.820044	0	0.315	0.00272198
Gm8186	2.61954e-07	-0.687232	0.239	0.661	0.00281863
2200002D01Rik	2.84426e-07	-0.889546	0.03	0.357	0.00306042
Pgd	2.98036e-07	-0.812688	0.06	0.417	0.00320687
Col1a2	2.98487e-07	-0.810434	0.179	0.601	0.00321172
Cdc42	3.40568e-07	-0.65687	0.388	0.768	0.00366451
Gm15459	3.48839e-07	-0.714978	0	0.31	0.0037535
Rpl36a-ps2	3.5216e-07	-0.760665	0.09	0.476	0.00378924
Gm10169	3.59191e-07	-0.725159	0.09	0.464	0.0038649
Hsp25-ps1	3.6973e-07	-0.92343	0.03	0.363	0.00397829
Eif3b	3.73778e-07	-0.610721	0.075	0.458	0.00402185
Ssr3	3.75772e-07	-0.714874	0.09	0.476	0.00404331
Gm7730	3.89074e-07	-0.800454	0.015	0.327	0.00418644
S100a10	3.89347e-07	-0.632546	0.567	0.845	0.00418937
S100g	3.92949e-07	1.04603	0.567	0.298	0.00422813
Ifitm1	4.01048e-07	1.61962	0.612	0.446	0.00431528
G6pdx	4.022e-07	-0.725577	0.075	0.446	0.00432767
Cyp51	4.19723e-07	-0.846291	0.03	0.369	0.00451622
Maff	4.26666e-07	-0.849003	0.015	0.339	0.00459092
Ewsr1	4.43204e-07	-0.753471	0.09	0.458	0.00476888
Plp2	4.54893e-07	-0.734961	0.09	0.458	0.00489465
Psmd2	4.72046e-07	-0.748256	0.075	0.435	0.00507922
Bace2	4.76475e-07	-0.71556	0.045	0.393	0.00512687
Atp2c2	4.79848e-07	-0.710272	0	0.304	0.00516317
Sprr2a3	4.79848e-07	-0.940592	0	0.304	0.00516317
Cfb	4.97566e-07	-0.748992	0.075	0.44	0.00535381
Plaur	4.98374e-07	-0.876939	0.015	0.333	0.00536251
Actb	5.26245e-07	-0.542209	0.687	0.875	0.00566239
Rpl36a	5.42034e-07	0.54518	0.866	0.851	0.00583229
Tagln2	5.70283e-07	-0.598563	0.478	0.798	0.00613625
RP23-58B7.2	5.94233e-07	-0.868419	0.075	0.411	0.00639394
Gm10146	5.94419e-07	-0.702875	0.015	0.333	0.00639595
Gm5561	6.11635e-07	-0.737381	0.104	0.488	0.0065812
Arpc5	6.3395e-07	-0.781378	0.224	0.613	0.00682131
Rpl17-ps10	6.58451e-07	-0.777687	0	0.298	0.00708493
Gm11687	6.58451e-07	-0.842625	0	0.298	0.00708493
Gprc5a	6.58451e-07	-0.878299	0	0.298	0.00708493
Gm3699	6.5905e-07	-0.681223	0.045	0.387	0.00709138
Gm10073	6.76462e-07	-0.790115	0.119	0.482	0.00727874
FALSE	6.79648e-07	0.289291	1	1	0.00731301
1700027J19Rik	7.02092e-07	-0.911569	0.03	0.351	0.00755451
Serpinf1	7.5129e-07	-0.791956	0.015	0.315	0.00808388
Psma3	7.65187e-07	-0.663559	0.313	0.714	0.00823341
Pdia3	7.8203e-07	-0.637231	0.358	0.744	0.00841464
Cstb	7.91476e-07	-0.589189	0.284	0.726	0.00851629
Gng5	7.94309e-07	-0.556351	0.642	0.905	0.00854676
Kcnk1	7.94554e-07	-0.693361	0.149	0.53	0.00854941
Ppp4c	7.97837e-07	-0.68188	0.045	0.387	0.00858473
Gm3150	8.02629e-07	-0.795657	0.03	0.357	0.00863629
Vasp	8.08441e-07	-0.716508	0.075	0.435	0.00869883
Mgst3	8.33779e-07	-0.787204	0.06	0.411	0.00897146
Ivns1abp	8.38796e-07	0.947444	0.582	0.363	0.00902545
Gm12174	8.91901e-07	-0.704667	0.194	0.583	0.00959686
Anxa7	8.9679e-07	-0.804312	0.045	0.381	0.00964947
Gm9294	9.01354e-07	-0.720504	0	0.292	0.00969857
Atp5l	9.18719e-07	-0.797945	0.149	0.53	0.00988541
Sec61g	9.39971e-07	-0.696906	0.358	0.774	0.0101141
Tmbim1	9.47677e-07	-0.784276	0.015	0.321	0.010197
Padi4	1.09605e-06	-0.681189	0.015	0.321	0.0117935
Smox	1.16492e-06	-0.694816	0.03	0.351	0.0125345
Zfp36	1.18787e-06	-0.95279	0.164	0.53	0.0127815
Sgms2	1.2298e-06	-0.813456	0.06	0.393	0.0132326
Snx7	1.23093e-06	-0.704388	0	0.286	0.0132448
Muc20	1.23093e-06	-0.729224	0	0.286	0.0132448
Vim	1.23093e-06	-0.802671	0	0.286	0.0132448
Thbs1	1.23093e-06	-0.839659	0	0.286	0.0132448
Eef1b2	1.26259e-06	0.626943	0.806	0.738	0.0135854
Ezr	1.27345e-06	-0.752387	0.269	0.637	0.0137023
Prss23	1.28699e-06	-0.689663	0.06	0.405	0.013848
Nr4a1	1.31998e-06	-0.81234	0.045	0.375	0.014203
Rpl7-ps7	1.41523e-06	-0.723732	0.104	0.458	0.0152278
Ube2n	1.4411e-06	-0.645393	0.06	0.393	0.0155063
Msmo1	1.49381e-06	-0.713447	0.015	0.315	0.0160734
Btg2	1.50427e-06	-0.659372	0.075	0.423	0.016186
Npm3	1.62805e-06	-0.79185	0.134	0.488	0.0175178
Prr13	1.6431e-06	-0.712329	0.164	0.554	0.0176798
Hint1	1.64923e-06	0.57231	0.821	0.78	0.0177457
Oaz1-ps	1.66862e-06	-0.852661	0.06	0.381	0.0179544
Gm6061	1.67703e-06	-0.778638	0	0.28	0.0180448
Cxcl16	1.73893e-06	-0.701066	0.045	0.369	0.0187109
Ap2s1	1.75819e-06	-0.689622	0.239	0.637	0.0189181
Lmna	1.83783e-06	-0.612168	0.134	0.5	0.019775
Ywhaz	1.86924e-06	-0.581335	0.224	0.631	0.020113
Mgst1	1.93553e-06	1.00185	0.522	0.298	0.0208263
Ptbp1	1.97003e-06	-0.616639	0.194	0.583	0.0211975
Fos	1.9867e-06	-0.533858	0.522	0.869	0.0213769
Mmp7	2.10766e-06	1.12131	0.269	0.06	0.0226784
Gm4332	2.25355e-06	-0.796222	0.015	0.304	0.0242482
Tiparp	2.27951e-06	-0.721304	0	0.274	0.0245275
Gm21399	2.27953e-06	-0.729967	0	0.274	0.0245278
Stmn1	2.36013e-06	1.04621	0.612	0.446	0.025395
Pcna	2.37505e-06	1.00802	0.493	0.256	0.0255555
Serp1	2.49627e-06	-0.653927	0.299	0.667	0.0268598
Mir703	2.61194e-06	-0.752048	0.119	0.464	0.0281045
Rps24-ps3	2.68235e-06	-0.710218	0.075	0.411	0.0288621
Dut	2.73366e-06	0.935043	0.522	0.274	0.0294142
Col6a4	2.76053e-06	-0.943172	0.015	0.298	0.0297033
Gnb2	2.99395e-06	-0.603958	0.269	0.667	0.0322149
Gm3571	3.09136e-06	-0.727771	0	0.268	0.033263
Gm9493	3.09136e-06	-0.762978	0	0.268	0.033263
Fam110c	3.09136e-06	-0.878962	0	0.268	0.033263
Txndc5	3.13623e-06	-0.666994	0.03	0.321	0.0337458
Arpc4	3.16617e-06	-0.749245	0.09	0.417	0.034068
Ctnna1	3.32383e-06	-0.675489	0.104	0.446	0.0357644
Ost4	3.38637e-06	-0.667982	0.254	0.637	0.0364373
Trmt112	3.42636e-06	0.93501	0.537	0.327	0.0368676
Brd2	3.48388e-06	-0.772317	0.045	0.351	0.0374866
Cdo1	3.52794e-06	1.01853	0.299	0.077	0.0379606
Cldn23	3.54982e-06	-0.682893	0.03	0.31	0.0381961
Sox17	3.71068e-06	1.04876	0.418	0.179	0.0399269
Ctsl	3.76762e-06	-0.742339	0.328	0.673	0.0405396
Eif4g2	3.90278e-06	-0.687671	0.269	0.655	0.0419939
Lrrc59	4.13175e-06	-0.750608	0.119	0.452	0.0444576
Eif4a2	4.17466e-06	-0.62403	0.179	0.548	0.0449194
Fbln2	4.18279e-06	-0.781977	0	0.262	0.0450068
Naaa	4.31134e-06	-0.638847	0.09	0.417	0.04639
Pabpc1	4.42184e-06	-0.468671	0.463	0.81	0.047579
Cotl1	4.52185e-06	-0.700537	0.149	0.506	0.0486551
Mphosph8	4.8753e-06	0.852906	0.284	0.071	0.0524582
Bex3	4.87903e-06	0.897281	0.522	0.304	0.0524984
Rpl35a-ps2	4.99245e-06	-0.713808	0.09	0.423	0.0537187
Hk2	5.08369e-06	-0.880064	0.134	0.458	0.0547005
Ddit4l	5.10754e-06	-0.757048	0.015	0.286	0.0549572
Rps15a-ps6	5.12789e-06	-0.529577	0.09	0.44	0.0551761
Sap18	5.19032e-06	-0.635844	0.239	0.595	0.0558479
Ssr1	5.41682e-06	-0.571501	0.075	0.411	0.058285
Kcnn4	5.64684e-06	-0.785095	0	0.256	0.06076
Gm15776	5.6469e-06	-0.759293	0	0.256	0.0607606
Ptrf	6.18909e-06	-0.618168	0.03	0.315	0.0665946
Htra1	6.38237e-06	-0.71172	0.045	0.339	0.0686743
Hnrnpa1	6.45422e-06	-0.695164	0.134	0.476	0.0694474
Itm2b	6.4776e-06	0.557973	0.791	0.774	0.069699
Dusp1	6.63095e-06	-0.734318	0.209	0.565	0.071349
Rpn1	7.06819e-06	-0.60642	0.269	0.661	0.0760537
Aamp	7.3085e-06	-0.587982	0.09	0.417	0.0786394
Muc1	7.36314e-06	-0.646718	0.254	0.625	0.0792274
Aldh1a2	7.48078e-06	-0.70768	0.045	0.333	0.0804932
Uqcrh	7.55615e-06	0.632395	0.806	0.72	0.0813042
Gale	7.99187e-06	-0.495245	0.03	0.315	0.0859925
Gsto1	8.06196e-06	-0.390279	0.642	0.899	0.0867467
Gsr	8.16716e-06	-0.665113	0.075	0.375	0.0878787
Fam20c	8.22604e-06	-0.643636	0.045	0.339	0.0885122
Dap	8.52705e-06	-0.54718	0.164	0.518	0.0917511
Tubb2a	9.38693e-06	-0.720938	0.03	0.298	0.101003
Rps27a	9.47463e-06	0.4742	0.881	0.899	0.101947
Ncstn	9.63022e-06	-0.743175	0.015	0.274	0.103621
Ralbp1	9.73135e-06	-0.594325	0.194	0.56	0.104709
Hspb1	9.88231e-06	-0.626192	0.284	0.637	0.106334
Gm10086	1.00205e-05	-0.715629	0.045	0.333	0.107821
Gm12396	1.02451e-05	-0.627634	0.03	0.304	0.110237
Mfsd4a	1.02944e-05	-0.603986	0.075	0.381	0.110768
Lif	1.03322e-05	-0.773493	0.015	0.274	0.111175
Gm4149	1.06699e-05	-0.607431	0.254	0.613	0.114809
Mall	1.12076e-05	-0.835868	0.015	0.268	0.120594
Pepd	1.13293e-05	-0.748323	0.075	0.369	0.121903
Gm15501	1.15815e-05	-0.748541	0.045	0.321	0.124617
Eif4a-ps4	1.18687e-05	-0.648174	0.03	0.304	0.127707
Cyb5r3	1.20064e-05	1.06061	0.507	0.292	0.129189
Rab32	1.22219e-05	-0.592144	0.015	0.274	0.131508
Rpl35a-ps6	1.25673e-05	-0.612923	0.015	0.274	0.135224
Eif1a	1.28481e-05	-0.749197	0.119	0.435	0.138246
Sf3b1	1.2896e-05	-0.655614	0.134	0.458	0.138761
Scd2	1.30367e-05	-0.542264	0.164	0.53	0.140275
Plscr1	1.30425e-05	-0.501359	0.075	0.381	0.140338
Ahnak	1.30514e-05	-0.710427	0.03	0.292	0.140433
Tmbim6	1.30912e-05	-0.564372	0.358	0.738	0.140862
Atp1b3	1.31028e-05	-0.561427	0.194	0.548	0.140986
Cox6b1	1.32969e-05	0.423875	0.896	0.899	0.143075
Snx2	1.37741e-05	-0.482859	0.075	0.387	0.148209
Nfix	1.44716e-05	0.962243	0.284	0.083	0.155714
Psmc1	1.46044e-05	-0.676831	0.104	0.423	0.157143
Nme1	1.47383e-05	-0.534355	0.478	0.798	0.158584
Bola1	1.51639e-05	0.860453	0.284	0.077	0.163164
Itgb1	1.57232e-05	-0.566985	0.09	0.405	0.169182
Gm10221	1.60448e-05	-0.645126	0.06	0.351	0.172642
Gm9840	1.65375e-05	-0.725968	0.015	0.262	0.177944
Gm9844	1.65826e-05	-0.59849	0.015	0.268	0.178429
Calr	1.70349e-05	-0.482535	0.463	0.798	0.183295
Ccl8	1.70486e-05	-0.593477	0.015	0.268	0.183442
Srpr	1.71468e-05	-0.720194	0.015	0.256	0.184499
C3	1.72802e-05	-0.637984	0.313	0.667	0.185935
Rab11fip1	1.72862e-05	-0.494652	0.015	0.268	0.185999
Uap1	1.72873e-05	-0.566529	0.06	0.345	0.186011
Rps20	1.74533e-05	0.382497	0.925	0.929	0.187797
Oit1	1.84064e-05	-0.598204	0.075	0.369	0.198053
Tmed10	1.87555e-05	-0.54207	0.343	0.726	0.201809
Fosl2	1.88532e-05	-0.653787	0.075	0.369	0.20286
Slc25a5	1.88707e-05	0.402255	0.925	0.905	0.203049
Rnpep	1.89e-05	-0.731408	0.179	0.488	0.203364
Gsn	1.90894e-05	-0.524147	0.164	0.536	0.205402
Mmp23	1.97321e-05	-0.715557	0.015	0.256	0.212318
Rpl30	1.98292e-05	0.447119	0.866	0.893	0.213362
Txnrd1	2.02084e-05	-0.45138	0.164	0.512	0.217442
Pdcd6	2.07536e-05	-0.600113	0.164	0.512	0.223309
Mid1ip1	2.07759e-05	1.10865	0.328	0.119	0.223549
Hnrnpk	2.1006e-05	-0.451962	0.552	0.81	0.226025
Dnajb11	2.10421e-05	-0.624618	0.09	0.387	0.226413
Ddost	2.13098e-05	-0.548706	0.254	0.625	0.229294
Ddx47	2.15367e-05	-0.62967	0.015	0.262	0.231735
Cd24a	2.15424e-05	-0.394116	0.776	0.881	0.231796
Rpl7	2.15773e-05	0.355569	0.97	0.94	0.232171
Gm3375	2.16579e-05	-0.65417	0.03	0.286	0.233039
Rpl13a	2.18957e-05	-0.606459	0.269	0.655	0.235598
Prdx5	2.2023e-05	-0.637902	0.328	0.69	0.236968
Lrrfip1	2.21396e-05	-0.553942	0.015	0.262	0.238222
Fcer1g	2.23085e-05	-0.586694	0.075	0.375	0.240039
Ccl6	2.27987e-05	-0.691512	0.06	0.339	0.245314
Cox4i1	2.28651e-05	0.419874	0.866	0.893	0.246029
Hmgb1	2.30447e-05	-0.39437	0.313	0.732	0.247961
Pdia4	2.35813e-05	-0.383592	0.06	0.351	0.253734
mt-Nd2	2.3736e-05	0.38102	0.97	0.958	0.255399
Sec11c	2.37982e-05	-0.454117	0.239	0.631	0.256068
Tmc4	2.44032e-05	-0.479837	0.104	0.399	0.262578
Gm11966	2.46676e-05	-0.603925	0.06	0.345	0.265424
Cdk4	2.65151e-05	0.723496	0.597	0.452	0.285302
Smap1	2.71575e-05	1.04157	0.343	0.137	0.292215
Cdc42se1	2.732e-05	-0.645119	0.045	0.31	0.293963
Anpep	2.77623e-05	-0.575389	0.343	0.69	0.298722
Akr1b3	2.78161e-05	-0.625372	0.03	0.28	0.299301
Gm15920	2.8741e-05	-0.522274	0.03	0.286	0.309254
Inhbb	2.94955e-05	-0.540934	0.015	0.256	0.317372
Nucb1	3.01762e-05	-0.564597	0.06	0.339	0.324696
Neu1	3.03159e-05	-0.492901	0.015	0.256	0.326199
Cd63	3.14461e-05	0.459704	0.791	0.732	0.33836
Plk2	3.19002e-05	-0.564082	0.03	0.286	0.343246
Rpl12	3.2375e-05	0.485532	0.836	0.804	0.348355
Jup	3.39749e-05	-0.50379	0.09	0.381	0.36557
Cited4	3.41393e-05	0.858093	0.299	0.101	0.367339
Atp5g2	3.64173e-05	-0.576671	0.06	0.333	0.39185
Sap18b	3.64583e-05	-0.463571	0.045	0.31	0.392291
Selenos	3.66891e-05	-0.423701	0.134	0.464	0.394774
Dph3	3.68592e-05	-0.505605	0.06	0.333	0.396605
Gmds	3.69153e-05	-0.361944	0.075	0.369	0.397208
Rarres2	3.86655e-05	-0.463834	0.075	0.369	0.416041
Btg1	3.90855e-05	-0.645121	0.03	0.28	0.42056
Serpinh1	4.10547e-05	-0.951945	0.119	0.411	0.441748
Hist1h2bc	4.19846e-05	-0.583298	0.254	0.625	0.451755
Fbln1	4.28849e-05	-0.595508	0.134	0.446	0.461441
Rpl36	4.33479e-05	0.295043	0.866	0.958	0.466423
Gm9892	4.34952e-05	-0.641657	0.045	0.298	0.468008
Rap1b	4.37643e-05	-0.574401	0.104	0.387	0.470904
Rps15a-ps7	4.48562e-05	-0.571365	0.119	0.423	0.482652
Mfge8	4.56936e-05	-0.542204	0.045	0.304	0.491663
Dynll2	4.58961e-05	0.776055	0.388	0.179	0.493842
Pdzk1ip1	4.79695e-05	-0.389309	0.06	0.333	0.516152
Cd34	4.98269e-05	-0.560423	0.045	0.304	0.536138
Tex2	5.21875e-05	-0.611411	0.06	0.321	0.561538
Gch1	5.26636e-05	-0.528043	0.03	0.268	0.56666
Gm9790	5.30176e-05	-0.596996	0.03	0.274	0.570469
Capza2	5.46463e-05	-0.532698	0.149	0.476	0.587994
Pmepa1	5.57784e-05	-0.505583	0.045	0.298	0.600176
Ubl3	5.59432e-05	-0.439997	0.104	0.399	0.601949
Hsd17b12	5.69114e-05	-0.490451	0.134	0.435	0.612366
Ndufa7	5.91565e-05	0.559971	0.716	0.631	0.636524
Rpl17	6.15015e-05	0.382145	0.955	0.845	0.661756
Anxa6	6.29317e-05	-0.453425	0.09	0.369	0.677145
Hif1a	6.59598e-05	-0.295769	0.06	0.333	0.709727
Rnase4	6.63505e-05	0.900495	0.448	0.256	0.713931
Tpi1	6.93085e-05	-0.586016	0.403	0.726	0.74576
Ifi27l2a	7.04361e-05	-0.472458	0.045	0.298	0.757892
Canx	7.07377e-05	-0.527987	0.254	0.601	0.761137
Tsc22d1	7.2159e-05	-0.567331	0.179	0.488	0.776431
Clptm1l	7.27732e-05	-0.49484	0.09	0.369	0.783039
Pycr2	7.2792e-05	-0.522603	0.06	0.321	0.783242
Tuba1a	7.31628e-05	-0.728244	0.045	0.286	0.787232
Ubqln1	7.42677e-05	-0.484056	0.075	0.345	0.799121
Srgn	7.5475e-05	-0.437086	0.149	0.464	0.81211
Junb	7.66961e-05	-0.619781	0.254	0.601	0.82525
Sgk1	7.68539e-05	-0.617743	0.075	0.345	0.826948
Rpl23	7.88827e-05	0.356295	0.925	0.923	0.848778
Eif6	7.92101e-05	-0.525689	0.209	0.518	0.8523
Acsl5	8.40156e-05	-0.443515	0.06	0.304	0.904008
Lum	8.45068e-05	-0.351528	0.104	0.399	0.909293
F2rl1	8.67856e-05	-0.559082	0.06	0.321	0.933813
Capza1	8.89715e-05	-0.458635	0.045	0.292	0.957334
Khdrbs1	9.14811e-05	-0.51045	0.075	0.339	0.984337
Lad1	9.21464e-05	-0.659482	0.09	0.345	0.991496
Rpl22	9.2382e-05	0.404949	0.866	0.845	0.99403
Bak1	9.38243e-05	-0.506969	0.075	0.333	1
Fam107b	9.38826e-05	-0.470476	0.09	0.363	1
Eif4ebp1	9.43161e-05	-0.437912	0.104	0.393	1
Dgat2	9.44958e-05	1.07642	0.433	0.25	1
Rpl38-ps2	9.61257e-05	-0.568827	0.179	0.482	1
Cbx6	9.81215e-05	0.866292	0.313	0.125	1
Rab11a	9.94588e-05	-0.387582	0.299	0.637	1
Psme2b	9.9773e-05	-0.433153	0.06	0.321	1
Rps2-ps10	0.000105769	-0.356086	0.03	0.262	1
Rela	0.000109213	-0.532194	0.03	0.256	1
Btf3	0.000110133	-0.41795	0.507	0.815	1
Anapc13	0.000110149	0.727121	0.582	0.452	1
Cyba	0.000110281	-0.496423	0.463	0.768	1
Uqcc2	0.000110468	-0.509388	0.209	0.524	1
Rplp2	0.000110996	0.376748	0.97	0.952	1
Anxa5	0.000115978	-0.422422	0.313	0.661	1
Sulf2	0.000116356	-0.454083	0.03	0.256	1
Sdf2	0.000117728	-0.452892	0.045	0.286	1
Nfkbiz	0.000119948	-0.603148	0.119	0.405	1
Zfas1	0.000123979	0.865	0.403	0.208	1
Net1	0.000126376	-0.526254	0.075	0.321	1
Vps35	0.000126724	-0.423186	0.06	0.315	1
Gm5526	0.000127099	-0.471861	0.03	0.256	1
Ostf1	0.000127509	-0.425549	0.134	0.44	1
Naca	0.000128675	-0.385178	0.687	0.869	1
Tmed5	0.000129008	-0.5149	0.09	0.357	1
Manf	0.00012903	-0.576051	0.358	0.649	1
Sdf4	0.000131401	-0.342312	0.149	0.464	1
Rpl27	0.00013154	0.340349	0.91	0.923	1
Fgfr1op2	0.00013455	-0.562407	0.045	0.274	1
Rpl7l1	0.000139342	-0.40956	0.075	0.339	1
Bcam	0.000140891	0.912948	0.313	0.119	1
Nsun2	0.00014528	-0.531163	0.075	0.327	1
Avpi1	0.000147209	-0.445893	0.075	0.333	1
Skp1a	0.000151021	-0.493579	0.463	0.75	1
Tpm2	0.000152742	-0.38054	0.06	0.304	1
Pglyrp1	0.000154802	-0.356323	0.134	0.458	1
Sft2d1	0.00016501	-0.51046	0.045	0.268	1
Tor1aip2	0.00016993	-0.364582	0.104	0.375	1
Fkbp4	0.000175285	0.777748	0.657	0.649	1
Ctsb	0.000175625	-0.409048	0.701	0.905	1
Capzb	0.000178508	-0.450979	0.299	0.637	1
Fth1	0.000181767	0.349116	0.94	0.952	1
Jun	0.000181821	-0.488471	0.328	0.696	1
Rps17	0.000182216	0.353735	0.94	0.887	1
Cystm1	0.000182336	-0.475283	0.418	0.714	1
Mtpn	0.000182476	-0.363323	0.104	0.381	1
2019-09-07	0.000185163	-0.497188	0.134	0.405	1
Emd	0.000187815	-0.527815	0.06	0.298	1
Rab1a	0.000193731	-0.280606	0.239	0.583	1
Tram1	0.000196011	-0.401186	0.075	0.327	1
Cfh	0.000202783	-0.550938	0.06	0.286	1
Ywhah	0.000212598	-0.427882	0.284	0.619	1
Adrm1	0.000212969	-0.319406	0.09	0.363	1
Sec61a1	0.000213358	-0.49171	0.194	0.488	1
Mrpl14	0.000214265	0.677156	0.463	0.28	1
Cfi	0.000216387	0.767922	0.254	0.083	1
Ccnb2	0.000217494	-0.609822	0.104	0.357	1
Prkab1	0.000218221	-0.475412	0.09	0.333	1
Aes	0.000219387	0.756331	0.463	0.286	1
BC002163	0.00022128	-0.510213	0.045	0.268	1
Gusb	0.00023059	-0.424675	0.06	0.292	1
Tnfaip1	0.000230659	-0.485986	0.045	0.268	1
Surf4	0.000231501	-0.459442	0.209	0.512	1
Prdx1	0.000231902	0.463725	0.925	0.905	1
Trip6	0.000234718	-0.525564	0.045	0.262	1
Armc10	0.000235489	-0.464073	0.09	0.351	1
RP24-547N4.5	0.000241817	-0.501796	0.045	0.262	1
Clint1	0.000243374	-0.280028	0.06	0.304	1
Psmb2	0.000246421	-0.526237	0.418	0.69	1
Acsl3	0.000250599	-0.552505	0.045	0.262	1
Gm5812	0.000251919	-0.46596	0.075	0.327	1
Rpl21	0.000256228	0.334394	0.866	0.881	1
Iqgap1	0.000256508	-0.492863	0.045	0.268	1
Vmp1	0.000274803	-0.447751	0.149	0.452	1
Rala	0.000279198	-0.471084	0.164	0.435	1
Atp5l2-ps	0.000282542	-0.726758	0.06	0.274	1
Top2a	0.000284193	0.79398	0.284	0.107	1
Ptma	0.000284216	0.316943	0.925	0.97	1
Serf2	0.000284967	-0.479616	0.552	0.81	1
Sh3glb1	0.000285995	-0.669374	0.104	0.345	1
Gm3511	0.000290772	-0.377238	0.09	0.327	1
Uqcrc1	0.000292753	-0.515153	0.269	0.583	1
Ramp2	0.000295215	-0.314035	0.045	0.268	1
Sumo1	0.000301908	-0.483651	0.209	0.5	1
Rps6-ps3	0.000320731	-0.541209	0.149	0.423	1
Psenen	0.000326507	-0.408639	0.239	0.548	1
Tmem208	0.000333928	-0.489591	0.104	0.363	1
Hspa4	0.0003395	-0.518586	0.149	0.411	1
Etfa	0.000341255	-0.350606	0.179	0.494	1
Cd164	0.00034161	-0.412487	0.299	0.601	1
Selenot	0.000342196	-0.400606	0.134	0.411	1
Nectin2	0.000351901	-0.5252	0.06	0.28	1
Pdia6	0.000353318	-0.450511	0.493	0.762	1
Rnf7	0.000361756	-0.427883	0.119	0.387	1
Polr2k	0.000361942	-0.606298	0.06	0.28	1
Arpc2	0.000369692	-0.417458	0.478	0.768	1
Ccdc12	0.000369888	-0.325083	0.119	0.381	1
Asah1	0.000386937	-0.502247	0.194	0.458	1
Ndufa11	0.000388882	-0.397756	0.612	0.839	1
Gltscr2	0.000399081	-0.39822	0.119	0.375	1
2510002D24Rik	0.000403183	0.895341	0.328	0.155	1
Wdr77	0.000405671	-0.447697	0.045	0.256	1
Aebp1	0.000415924	-0.533551	0.179	0.458	1
Tmprss4	0.00041705	-0.399673	0.104	0.363	1
Alad	0.000431235	0.827333	0.358	0.185	1
Rfk	0.000453905	-0.422519	0.075	0.304	1
Tspan8	0.000457066	-0.379986	0.284	0.607	1
Fam3c	0.000463237	-0.345441	0.104	0.351	1
Rab1b	0.000463708	-0.431862	0.075	0.304	1
Tmcc3	0.000465043	-0.502659	0.06	0.274	1
Rps19	0.000481236	0.26888	1	0.982	1
Gstp-ps	0.000499294	-0.311036	0.045	0.256	1
Cdh1	0.000514687	-0.404491	0.164	0.446	1
Sec62	0.000523947	0.75712	0.567	0.47	1
Tmem213	0.000525197	-0.361609	0.388	0.708	1
Plpp2	0.00053631	-0.300606	0.134	0.393	1
Echs1	0.000537284	-0.488722	0.09	0.31	1
Gspt1	0.000551558	-0.326635	0.06	0.28	1
Nars	0.00055723	-0.403858	0.164	0.435	1
Brix1	0.000561674	-0.558758	0.09	0.321	1
Fxyd3	0.000564345	0.430919	0.791	0.792	1
Gm10275	0.0005653	-0.351806	0.284	0.583	1
Ndufa1	0.000572373	0.691851	0.567	0.482	1
Gdi2	0.000573369	-0.303191	0.269	0.583	1
Rpl9	0.000580971	-0.32727	0.746	0.893	1
Tmed2	0.000593329	-0.341794	0.284	0.589	1
Alox5ap	0.000603655	-0.712541	0.075	0.298	1
Yrdc	0.000605325	-0.425861	0.104	0.339	1
Eif4e2	0.000612066	-0.425254	0.179	0.44	1
Tbcb	0.000623258	0.846326	0.463	0.327	1
Hmgb2	0.000629415	-0.435541	0.239	0.53	1
Cdkn1a	0.000635071	-0.455418	0.134	0.375	1
S100a16	0.00063631	-0.457099	0.075	0.298	1
Sec13	0.000662151	-0.474679	0.209	0.5	1
Pycard	0.000665645	-0.334612	0.209	0.488	1
Hmgn1	0.000680964	0.649697	0.672	0.655	1
Cd2ap	0.000685453	-0.461705	0.119	0.363	1
Nutf2	0.000696722	-0.479062	0.06	0.256	1
Lsm7	0.000723078	-0.302846	0.269	0.607	1
Epsti1	0.000734241	-0.386302	0.06	0.268	1
Ddx1	0.000742368	-0.516942	0.09	0.304	1
Gm6444	0.000748719	-0.473922	0.06	0.256	1
Oat	0.00075954	-0.454126	0.119	0.357	1
Hspe1	0.000766215	0.353542	0.836	0.845	1
Tmem30a	0.000782482	-0.572061	0.06	0.256	1
Golph3	0.000800472	-0.438001	0.075	0.298	1
Ostc	0.000809274	-0.47221	0.239	0.524	1
Tmem45b	0.000812561	-0.336483	0.149	0.423	1
Tomm20	0.000852136	-0.386799	0.119	0.357	1
Ccdc124	0.00087824	-0.494333	0.209	0.482	1
Etf1	0.000896511	-0.381795	0.149	0.417	1
St14	0.000904258	-0.412987	0.119	0.363	1
Pdcd6ip	0.000904435	-0.457587	0.104	0.321	1
Gm6169	0.000921019	-0.276986	0.06	0.268	1
Gm11249	0.000924123	-0.440659	0.09	0.304	1
Fuca1	0.000934299	-0.313352	0.149	0.405	1
Cmpk1	0.000937571	-0.298711	0.134	0.381	1
S100a11	0.000947158	-0.339686	0.716	0.911	1
Fut2	0.000961246	-0.330515	0.06	0.268	1
Ybx3	0.000973152	-0.469783	0.179	0.44	1
Ube2c	0.000980587	-0.280727	0.104	0.345	1
Elavl1	0.0010323	-0.415675	0.09	0.304	1
Map1lc3a	0.00103981	-0.284124	0.149	0.423	1
Csnk1a1	0.00104988	-0.502815	0.179	0.429	1
Ndufs5	0.00106209	-0.309978	0.179	0.452	1
Cttn	0.00107296	-0.383377	0.134	0.387	1
Arcn1	0.00108525	-0.381596	0.09	0.304	1
Dynll1	0.00108598	-0.389983	0.493	0.798	1
Gjb2	0.00110115	-0.344442	0.075	0.292	1
Ptn	0.00111591	0.877321	0.343	0.19	1
Spp1	0.00111753	-0.320874	0.194	0.464	1
Serinc3	0.00111989	0.762206	0.478	0.369	1
Pnrc1	0.0011354	-0.376201	0.239	0.518	1
2410006H16Rik	0.00113695	0.771228	0.418	0.256	1
Ssr2	0.00117828	-0.394807	0.388	0.643	1
Ddb1	0.00118061	-0.298088	0.104	0.339	1
Eprs	0.00118915	-0.502786	0.104	0.321	1
2010107E04Rik	0.0012148	0.51776	0.716	0.714	1
Klf5	0.00125011	-0.33683	0.06	0.262	1
Lgmn	0.00131412	-0.350055	0.06	0.256	1
Raly	0.00132218	-0.364522	0.433	0.708	1
Map2k3	0.00132811	-0.320166	0.06	0.256	1
Qsox1	0.00134521	-0.360942	0.119	0.345	1
Hjurp	0.00134762	0.814478	0.284	0.131	1
Sem1	0.00135052	-0.323471	0.672	0.869	1
Smdt1	0.00135426	-0.377781	0.418	0.738	1
Arf4	0.00135657	-0.409642	0.343	0.649	1
Itm2c	0.00138781	0.776657	0.478	0.363	1
Naa50	0.00141464	-0.262893	0.164	0.429	1
Mdh2	0.00142995	-0.301544	0.373	0.702	1
R3hdm4	0.00143116	-0.317274	0.134	0.363	1
Tbrg1	0.00150256	-0.272471	0.149	0.387	1
Chmp2b	0.00152089	-0.375323	0.119	0.339	1
Tgif1	0.00153587	-0.287535	0.104	0.327	1
Usmg5	0.00155503	0.321562	0.806	0.827	1
Lap3	0.00157738	-0.370941	0.149	0.387	1
Caprin1	0.00160987	-0.344319	0.104	0.327	1
Eif3e	0.00161403	-0.329839	0.254	0.536	1
Selenow	0.0016389	-0.369418	0.284	0.56	1
Arpc3	0.00164179	-0.319264	0.433	0.738	1
Car12	0.00164484	-0.298191	0.09	0.292	1
Eif5a	0.00168921	-0.258932	0.731	0.887	1
Calu	0.00171493	-0.43557	0.119	0.339	1
Atp5k	0.00172334	0.412754	0.761	0.75	1
Psmd12	0.00173636	-0.349256	0.179	0.44	1
Ap3s1	0.00174196	-0.291403	0.09	0.298	1
Cs	0.00176887	-0.533842	0.149	0.357	1
Tm9sf2	0.00178694	-0.3247	0.104	0.315	1
Gm12346	0.00179057	-0.393063	0.075	0.268	1
Atp6v1a	0.0018286	-0.304989	0.119	0.339	1
Aamdc	0.00187596	0.643653	0.254	0.107	1
Atp5h	0.00188165	0.474319	0.701	0.661	1
Psmc3	0.00195541	-0.314735	0.284	0.565	1
Atp5g3	0.00195831	0.675566	0.627	0.589	1
Gm42418	0.00198841	0.961942	0.507	0.399	1
Commd1	0.00199445	-0.352072	0.104	0.327	1
Tmod3	0.00201358	-0.428336	0.104	0.31	1
Spcs2	0.00206645	-0.387575	0.284	0.589	1
Ddx3x	0.00207004	-0.326697	0.164	0.399	1
Eif4e	0.0020869	-0.35524	0.194	0.452	1
Jund	0.00213371	-0.321244	0.328	0.631	1
Denr	0.00216086	-0.38343	0.134	0.351	1
Cd47	0.00221234	-0.403961	0.134	0.345	1
Sdhd	0.00221375	-0.324207	0.209	0.47	1
Tuba1b	0.0022445	0.65939	0.657	0.613	1
Dpy30	0.00231595	0.548797	0.567	0.458	1
Ipo5	0.00233353	-0.293433	0.09	0.286	1
Timm23	0.00235248	-0.274189	0.104	0.315	1
Tipin	0.00235601	0.823024	0.328	0.19	1
Gorasp2	0.00236635	-0.361972	0.149	0.369	1
Gpx3	0.00237881	0.721267	0.612	0.631	1
Eif3k	0.00246955	0.459308	0.672	0.601	1
Litaf	0.00250311	-0.375742	0.209	0.458	1
Mrps6	0.00256776	-0.365538	0.403	0.685	1
Nudt14	0.00257343	0.672303	0.269	0.125	1
C1d	0.0025864	-0.39377	0.075	0.268	1
Sh3bgrl3	0.00262136	-0.38865	0.403	0.696	1
Vps29	0.00262416	-0.339552	0.179	0.417	1
Psmd3	0.00264362	-0.393029	0.194	0.435	1
Vbp1	0.0026711	-0.328528	0.09	0.28	1
Cisd1	0.0027145	0.660506	0.448	0.327	1
Gadd45a	0.00273093	-0.373186	0.328	0.607	1
Cxcl17	0.00284193	-0.274467	0.239	0.512	1
Ppp1cb	0.00284633	-0.441792	0.179	0.405	1
Txndc17	0.00285913	-0.267916	0.209	0.476	1
Rhoc	0.00286217	-0.312452	0.104	0.31	1
Cdca3	0.00300917	-0.260311	0.104	0.315	1
Uba1	0.00302198	-0.267447	0.194	0.44	1
Mrps33	0.0030454	-0.323115	0.119	0.327	1
Dnaja1	0.00305081	-0.359353	0.403	0.685	1
Lsm5	0.00313699	-0.48558	0.179	0.423	1
Cox5b	0.0031765	-0.365967	0.537	0.833	1
Zdhhc20	0.00321324	-0.351163	0.075	0.256	1
Rab25	0.00323576	-0.297912	0.239	0.512	1
Ruvbl2	0.00327615	-0.258647	0.149	0.375	1
Psmb5	0.00339894	-0.437641	0.403	0.643	1
Xist	0.00342875	0.786224	0.343	0.208	1
Rab5c	0.00343578	-0.298878	0.164	0.393	1
Ptprf	0.00354361	0.782382	0.254	0.125	1
Usp50	0.00355686	-0.487527	0.09	0.268	1
Rbm3	0.00357442	-0.303437	0.179	0.411	1
Snrpc	0.00371081	-0.289344	0.194	0.435	1
Atf4	0.00378406	-0.292042	0.284	0.536	1
Hgfac	0.00378834	-0.301707	0.075	0.256	1
Pdhb	0.00387508	-0.277819	0.119	0.327	1
Uqcrc2	0.00391964	-0.272391	0.239	0.482	1
Eloc	0.00392051	-0.287874	0.284	0.548	1
Ndufc2	0.00393886	0.501467	0.582	0.565	1
Slc38a2	0.00396032	-0.263949	0.164	0.381	1
Eif2s1	0.00399835	-0.370861	0.284	0.536	1
Marcksl1	0.00400128	0.721249	0.284	0.149	1
Prkcsh	0.00413453	-0.250523	0.119	0.327	1
Dhrs4	0.0041608	0.768743	0.328	0.196	1
Cox8a	0.00425354	0.296238	0.896	0.881	1
Calm3	0.00427836	-0.356557	0.284	0.548	1
Plat	0.00435959	0.530358	0.343	0.185	1
Dnajb6	0.00454401	-0.354735	0.179	0.399	1
Wls	0.00470448	-0.303041	0.104	0.292	1
Snx6	0.00471254	-0.412466	0.134	0.327	1
M6pr	0.00474884	-0.285755	0.284	0.565	1
Srp9	0.00480429	-0.380912	0.224	0.446	1
Lman2	0.0048134	-0.295555	0.224	0.47	1
Emg1	0.0048146	-0.255612	0.194	0.452	1
Myl12a	0.00521745	-0.301347	0.537	0.774	1
Tmem256	0.00528544	0.700565	0.463	0.369	1
Erp44	0.00537342	-0.322241	0.164	0.369	1
Ctsd	0.00543704	-0.30303	0.418	0.72	1
Mrpl11	0.0054655	-0.372454	0.104	0.292	1
Mrpl34	0.00546878	0.580459	0.418	0.292	1
Yipf1	0.00549316	0.857458	0.269	0.143	1
Ythdc1	0.00557652	-0.274322	0.134	0.339	1
Polr2l	0.00560627	-0.35267	0.284	0.53	1
Gmnn	0.00565818	0.782471	0.254	0.125	1
Farsb	0.00571763	-0.29067	0.134	0.333	1
Myh9	0.00595582	-0.317477	0.09	0.262	1
Serpinb6a	0.00603729	-0.382064	0.09	0.262	1
Hnrnpm	0.00607381	-0.338706	0.254	0.482	1
Pdlim1	0.00636667	0.565257	0.507	0.44	1
Bccip	0.0064412	-0.252934	0.119	0.315	1
Ndufs2	0.00645738	-0.339732	0.254	0.506	1
Anapc5	0.00656832	-0.272261	0.149	0.363	1
Vamp3	0.00657722	-0.288847	0.09	0.268	1
Rpn2	0.00671311	-0.302112	0.299	0.542	1
Rer1	0.00675804	-0.264813	0.269	0.518	1
S100a1	0.00684968	-0.381465	0.134	0.327	1
mt-Co1	0.00688271	-0.261471	0.97	0.988	1
Selenok	0.00692952	-0.279966	0.358	0.619	1
Dctpp1	0.00695886	0.542396	0.448	0.345	1
Cox20	0.00699063	0.694453	0.358	0.238	1
Dbnl	0.0070021	-0.318939	0.09	0.262	1
Tmem167	0.0071585	-0.293179	0.179	0.405	1
Rfc3	0.00719797	0.801913	0.269	0.155	1
Rnf128	0.00727937	-0.254568	0.478	0.738	1
H2afv	0.00769184	0.800831	0.418	0.327	1
Ppil1	0.0080407	-0.344225	0.104	0.274	1
Nop10	0.00806922	0.326469	0.672	0.685	1
Aco2	0.0081308	-0.277525	0.104	0.286	1
Cox6a1	0.00849159	0.271524	0.881	0.869	1
Lasp1	0.00851022	-0.304612	0.09	0.256	1
Snrpa1	0.00858666	-0.26639	0.209	0.435	1
Fkbp11	0.00875923	-0.363739	0.104	0.274	1
Mrpl54	0.00918555	-0.271446	0.194	0.405	1
Ndufa9	0.009186	-0.35573	0.224	0.423	1
Ndufa3	0.0102421	0.269256	0.866	0.863	1
Gcsh	0.0102533	-0.286835	0.134	0.327	1
Slc25a11	0.0103581	0.629539	0.328	0.208	1
Ier2	0.0104243	-0.291014	0.388	0.667	1
Ly6e	0.0104966	0.453487	0.716	0.696	1
Eif3g	0.0106546	-0.307163	0.328	0.607	1
Sf3b5	0.0108459	0.532034	0.507	0.44	1
Rab7	0.0109593	-0.261701	0.164	0.369	1
Erdr1	0.0110973	0.584487	0.478	0.369	1
Selenoh	0.0113984	0.65097	0.507	0.488	1
Pclaf	0.0114289	0.788627	0.463	0.405	1
Fcgbp	0.0114408	0.63597	0.299	0.179	1
Timm50	0.0115393	-0.291378	0.164	0.351	1
H3f3a	0.0125306	-0.295389	0.448	0.696	1
Rnaset2b	0.0126392	-0.254593	0.343	0.571	1
Plekhb2	0.0128381	-0.308563	0.104	0.268	1
Acadl	0.0128707	0.603837	0.328	0.208	1
Cnbp	0.0138706	-0.287261	0.582	0.792	1
Slc39a4	0.0143177	0.778685	0.478	0.452	1
Tomm5	0.0159123	-0.268828	0.224	0.429	1
Snhg3	0.0161084	-0.26767	0.134	0.304	1
Srsf5	0.0163276	-0.274529	0.313	0.565	1
2410015M20Rik	0.016946	0.590027	0.507	0.476	1
Mapk3	0.01763	0.554261	0.254	0.143	1
Pdcd10	0.0189852	-0.332557	0.134	0.298	1
Swi5	0.0192313	-0.269193	0.463	0.738	1
Rbbp4	0.0195667	0.548589	0.418	0.333	1
Mcee	0.0198958	0.445396	0.254	0.143	1
Gm8451	0.0201936	-0.259533	0.149	0.327	1
Prdx3	0.0203912	-0.282788	0.134	0.304	1
Cox7a2l	0.0204198	0.887477	0.463	0.429	1
Tyms	0.0206358	0.730618	0.433	0.375	1
Atp6v1f	0.0208182	0.417318	0.627	0.619	1
Use1	0.0212205	0.767465	0.343	0.268	1
Knop1	0.0216028	0.662824	0.284	0.185	1
Bsg	0.0219573	-0.286797	0.537	0.744	1
Mrpl41	0.0226058	-0.375431	0.119	0.268	1
Snrpd1	0.0230723	0.367308	0.612	0.583	1
Tubb5	0.0234392	0.462837	0.627	0.673	1
Tmem158	0.0241041	0.53833	0.284	0.179	1
Anapc11	0.0242023	0.747887	0.418	0.375	1
Polr2i	0.0246157	0.608788	0.328	0.232	1
Ndufb8	0.0246294	0.447693	0.612	0.601	1
Timm8b	0.0252737	0.461486	0.537	0.5	1
Arl6ip1	0.0254991	0.539267	0.343	0.25	1
Srp14	0.0256632	0.476136	0.448	0.369	1
Ndufa5	0.0256778	0.396853	0.701	0.69	1
2310009A05Rik	0.026583	0.663405	0.254	0.155	1
Tma7	0.0282705	-0.300941	0.493	0.738	1
Rnaseh2c	0.028834	0.638286	0.388	0.304	1
Fis1	0.0301515	-0.330989	0.239	0.429	1
Lage3	0.031117	0.440161	0.269	0.167	1
Elob	0.0316208	0.299394	0.746	0.798	1
Mrpl28	0.0338055	-0.271409	0.194	0.363	1
Commd3	0.0338165	0.653626	0.373	0.315	1
Ddx5	0.0338261	-0.258957	0.582	0.738	1
Pcbp1	0.0338996	0.369886	0.567	0.548	1
Rps10	0.0354114	0.319163	0.791	0.893	1
Ganab	0.0361161	-0.267627	0.119	0.256	1
Oaz1	0.0365409	0.276327	0.851	0.869	1
Laptm4a	0.0365795	0.456765	0.582	0.601	1
Mrpl33	0.0379278	0.392107	0.507	0.458	1
Sox4	0.038842	0.595472	0.269	0.173	1
Hspa1b	0.0391293	-0.425781	0.149	0.286	1
H2-K1	0.0394424	0.340463	0.716	0.75	1
Glrx5	0.0406505	0.545562	0.403	0.345	1
Sod1	0.04143	0.395183	0.388	0.315	1
Mapre1	0.0442022	-0.271824	0.239	0.423	1
Cxcl2	0.0447504	-0.385797	0.164	0.292	1
Slc25a4	0.0457696	0.490562	0.522	0.5	1
Brk1	0.0462735	0.474567	0.507	0.482	1
Cnpy2	0.0463009	0.756118	0.448	0.417	1
Lsm8	0.0485823	0.512087	0.388	0.315	1
Creld2	0.0504094	-0.256748	0.209	0.375	1
Atp5c1	0.0552164	0.300207	0.672	0.708	1
Snrpd3	0.0558349	0.32303	0.627	0.702	1
Selenof	0.0560436	0.423216	0.537	0.548	1
Paics	0.0584122	0.530427	0.388	0.339	1
Pgls	0.0598206	0.448288	0.418	0.351	1
Atp6v1d	0.0601082	0.577109	0.269	0.19	1
Dynlrb1	0.0621813	0.347735	0.597	0.595	1
Ucp2	0.0707827	0.552953	0.448	0.44	1
Ywhaq	0.0714744	0.341104	0.537	0.488	1
Adi1	0.0735243	0.653232	0.284	0.208	1
Lsm2	0.0754796	0.573129	0.343	0.286	1
Ndufa2	0.0759529	0.331499	0.672	0.774	1
Mbd3	0.0774997	0.770609	0.284	0.22	1
Ndufb6	0.0783524	0.444803	0.552	0.631	1
Ndufa8	0.0783616	0.471133	0.448	0.423	1
Pfdn2	0.0808581	0.473872	0.448	0.399	1
Gpx4	0.0847181	0.493478	0.463	0.446	1
Slirp	0.0933957	0.364028	0.478	0.458	1
Ranbp1	0.0968818	0.293645	0.687	0.726	1
Ubl5	0.0986944	0.357468	0.582	0.637	1
Mat2a	0.102913	0.530212	0.284	0.226	1
Fam162a	0.109837	0.462318	0.269	0.208	1
Ube2b	0.11254	0.396555	0.463	0.44	1
Naa38	0.117378	0.48023	0.418	0.423	1
Prpf19	0.123058	0.412472	0.313	0.268	1
Akr1a1	0.123123	0.303002	0.627	0.679	1
Adh5	0.123458	0.35299	0.254	0.185	1
Eif4h	0.126627	0.483074	0.448	0.44	1
Ndufaf2	0.126733	0.46913	0.269	0.214	1
Srsf7	0.137667	0.325739	0.448	0.429	1
Psma7	0.143863	0.338805	0.657	0.744	1
Mrpl40	0.14926	0.52508	0.284	0.232	1
Srsf3	0.152807	0.485728	0.567	0.637	1
Ndufa13	0.155383	0.27693	0.687	0.75	1
Pfdn1	0.159317	0.300882	0.463	0.464	1
Dctn3	0.164434	0.495053	0.343	0.327	1
Aldh2	0.166408	0.476465	0.328	0.292	1
1810022K09Rik	0.167172	0.359823	0.478	0.512	1
Phb2	0.182006	0.333708	0.478	0.488	1
Psmb1	0.183239	0.269242	0.582	0.643	1
Sdhc	0.185348	0.282845	0.284	0.464	1
Hspa1a	0.19048	0.335677	0.328	0.506	1
Rab11b	0.191204	0.37736	0.149	0.256	1
Hpf1	0.194457	0.482823	0.254	0.208	1
Taf1d	0.202766	0.403144	0.373	0.357	1
Sox9	0.208069	0.700546	0.254	0.22	1
Bola2	0.208407	0.32734	0.418	0.417	1
Mob4	0.208519	0.500849	0.254	0.214	1
Apex1	0.215656	0.3109	0.343	0.315	1
Gm23935	0.218861	-0.485911	0.343	0.304	1
Fkbp3	0.220231	0.423591	0.403	0.423	1
Pls3	0.232724	0.530449	0.328	0.315	1
Fermt1	0.234813	0.400386	0.313	0.292	1
Lsp1	0.236025	0.314442	0.164	0.268	1
Mrpl18	0.240048	0.411697	0.388	0.399	1
Ndufa6	0.2411	0.260106	0.612	0.708	1
C1qbp	0.24773	0.460549	0.418	0.452	1
Cfdp1	0.25334	0.366389	0.373	0.369	1
Gtf2a2	0.255516	0.442497	0.358	0.339	1
Slc1a5	0.258	0.451661	0.463	0.5	1
Bcas2	0.268107	0.35215	0.358	0.351	1
Vps36	0.281392	0.260346	0.164	0.256	1
Pdlim4	0.286886	0.364133	0.299	0.268	1
Sf3b4	0.290205	0.414876	0.284	0.262	1
Ptms	0.292266	0.429186	0.299	0.262	1
Ndufs6	0.293265	0.315777	0.448	0.5	1
Son	0.294496	0.431215	0.448	0.488	1
Arpc5l	0.304701	0.388855	0.313	0.292	1
Hat1	0.311591	0.401318	0.269	0.232	1
Cdk2ap2	0.312286	0.525762	0.343	0.345	1
Snrnp70	0.312511	0.430067	0.284	0.262	1
Lmnb1	0.315911	0.436014	0.254	0.232	1
Arl6ip4	0.324736	0.415068	0.269	0.25	1
Pmf1	0.333673	0.464014	0.269	0.25	1
Ssna1	0.334294	0.304624	0.328	0.304	1
Dek	0.335649	0.729643	0.343	0.345	1
Cenpx	0.355582	0.472822	0.269	0.244	1
Wdr61	0.360698	0.399251	0.269	0.25	1
Srsf2	0.368473	0.259217	0.448	0.476	1
Id1	0.380801	0.410667	0.299	0.28	1
Gnas	0.383689	0.267919	0.567	0.702	1
Sfxn1	0.397018	0.375367	0.328	0.345	1
Mrps12	0.41854	0.391113	0.313	0.315	1
Tmbim4	0.419707	0.373583	0.299	0.298	1
Tpm1	0.431021	0.376289	0.313	0.321	1
Rabac1	0.441292	0.48597	0.313	0.327	1
Snw1	0.448676	0.288061	0.209	0.31	1
Rad23a	0.453033	0.295858	0.269	0.25	1
G3bp2	0.457219	0.419489	0.194	0.28	1
Rdh10	0.460384	0.565385	0.254	0.25	1
Nap1l1	0.462134	0.296278	0.433	0.47	1
Npc2	0.470109	0.404805	0.418	0.44	1
Aprt	0.471305	0.363368	0.388	0.429	1
Polr2e	0.476435	0.33732	0.373	0.417	1
Tecr	0.486681	0.325709	0.418	0.482	1
Psme1	0.487656	0.275025	0.418	0.47	1
Prdx4	0.496771	0.256894	0.284	0.399	1
Hes1	0.509219	0.278318	0.433	0.435	1
Ndufb4	0.510703	0.267869	0.478	0.571	1
Pin1	0.521955	0.407995	0.269	0.28	1
Mmp14	0.525216	0.294575	0.239	0.333	1
Rbm39	0.55677	0.282598	0.403	0.464	1
Ssrp1	0.560433	0.307847	0.299	0.298	1
Cisd2	0.572852	0.4281	0.269	0.274	1
Ndufc1	0.57292	0.320486	0.507	0.595	1
Fkbp2	0.58449	0.298018	0.343	0.488	1
Chd3	0.591458	0.439472	0.299	0.321	1
Polr2c	0.593014	0.300888	0.254	0.25	1
Spc24	0.59458	0.543959	0.269	0.298	1
Ugp2	0.595321	0.414232	0.269	0.28	1
Scp2	0.607078	0.443194	0.284	0.315	1
Prpf40a	0.607944	0.291332	0.194	0.262	1
Tuba4a	0.632498	0.283051	0.254	0.333	1
Mrps14	0.63315	0.297827	0.463	0.53	1
Atp2a2	0.633332	0.437714	0.209	0.292	1
Sftpd	0.63346	0.542257	0.373	0.452	1
Tsn	0.633801	0.301682	0.328	0.351	1
Ndufb5	0.643945	0.269993	0.418	0.482	1
Cct2	0.659627	0.311864	0.358	0.464	1
Tmem238	0.660699	0.274279	0.284	0.304	1
Aurkaip1	0.663552	0.30423	0.313	0.357	1
Bag1	0.665905	0.419033	0.313	0.369	1
Lyz2	0.676793	0.949463	0.313	0.369	1
Tex261	0.678761	0.251393	0.254	0.339	1
Pdcd5	0.692111	0.333426	0.388	0.458	1
Ech1	0.695267	0.363834	0.254	0.28	1
Hprt	0.717888	0.264336	0.269	0.28	1
Fus	0.718991	0.395126	0.373	0.44	1
Maged1	0.721712	0.378464	0.239	0.304	1
Cuta	0.723422	0.261216	0.373	0.44	1
Tmem50a	0.731258	0.420146	0.313	0.363	1
Lamp1	0.735265	0.258799	0.388	0.47	1
Ormdl2	0.746793	0.355222	0.284	0.315	1
Stub1	0.748625	0.388957	0.343	0.423	1
Dtymk	0.758582	0.318585	0.313	0.369	1
Edf1	0.766394	0.302667	0.448	0.554	1
Gtf3c6	0.774482	0.261472	0.269	0.345	1
Nedd4	0.788494	0.288816	0.284	0.321	1
Psmb8	0.792286	0.365545	0.224	0.274	1
Mrpl36	0.793833	0.277222	0.313	0.393	1
Ccnd1	0.814675	0.433265	0.224	0.28	1
Uba2	0.818954	0.356787	0.209	0.262	1
Tmem123	0.825402	0.436166	0.239	0.268	1
Hsd17b10	0.834655	0.299966	0.254	0.28	1
Lyar	0.838811	0.254654	0.284	0.357	1
Dazap2	0.84066	0.298976	0.328	0.435	1
Coro1b	0.840954	0.283633	0.328	0.381	1
Ndufb10	0.8462	0.315666	0.373	0.429	1
Slc31a1	0.856348	0.41109	0.254	0.292	1
Lamtor4	0.884209	0.279007	0.224	0.268	1
Lamtor2	0.898386	0.318266	0.313	0.375	1
Ywhab	0.900024	0.269197	0.403	0.47	1
Higd2a	0.908813	0.276881	0.373	0.47	1
Scand1	0.920537	0.342934	0.239	0.292	1
Kdelr1	0.92215	0.309878	0.269	0.304	1
Bud31	0.930293	0.330344	0.328	0.405	1
Rfc2	0.930781	0.296993	0.224	0.274	1
Mpzl1	0.939931	0.307325	0.224	0.262	1
Mrpl32	0.940673	0.443316	0.224	0.256	1
Cyc1	0.941782	0.306198	0.433	0.565	1
Srsf11	0.947837	0.288323	0.239	0.28	1
Mrps25	0.956597	0.267623	0.224	0.262	1
Tmem147	0.967365	0.341539	0.313	0.375	1
Actn1	0.97152	0.340456	0.328	0.381	1
Anxa4	0.981217	0.255692	0.269	0.315	1
