# Supplementary material for: Digital Cell Atlas of Mouse Uterus: From Regenerative Stage to Maturational Stage
Source: Front Genet. 2022 May 20;13:847646. doi: 10.3389/fgene.2022.847646 (PMC9163836; doi:10.3389/fgene.2022.847646)
Supplement: Supplementary file 6 [file Table1.XLSX]

## Sheet: cell identity
Table S1: The cell identities of two mice uteri
cell	cluster
Uterus_1.ACGTTGACAATAATTCCA	maturational_stromal_cell
Uterus_1.AAGCGGTAGAGACCTTTC	maturational_stromal_cell
Uterus_1.AAGCGGAAAACGTACTTC	maturational_stromal_cell
Uterus_1.CTCGCACTTCTGGTCGGT	maturational_stromal_cell
Uterus_1.AAGCGGGATCTTGGTACA	maturational_stromal_cell
Uterus_1.CTCGCATGCAATATTTGC	maturational_stromal_cell
Uterus_1.CTCGCACACAAGCCGCTA	maturational_stromal_cell
Uterus_1.AAGCGGGGTACAGAGGAG	maturational_stromal_cell
Uterus_1.AACCTACCTTTCGGACAT	maturational_stromal_cell
Uterus_1.GGACATAAAACGTAAGGG	maturational_stromal_cell
Uterus_1.CTCGCAGTCCCGTGAAGC	maturational_stromal_cell
Uterus_1.AGGACTGTCGGTGAGATC	maturational_stromal_cell
Uterus_1.GAATTACTCCATTCGGGT	maturational_stromal_cell
Uterus_1.CTCGCACAAAGTTGCAAT	maturational_stromal_cell
Uterus_1.AAGTACTCAAAGCATCCC	maturational_stromal_cell
Uterus_1.TGCGGAGACACTCCAGAC	maturational_stromal_cell
Uterus_1.CGCACCGGGTTTGAACGC	maturational_stromal_cell
Uterus_1.ATCAACAAAGTTCGCACC	maturational_stromal_cell
Uterus_1.ATCTCTAAGCGGCGGCAG	maturational_stromal_cell
Uterus_1.CTCCATGCTGTGTTTAGG	maturational_stromal_cell
Uterus_1.AACCTAGATCTTATACAG	maturational_stromal_cell
Uterus_1.CAACAAGGGCGAATTTGC	maturational_stromal_cell
Uterus_1.TAGCATCGCACCTATTGT	maturational_stromal_cell
Uterus_1.TAAGGGCTTCTGGCAGGA	maturational_stromal_cell
Uterus_1.TCGTAACGCACCGTCCCG	maturational_stromal_cell
Uterus_1.TTAACTCTGAAACTTCTG	maturational_stromal_cell
Uterus_1.ATCAACTCTACCGGGTTT	maturational_stromal_cell
Uterus_1.CCAGACGCGTCCGTTGCC	maturational_stromal_cell
Uterus_1.CGAGTAAGATGGGTTGCC	maturational_stromal_cell
Uterus_1.CTCCATGGTACAGGGCGA	maturational_stromal_cell
Uterus_1.CCGCTAATTTGCCTGTGT	maturational_stromal_cell
Uterus_1.CAAAGTTTGGACCTCCAT	maturational_stromal_cell
Uterus_1.AGCGAGTGAAGCCCAGAC	maturational_stromal_cell
Uterus_1.AAGCGGAATAAATAAGGG	maturational_stromal_cell
Uterus_1.CTCCATGACACTCAACAA	maturational_stromal_cell
Uterus_1.TATGTAGCTGTGACACCC	maturational_stromal_cell
Uterus_1.GAGGAGTTCCGCGCTCAA	maturational_stromal_cell
Uterus_1.TGATCAGCTGTGACACCC	maturational_stromal_cell
Uterus_1.ACACCCCCGCTACCGACG	maturational_stromal_cell
Uterus_1.AAAACGATCAACGAACGC	maturational_stromal_cell
Uterus_1.AGGACTATCTCTTCACTT	maturational_stromal_cell
Uterus_1.TTAACTCCATCTCCTAGA	maturational_stromal_cell
Uterus_1.TTCCGCACAATATTTAGG	maturational_stromal_cell
Uterus_1.AGGACTACACCCGGACAT	maturational_stromal_cell
Uterus_1.AGCGAGGTCGGTGTTGCC	maturational_stromal_cell
Uterus_1.AAGCGGTACTTCCGCACC	maturational_stromal_cell
Uterus_1.GCGAATTGGATGAAAACG	maturational_stromal_cell
Uterus_1.TATGTATCTACCAGGGTC	maturational_stromal_cell
Uterus_1.CTCGCACAAAGTCAAAGT	maturational_stromal_cell
Uterus_1.AGGACTTGCGGATGATCA	maturational_stromal_cell
Uterus_1.CTCCATCGTATTGGGCGA	maturational_stromal_cell
Uterus_1.AACCTAAAGCGGCCGACG	maturational_stromal_cell
Uterus_1.ACAATATGAAGCACGTTG	maturational_stromal_cell
Uterus_1.AAAACGGGGCGATGGATG	maturational_stromal_cell
Uterus_1.CTCGCACCATCTAAGCGG	maturational_stromal_cell
Uterus_1.TAGCATCGAGTAACGAGC	maturational_stromal_cell
Uterus_1.TAGCATATCTCTGCTGTG	maturational_stromal_cell
Uterus_1.CTCGCAAAAACGAGGGTC	maturational_stromal_cell
Uterus_1.CCGCTATTCATAGTCCCG	maturational_stromal_cell
Uterus_1.TGATCACGTGGCACTTAT	maturational_stromal_cell
Uterus_1.TAGCATCATGATGAGGAG	maturational_stromal_cell
Uterus_1.ACACCCTGAAGCACCTGA	maturational_stromal_cell
Uterus_1.CGGCAGCAACAATCACTT	maturational_stromal_cell
Uterus_1.AGCGAGCCGCTAGTAATG	maturational_stromal_cell
Uterus_1.ACGTTGGGGCGACACAAG	maturational_stromal_cell
Uterus_1.ATCTCTGATCTTAAAACG	maturational_stromal_cell
Uterus_1.CCAGACACTTATACGAGC	maturational_stromal_cell
Uterus_1.ACAATAAGATGGCCGACG	maturational_stromal_cell
Uterus_1.GCGAATCCATCTGGGTTT	maturational_stromal_cell
Uterus_1.CTGTGTACGTTGACTTAT	maturational_stromal_cell
Uterus_1.GTTGCCGTCCCGGCCTAG	maturational_stromal_cell
Uterus_1.ATCAACTCAAAGAGCGAG	maturational_stromal_cell
Uterus_1.AAGTACCTCCATTGATCA	maturational_stromal_cell
Uterus_1.ACGTTGAAAGTTTAGAGA	maturational_stromal_cell
Uterus_1.ATCAACTCTACCGTAATG	maturational_stromal_cell
Uterus_1.TCAAAGGTATACCCAGAC	maturational_stromal_cell
Uterus_1.GCGAATTAGCATATTCCA	maturational_stromal_cell
Uterus_1.CACAAGGGACATACTTAT	maturational_stromal_cell
Uterus_1.GCTCAAAACGCCACGAGC	maturational_stromal_cell
Uterus_1.CTTCTGCGCTTGGTTGCC	maturational_stromal_cell
Uterus_1.TACTTCATTCCAAGCGAG	maturational_stromal_cell
Uterus_1.ATCAACGCCCTCGAGATC	maturational_stromal_cell
Uterus_1.CCTTTCAGGACTACACCC	maturational_stromal_cell
Uterus_1.ACTTATATCTCTTGCGGA	maturational_stromal_cell
Uterus_1.AAGCGGATGCTTGCTGTG	maturational_stromal_cell
Uterus_1.GCCTAGCTCGCATAGAGA	maturational_stromal_cell
Uterus_1.ATCAACAATAAAAGGGTC	maturational_stromal_cell
Uterus_1.TCACTTGATCTTACAATA	maturational_stromal_cell
Uterus_1.TGCAATCGTGGCCATCCC	maturational_stromal_cell
Uterus_1.CATGATAACCTACCAGAC	maturational_stromal_cell
Uterus_1.CAAAGTGAACGCCGTATT	maturational_stromal_cell
Uterus_1.GCGAATCCGACGACCTGA	maturational_stromal_cell
Uterus_1.CGCACCTTAACTGTCGGT	maturational_stromal_cell
Uterus_1.TATGTAGCGAATTGTGCG	maturational_stromal_cell
Uterus_1.TAGCATAGTCGTACTTAT	maturational_stromal_cell
Uterus_1.GAGGAGGCGAATGCGAAT	maturational_stromal_cell
Uterus_1.CCGCTACACAAGCGCTTG	maturational_stromal_cell
Uterus_1.TATGTATGAAGCAACGCC	maturational_stromal_cell
Uterus_1.CTGTGTACGAGCCGTGGC	maturational_stromal_cell
Uterus_1.CTCCATCATCCCAACCTA	maturational_stromal_cell
Uterus_1.TGATCAAAAGTTTCACTT	maturational_stromal_cell
Uterus_1.TAGAGAATTTGCCCATCT	maturational_stromal_cell
Uterus_1.TTAACTGCGTCCCAAAGT	maturational_stromal_cell
Uterus_1.GCGTCCTTGGACGTAATG	maturational_stromal_cell
Uterus_1.CACAAGAATAAATACTTC	maturational_stromal_cell
Uterus_1.CCGCTAGCTCAACGCTTG	maturational_stromal_cell
Uterus_1.CCAGACTAGCATCTCGCA	maturational_stromal_cell
Uterus_1.AAGTACGCTGTGAAGTAC	maturational_stromal_cell
Uterus_1.AATAAAGAACGCTTTAGG	maturational_stromal_cell
Uterus_1.AAAACGTGGATGAGGACT	maturational_stromal_cell
Uterus_1.GTTGCCTAGCATGTTGCC	maturational_stromal_cell
Uterus_1.ATCTCTCCGACGGCCTAG	maturational_stromal_cell
Uterus_1.ACAATAAGGGTCCCAGAC	maturational_stromal_cell
Uterus_1.ATCAACGTGGTAGAGATC	maturational_stromal_cell
Uterus_1.CGCACCCCGCTAGTGGTA	maturational_stromal_cell
Uterus_1.TAGCATCGGCAGGGGCGA	maturational_stromal_cell
Uterus_1.AAGTACAAAGTTCCGACG	maturational_stromal_cell
Uterus_1.TCGTAACTCCATGCGAAT	maturational_stromal_cell
Uterus_1.AAGTACTCTACCAGATGG	maturational_stromal_cell
Uterus_1.CGAGTAAATAAACGTGGC	maturational_stromal_cell
Uterus_1.TAGCATTACTTCCCTTTC	maturational_stromal_cell
Uterus_1.CCAGACCGTATTCATGAT	maturational_stromal_cell
Uterus_1.GCCTAGCCGACGGCGTCC	maturational_stromal_cell
Uterus_1.AAGTACGCCTAGCGCTTG	maturational_stromal_cell
Uterus_1.CGAGTATAGTCGAAAGTT	maturational_stromal_cell
Uterus_1.CGGCAGTCACTTTATGTA	maturational_stromal_cell
Uterus_1.TAGTCGTCTACCAAGCGG	maturational_stromal_cell
Uterus_1.GCCTAGGAATTATAAGGG	maturational_stromal_cell
Uterus_1.GGACATATACAGTCGGGT	maturational_stromal_cell
Uterus_1.ATTCCATCGTAACTTCTG	maturational_stromal_cell
Uterus_1.ATCAACCGTATTGAACGC	maturational_stromal_cell
Uterus_1.ACTTATCATGATCGAGTA	maturational_stromal_cell
Uterus_1.ATCTCTGGACATACAATA	maturational_stromal_cell
Uterus_1.CCGCTAGTCGGTGCCTAG	maturational_stromal_cell
Uterus_1.TTCATAGAACGCTAGCAT	maturational_stromal_cell
Uterus_1.TCTACCAGGGTCAGTCGT	maturational_stromal_cell
Uterus_1.CCGCTAAGGGTCTGCAAT	maturational_stromal_cell
Uterus_1.CACAAGGAGATCTAGTCG	maturational_stromal_cell
Uterus_1.ACGTTGAAAGTTCATGAT	maturational_stromal_cell
Uterus_1.TGAAGCGGCTGCTGCAAT	maturational_stromal_cell
Uterus_1.CCTAGAGGTACACGCACC	maturational_stromal_cell
Uterus_1.AGCGAGGGGTTTACACCC	maturational_stromal_cell
Uterus_1.TTCATACTGAAAAGTTTA	maturational_stromal_cell
Uterus_1.CTGTGTGCTGTGGTCCCG	maturational_stromal_cell
Uterus_1.CGCACCGTAATGGAATTA	maturational_stromal_cell
Uterus_1.GCGAATAGGACTAGGACT	maturational_stromal_cell
Uterus_1.ACTTATGCAGGACATCCC	maturational_stromal_cell
Uterus_1.TATTGTGAATTATCGTAA	maturational_stromal_cell
Uterus_1.CTCCATTAAGGGGGCTGC	maturational_stromal_cell
Uterus_1.CTCGCACAAAGTATTCCA	maturational_stromal_cell
Uterus_1.TGATCAGCGAATCCTAGA	maturational_stromal_cell
Uterus_1.TCGTAATAAGGGTAGCAT	maturational_stromal_cell
Uterus_1.ATCTCTTCTACCAATAAA	maturational_stromal_cell
Uterus_1.CCAGACTAGAGATCTACC	maturational_stromal_cell
Uterus_1.AGTTTAGAGGAGCCAGAC	maturational_stromal_cell
Uterus_1.AACCTATGATCATGAAGC	maturational_stromal_cell
Uterus_1.CATGATTCAAAGTGCGGA	maturational_stromal_cell
Uterus_1.CAAAGTTATGTAGCAGGA	maturational_stromal_cell
Uterus_1.ATACAGAAAGTTTATGTA	maturational_stromal_cell
Uterus_1.TGCAATCCTAGACACAAG	maturational_stromal_cell
Uterus_1.TGCGGATGCGGAAGGACT	maturational_stromal_cell
Uterus_1.TATGTATGAAGCTGATCA	maturational_stromal_cell
Uterus_1.GCAGGACGTATTACTTAT	maturational_stromal_cell
Uterus_1.CATGATTTGGACCAAAGT	maturational_stromal_cell
Uterus_1.ATCAACAGGACTCATCCC	maturational_stromal_cell
Uterus_1.ACGAGCGCTCAATGAAGC	maturational_stromal_cell
Uterus_1.ATCTCTTCAAAGCTGAAA	maturational_stromal_cell
Uterus_1.CCAGACAACGCCAGCGAG	maturational_stromal_cell
Uterus_1.TACTTCCTTCTGGTAATG	maturational_stromal_cell
Uterus_1.CATGATGGGCGACCAGAC	maturational_stromal_cell
Uterus_1.GAATTAGTCCCGGCTGTG	maturational_stromal_cell
Uterus_1.ATCAACATTTGCGAGGAG	maturational_stromal_cell
Uterus_1.ACGAGCGACACTCCTTTC	maturational_stromal_cell
Uterus_1.ACTTATTCAAAGGTCGGT	maturational_stromal_cell
Uterus_1.ACTTATAGTTTAATGCTT	maturational_stromal_cell
Uterus_1.GCTCAAAGGGTCCCAGAC	maturational_stromal_cell
Uterus_1.TCGTAAAACGCCGAGATC	maturational_stromal_cell
Uterus_1.TGATCACTGAAATTCCGC	maturational_stromal_cell
Uterus_1.ATTCCACATGATTGAAGC	maturational_stromal_cell
Uterus_1.ACCTGACGGCAGCTTCTG	maturational_stromal_cell
Uterus_1.ACGAGCTGAAGCCCGCTA	maturational_stromal_cell
Uterus_1.ACAATAGGACATGCTGTG	maturational_stromal_cell
Uterus_1.CCAGACATACAGTACTTC	maturational_stromal_cell
Uterus_1.CTGAAATATGTAGTAATG	maturational_stromal_cell
Uterus_1.CAAAGTTCGTAATAGCAT	maturational_stromal_cell
Uterus_1.TGATCATGTGCGCCTTTC	maturational_stromal_cell
Uterus_1.TTCCGCTTTAGGGTATAC	maturational_stromal_cell
Uterus_1.CATCCCTAGTCGGAGGAG	maturational_stromal_cell
Uterus_1.ACAATAGGCTGCGCAGGA	maturational_stromal_cell
Uterus_1.ACACCCCGCACCTCACTT	maturational_stromal_cell
Uterus_1.CGGCAGAAAGTTCCAGAC	maturational_stromal_cell
Uterus_1.TATGTATCTACCTAAGGG	maturational_stromal_cell
Uterus_1.AACGCCCCATCTGGTACA	maturational_stromal_cell
Uterus_1.AAGTACTATGTAAGATGG	maturational_stromal_cell
Uterus_1.ACCTGAAAGTACGTCCCG	maturational_stromal_cell
Uterus_1.GAGGAGAGTTTAATCAAC	maturational_stromal_cell
Uterus_1.GCCTAGAACCTAGTAATG	maturational_stromal_cell
Uterus_1.TTCATACGCTTGCGTATT	maturational_stromal_cell
Uterus_1.CACAAGGACACTTCAAAG	maturational_stromal_cell
Uterus_1.ACGAGCCGTATTTCACTT	maturational_stromal_cell
Uterus_1.GACACTTCACTTGTATAC	maturational_stromal_cell
Uterus_1.GCCTAGACAATAAAGCGG	maturational_stromal_cell
Uterus_1.AAGTACTCAAAGGAGATC	maturational_stromal_cell
Uterus_1.ACACCCTACTTCAAGTAC	maturational_stromal_cell
Uterus_1.GGGCGAACAATAAAAACG	maturational_stromal_cell
Uterus_1.TTCCGCCCGCTAAGCGAG	maturational_stromal_cell
Uterus_1.CTGTGTCGTGGCTCACTT	maturational_stromal_cell
Uterus_1.CAAAGTGTAATGTTGGAC	maturational_stromal_cell
Uterus_1.GGTACAAACCTACCTAGA	maturational_stromal_cell
Uterus_1.TAGCATCCGCTAAGCGAG	maturational_stromal_cell
Uterus_1.AGCGAGGAATTAGGGCGA	maturational_stromal_cell
Uterus_1.CGGCAGCGCACCTCGGGT	maturational_stromal_cell
Uterus_1.TGCAATCGTATTGCGAAT	maturational_stromal_cell
Uterus_1.GGTACATTTAGGCCGACG	maturational_stromal_cell
Uterus_1.CGTATTCTTCTGCGGCAG	maturational_stromal_cell
Uterus_1.AGCGAGCCATCTGTGGTA	maturational_stromal_cell
Uterus_1.CGCACCATCTCTCATGAT	maturational_stromal_cell
Uterus_1.CGCTTGAACGCCCCAGAC	maturational_stromal_cell
Uterus_1.ATACAGAGGGTCGAGGAG	maturational_stromal_cell
Uterus_1.ACTTATGCGAATGCTCAA	maturational_stromal_cell
Uterus_1.TAGTCGATCAACTAAGGG	maturational_stromal_cell
Uterus_1.GGACATGCTGTGTTCCGC	maturational_stromal_cell
Uterus_1.TAGCATTATTGTTAGCAT	maturational_stromal_cell
Uterus_1.TGAAGCGCCCTCGTCGGT	maturational_stromal_cell
Uterus_1.CCGACGAGATGGACGTTG	maturational_stromal_cell
Uterus_1.TGCAATAAGCGGTCACTT	maturational_stromal_cell
Uterus_1.TAGAGACGTGGCAGATGG	maturational_stromal_cell
Uterus_1.CTGAAAGCCTAGACGTTG	maturational_stromal_cell
Uterus_1.CCGACGGCTGTGAAAGTT	maturational_stromal_cell
Uterus_1.ATTCCAGAGGAGTACTTC	maturational_stromal_cell
Uterus_1.TACTTCTCTACCGCTCAA	maturational_stromal_cell
Uterus_1.TGTCACTTCCGCGGCTGC	maturational_stromal_cell
Uterus_1.CCTAGATGTGCGCAAAGT	maturational_stromal_cell
Uterus_1.ACTTATTACTTCCACAAG	maturational_stromal_cell
Uterus_1.ACGAGCCATGATTCGTAA	maturational_stromal_cell
Uterus_1.TATTGTCTCGCATTCCGC	maturational_stromal_cell
Uterus_1.TAGAGATCAAAGGTAATG	maturational_stromal_cell
Uterus_1.GCAGGATCAAAGACTTAT	maturational_stromal_cell
Uterus_1.ATCAACATACAGATGCTT	maturational_stromal_cell
Uterus_1.CCTAGAAGGACTGCCTAG	maturational_stromal_cell
Uterus_1.TGCGGAAAGTACGGGTTT	maturational_stromal_cell
Uterus_1.CGCTTGGGGCGAAGGGTC	maturational_stromal_cell
Uterus_1.GCCCTCGCAGGACCGCTA	maturational_stromal_cell
Uterus_1.GGTACATCGGGTACACCC	maturational_stromal_cell
Uterus_1.CCTAGAAACGCCCAAAGT	maturational_stromal_cell
Uterus_1.TAAGGGGATCTTGTTGCC	maturational_stromal_cell
Uterus_1.CCGCTATGAAGCTTCATA	maturational_stromal_cell
Uterus_1.TTCATACTCGCATGAAGC	maturational_stromal_cell
Uterus_1.CCTTTCCATGATCTCGCA	maturational_stromal_cell
Uterus_1.CTGTGTCCAGACTGCAAT	maturational_stromal_cell
Uterus_1.AACGCCTCGTAATCTACC	maturational_stromal_cell
Uterus_1.CAAAGTGCCCTCCCATCT	maturational_stromal_cell
Uterus_1.ATTCCAGGACATGGTACA	maturational_stromal_cell
Uterus_1.AAGTACAGATGGCATCCC	maturational_stromal_cell
Uterus_1.CGTATTTCTACCTAGCAT	maturational_stromal_cell
Uterus_1.AACCTAAACCTACATCCC	maturational_stromal_cell
Uterus_1.AAGTACATTCCATAGTCG	maturational_stromal_cell
Uterus_1.ATACAGTCAAAGCCAGAC	maturational_stromal_cell
Uterus_1.CTCCATAGTCGTGCCCTC	maturational_stromal_cell
Uterus_1.CCGCTACGAGTATCGTAA	maturational_stromal_cell
Uterus_1.CGTATTAAAACGATGGCG	maturational_stromal_cell
Uterus_1.TAGAGAGACACTAGCGAG	maturational_stromal_cell
Uterus_1.CGCTTGGCCCTCCTGAAA	maturational_stromal_cell
Uterus_1.GATCTTCATCCCGGTACA	maturational_stromal_cell
Uterus_1.ACCTGAGATCTTTACTTC	maturational_stromal_cell
Uterus_1.TCAAAGACTTATAGCGAG	maturational_stromal_cell
Uterus_1.GATCTTATGCTTTCAAAG	maturational_stromal_cell
Uterus_1.CACAAGGAACGCGAATTA	maturational_stromal_cell
Uterus_1.CGTGGCCGAGTATCTACC	maturational_stromal_cell
Uterus_1.TTCATACGAGTAATCTCT	maturational_stromal_cell
Uterus_1.GAGATCGGCTGCGGTACA	maturational_stromal_cell
Uterus_1.AATAAACCATCTATCAAC	maturational_stromal_cell
Uterus_1.CGTGGCGGCTGCGAGGAG	maturational_stromal_cell
Uterus_1.CGGCAGCAAAGTCCAGAC	maturational_stromal_cell
Uterus_1.ACGAGCTGTGCGGTAATG	maturational_stromal_cell
Uterus_1.TCTACCATGGCGACGTTG	maturational_stromal_cell
Uterus_1.CTTCTGTCTACCAGTTTA	maturational_stromal_cell
Uterus_1.GCGAATATCAACATGCTT	maturational_stromal_cell
Uterus_1.CTCCATTACTTCACGAGC	maturational_stromal_cell
Uterus_1.AGTCGTAACGCCGTCCCG	maturational_stromal_cell
Uterus_1.ACTTATTCGGGTTGCGGA	maturational_stromal_cell
Uterus_1.GATCTTCACAAGGTGGTA	maturational_stromal_cell
Uterus_1.GCCCTCAGGGTCGTAATG	maturational_stromal_cell
Uterus_1.TAGTCGATACAGACACCC	maturational_stromal_cell
Uterus_1.TTCCGCCGGCAGTTCCGC	maturational_stromal_cell
Uterus_1.CGCACCCTCGCAAACGCC	maturational_stromal_cell
Uterus_1.AGTTTAAGCGAGACAATA	maturational_stromal_cell
Uterus_1.CAACAAGCGTCCCGCACC	maturational_stromal_cell
Uterus_1.AACGCCGCCCTCGGACAT	maturational_stromal_cell
Uterus_1.AGTCGTTCACTTTTCATA	maturational_stromal_cell
Uterus_1.CATCCCCATCCCCCTAGA	maturational_stromal_cell
Uterus_1.CTGTGTGGCTGCTTTAGG	maturational_stromal_cell
Uterus_1.ACTTATTGAAGCAGGGTC	maturational_stromal_cell
Uterus_1.CTCCATGGTACAAGATGG	maturational_stromal_cell
Uterus_1.AATAAAATCTCTCTTCTG	maturational_stromal_cell
Uterus_1.CTGAAAGAACGCTCGTAA	maturational_stromal_cell
Uterus_1.GGACATGGGTTTAAGTAC	maturational_stromal_cell
Uterus_1.CCAGACCCGACGTCTACC	maturational_stromal_cell
Uterus_1.ATTCCACCATCTCCTTTC	maturational_stromal_cell
Uterus_1.TAGAGAGGCTGCCGCACC	maturational_stromal_cell
Uterus_1.AATAAATCAAAGGCCCTC	maturational_stromal_cell
Uterus_1.TCGTAAATTTGCGCCCTC	maturational_stromal_cell
Uterus_1.TTAACTATGCTTACCTGA	maturational_stromal_cell
Uterus_1.GCCTAGAGCGAGATCTCT	maturational_stromal_cell
Uterus_1.GCAGGACTCCATGGACAT	maturational_stromal_cell
Uterus_1.ACCTGAATCTCTGTGGTA	maturational_stromal_cell
Uterus_1.GGTACAGTCCCGCATGAT	maturational_stromal_cell
Uterus_1.GAGATCACGTTGATCAAC	maturational_stromal_cell
Uterus_1.TGCAATACGAGCGCTCAA	maturational_stromal_cell
Uterus_1.ACCTGACCGACGACGAGC	maturational_stromal_cell
Uterus_1.ACGTTGCAACAAACAATA	maturational_stromal_cell
Uterus_1.ATTCCATAGTCGAGATGG	maturational_stromal_cell
Uterus_1.TTAACTCTCGCAAAAGTT	maturational_stromal_cell
Uterus_1.CTGAAAAACGCCTGTGCG	maturational_stromal_cell
Uterus_1.CCTAGAGGCTGCTTTAGG	maturational_stromal_cell
Uterus_1.ACCTGATATGTACCGACG	maturational_stromal_cell
Uterus_1.TAGCATATGGCGCATGAT	maturational_stromal_cell
Uterus_1.AAAACGCCAGACACTTAT	maturational_stromal_cell
Uterus_1.CTTCTGTGATCATTTAGG	maturational_stromal_cell
Uterus_1.TGTGCGCTCCATAAAGTT	maturational_stromal_cell
Uterus_1.TCTACCAGGACTAAGTAC	maturational_stromal_cell
Uterus_1.AATAAAGTAATGGCGAAT	maturational_stromal_cell
Uterus_1.CGTATTTGATCAGTCCCG	maturational_stromal_cell
Uterus_1.TGAAGCTTAACTCCTTTC	maturational_stromal_cell
Uterus_1.CCATCTCAAAGTAGGACT	maturational_stromal_cell
Uterus_1.ACTTATCGTGGCGATCTT	maturational_stromal_cell
Uterus_1.GCCCTCGGACATAACGCC	maturational_stromal_cell
Uterus_1.CCATCTGTAATGCGTATT	maturational_stromal_cell
Uterus_1.GGACATGTCCCGTGCGGA	maturational_stromal_cell
Uterus_1.GTAATGCATGATGGCTGC	maturational_stromal_cell
Uterus_1.CTTCTGATTTGCCATGAT	maturational_stromal_cell
Uterus_1.GAACGCTAGCATCATCCC	maturational_stromal_cell
Uterus_1.TATTGTAGGACTGCTGTG	maturational_stromal_cell
Uterus_1.TTCCGCGGTACAGCGAAT	maturational_stromal_cell
Uterus_1.GGTACATCACTTTAAGGG	maturational_stromal_cell
Uterus_1.GGACATTACTTCCGTATT	maturational_stromal_cell
Uterus_1.GGACATTACTTCGTTGCC	maturational_stromal_cell
Uterus_1.CGGCAGGGCTGCTTTAGG	maturational_stromal_cell
Uterus_1.GGGCGAGGCTGCCTGTGT	maturational_stromal_cell
Uterus_1.GAATTAACACCCTTCATA	maturational_stromal_cell
Uterus_1.TTCCGCAGGACTGAACGC	maturational_stromal_cell
Uterus_1.GTGGTATAAGGGCATGAT	maturational_stromal_cell
Uterus_1.AGTCGTATACAGAACGCC	maturational_stromal_cell
Uterus_1.CATGATCACAAGGGCTGC	maturational_stromal_cell
Uterus_1.GTGGTAAAGCGGCAAAGT	maturational_stromal_cell
Uterus_1.GTAATGGTTGCCATACAG	maturational_stromal_cell
Uterus_1.CCATCTCCGACGGCGAAT	maturational_stromal_cell
Uterus_1.AGTTTAATACAGAGTTTA	maturational_stromal_cell
Uterus_1.TACTTCGAGGAGTAAGGG	maturational_stromal_cell
Uterus_1.GTAATGCCATCTCGCACC	maturational_stromal_cell
Uterus_1.CGGCAGATGGCGCTGAAA	maturational_stromal_cell
Uterus_1.TTAACTCCGACGGCGAAT	maturational_stromal_cell
Uterus_1.AGTCGTCAACAAGAACGC	maturational_stromal_cell
Uterus_1.GGCTGCCGTATTATCTCT	maturational_stromal_cell
Uterus_1.ACCTGATAGTCGCTCCAT	maturational_stromal_cell
Uterus_1.GGTACACGGCAGATTCCA	maturational_stromal_cell
Uterus_1.TCAAAGATACAGCCTAGA	maturational_stromal_cell
Uterus_1.TAAGGGTACTTCTTCATA	maturational_stromal_cell
Uterus_1.GTCGGTAGGACTTGTGCG	maturational_stromal_cell
Uterus_1.TATTGTCCGCTAGCGTCC	maturational_stromal_cell
Uterus_1.GCCCTCTGAAGCCCTTTC	maturational_stromal_cell
Uterus_1.TAGAGAGTATACACAATA	maturational_stromal_cell
Uterus_1.ATACAGATGCTTTAAGGG	maturational_stromal_cell
Uterus_1.AGTTTACTCCATGTATAC	maturational_stromal_cell
Uterus_1.AGTCGTGAATTAGGACAT	maturational_stromal_cell
Uterus_1.GCCTAGTAGCATTAGTCG	maturational_stromal_cell
Uterus_1.CGTATTAGATGGGACACT	maturational_stromal_cell
Uterus_1.CTCCATCTGTGTTCAAAG	maturational_stromal_cell
Uterus_1.TGAAGCGAGATCATTCCA	maturational_stromal_cell
Uterus_1.GAATTAGCTGTGGAATTA	maturational_stromal_cell
Uterus_1.TGATCAATCAACACGAGC	maturational_stromal_cell
Uterus_1.CGGCAGTGGATGGCGTCC	maturational_stromal_cell
Uterus_1.TATTGTAAGTACGAATTA	maturational_stromal_cell
Uterus_1.TTCCGCTAGTCGTATGTA	maturational_stromal_cell
Uterus_1.CTGTGTCGAGTATCAAAG	maturational_stromal_cell
Uterus_1.ATCTCTTTCCGCTTAACT	maturational_stromal_cell
Uterus_1.GGACATGACACTCATGAT	maturational_stromal_cell
Uterus_1.GAGATCATTCCAACGAGC	maturational_stromal_cell
Uterus_1.CTTCTGATACAGGCCCTC	maturational_stromal_cell
Uterus_1.TGCAATGTCGGTCCATCT	maturational_stromal_cell
Uterus_1.ATTTGCCACAAGCTGAAA	maturational_stromal_cell
Uterus_1.CTGTGTGCCTAGAATAAA	maturational_stromal_cell
Uterus_1.CGTGGCACGTTGACTTAT	maturational_stromal_cell
Uterus_1.AGGACTCTCGCATTAACT	maturational_stromal_cell
Uterus_1.GAATTAGAGGAGCGTGGC	maturational_stromal_cell
Uterus_1.AGATGGCCTTTCAAAGTT	maturational_stromal_cell
Uterus_1.TAGAGAATTTGCAACGCC	maturational_stromal_cell
Uterus_1.TGCGGAGCGTCCGAGGAG	maturational_stromal_cell
Uterus_1.TAGAGAATGGCGAGTTTA	maturational_stromal_cell
Uterus_1.CCATCTAGCGAGTACTTC	maturational_stromal_cell
Uterus_1.TCAAAGAGATGGTTTAGG	maturational_stromal_cell
Uterus_1.ATCAACACGAGCAAGTAC	maturational_stromal_cell
Uterus_1.GCGTCCGGCTGCTAAGGG	maturational_stromal_cell
Uterus_1.CCTAGATTAACTGATCTT	maturational_stromal_cell
Uterus_1.GATCTTAACGCCGTAATG	maturational_stromal_cell
Uterus_1.AGTCGTAAAACGCTGAAA	maturational_stromal_cell
Uterus_1.GCTGTGGTGGTAAAAGTT	maturational_stromal_cell
Uterus_1.TGAAGCCGCACCCCAGAC	maturational_stromal_cell
Uterus_1.TTCCGCTAAGGGCGGCAG	maturational_stromal_cell
Uterus_1.GAGATCCATGATGAATTA	maturational_stromal_cell
Uterus_1.TTGGACGAGATCCTGAAA	maturational_stromal_cell
Uterus_1.GCCTAGCGTGGCCGCACC	maturational_stromal_cell
Uterus_1.GATCTTTATTGTATCAAC	maturational_stromal_cell
Uterus_1.ACGAGCAGATGGGAATTA	maturational_stromal_cell
Uterus_1.ACCTGAAAGCGGTGAAGC	maturational_stromal_cell
Uterus_1.CGTGGCGACACTGTCCCG	maturational_stromal_cell
Uterus_1.CAAAGTCCGCTAAGTTTA	maturational_stromal_cell
Uterus_1.TAAGGGTTAACTATCTCT	maturational_stromal_cell
Uterus_1.CGGCAGGGGTTTGTAATG	maturational_stromal_cell
Uterus_1.TGTGCGGTCCCGTTCCGC	maturational_stromal_cell
Uterus_1.GGCTGCGTTGCCAGCGAG	maturational_stromal_cell
Uterus_1.CTGAAAGCGTCCACCTGA	maturational_stromal_cell
Uterus_1.TTGGACTACTTCCCGACG	maturational_stromal_cell
Uterus_1.ACAATACATCCCTAGCAT	maturational_stromal_cell
Uterus_1.ATCTCTTTCCGCGATCTT	maturational_stromal_cell
Uterus_1.GTTGCCAAAGTTGTGGTA	maturational_stromal_cell
Uterus_1.CTGAAAATGCTTGACACT	maturational_stromal_cell
Uterus_1.GTGGTATGGATGGGTACA	maturational_stromal_cell
Uterus_1.TGTCACTACTTCGCCTAG	maturational_stromal_cell
Uterus_1.TGTGCGCACAAGCATCCC	maturational_stromal_cell
Uterus_1.TGCGGACGTATTCGTGGC	maturational_stromal_cell
Uterus_1.TTCATACCGACGTTAACT	maturational_stromal_cell
Uterus_1.TACTTCGGCTGCTGTGCG	maturational_stromal_cell
Uterus_1.TGAAGCGGTACATACTTC	maturational_stromal_cell
Uterus_1.CTGAAATTTAGGGAGGAG	maturational_stromal_cell
Uterus_1.ATGGCGATGCTTGGGTTT	maturational_stromal_cell
Uterus_1.TTCCGCCACAAGAAGTAC	maturational_stromal_cell
Uterus_1.AAGTACGGGTTTCTCCAT	maturational_stromal_cell
Uterus_1.AACCTAGAGGAGTTAACT	maturational_stromal_cell
Uterus_1.GACACTGAATTACAAAGT	maturational_stromal_cell
Uterus_1.GTCCCGGTTGCCGTTGCC	maturational_stromal_cell
Uterus_1.GTAATGGGCTGCTAGTCG	maturational_stromal_cell
Uterus_1.CAACAATACTTCATACAG	maturational_stromal_cell
Uterus_1.TGTGCGCATCCCTGCGGA	maturational_stromal_cell
Uterus_1.TTTAGGGCAGGAATCTCT	maturational_stromal_cell
Uterus_1.CGCTTGTAGTCGTTCATA	maturational_stromal_cell
Uterus_1.TAGAGAAGATGGGTCCCG	maturational_stromal_cell
Uterus_1.AACCTAGAGGAGGATCTT	maturational_stromal_cell
Uterus_1.GTATACATCTCTCACAAG	maturational_stromal_cell
Uterus_1.GCGAATGGACATCAAAGT	maturational_stromal_cell
Uterus_1.TTCCGCTGTCACAATAAA	maturational_stromal_cell
Uterus_1.TAAGGGTAGTCGCTTCTG	maturational_stromal_cell
Uterus_1.GCGTCCGCTCAAGCTCAA	maturational_stromal_cell
Uterus_1.CTGAAATAGTCGCTCCAT	maturational_stromal_cell
Uterus_1.GCAGGATGATCACCATCT	maturational_stromal_cell
Uterus_1.GTATACGTATACGTCCCG	maturational_stromal_cell
Uterus_1.CGTGGCTTCATACAAAGT	maturational_stromal_cell
Uterus_1.TAGTCGCTGTGTATTCCA	maturational_stromal_cell
Uterus_1.AAAGTTAGGGTCAAGCGG	maturational_stromal_cell
Uterus_1.GTAATGGCTCAAATTCCA	maturational_stromal_cell
Uterus_1.TGGATGTTCATAACAATA	maturational_stromal_cell
Uterus_1.AACGCCACGTTGCATCCC	maturational_stromal_cell
Uterus_1.GTCCCGACGTTGCTGTGT	maturational_stromal_cell
Uterus_1.TAAGGGAAAGTTATCAAC	maturational_stromal_cell
Uterus_1.GTCGGTAGTTTATCGGGT	maturational_stromal_cell
Uterus_1.AAAGTTCCATCTTAGAGA	maturational_stromal_cell
Uterus_1.TGTCACGTATACACACCC	maturational_stromal_cell
Uterus_1.GCCCTCGAGGAGCTCCAT	maturational_stromal_cell
Uterus_1.ACCTGAATGCTTAAGTAC	maturational_stromal_cell
Uterus_1.GTAATGGTGGTATTCCGC	maturational_stromal_cell
Uterus_1.TCTACCCCGACGATCAAC	maturational_stromal_cell
Uterus_1.GGCTGCCCGCTAGAACGC	maturational_stromal_cell
Uterus_1.CGTATTCTCCATACGTTG	maturational_stromal_cell
Uterus_1.ATGGCGGGACATTAAGGG	maturational_stromal_cell
Uterus_1.CGCTTGCTGTGTGGACAT	maturational_stromal_cell
Uterus_1.GTCCCGATGCTTTTTAGG	maturational_stromal_cell
Uterus_1.CGTGGCAGCGAGCGTGGC	maturational_stromal_cell
Uterus_1.CCATCTGGGTTTTTCCGC	maturational_stromal_cell
Uterus_1.AGTTTAGGCTGCAATAAA	maturational_stromal_cell
Uterus_1.GTCGGTATTCCAAAAACG	maturational_stromal_cell
Uterus_1.GACACTAGTTTAAACCTA	maturational_stromal_cell
Uterus_1.AGGGTCTGCAATCGCTTG	maturational_stromal_cell
Uterus_1.TATTGTTGCAATTGTGCG	maturational_stromal_cell
Uterus_1.GTTGCCATCAACGGGCGA	maturational_stromal_cell
Uterus_1.AACGCCAGGGTCCCTAGA	maturational_stromal_cell
Uterus_1.CGTGGCGTCCCGGTCCCG	maturational_stromal_cell
Uterus_1.TGGATGTCAAAGGAGATC	maturational_stromal_cell
Uterus_1.GTATACCGCTTGTTTAGG	maturational_stromal_cell
Uterus_1.AGGGTCAGTTTATACTTC	maturational_stromal_cell
Uterus_1.TGTGCGAGTTTATATGTA	maturational_stromal_cell
Uterus_1.TTCCGCGCGTCCCCGACG	maturational_stromal_cell
Uterus_1.TGAAGCGCCCTCATACAG	maturational_stromal_cell
Uterus_1.GCGTCCAAAGTTTATGTA	maturational_stromal_cell
Uterus_1.TCGGGTCTGAAATGAAGC	maturational_stromal_cell
Uterus_1.TTAACTAACGCCGTAATG	maturational_stromal_cell
Uterus_1.CCATCTTAGTCGGGCTGC	maturational_stromal_cell
Uterus_1.AGGGTCAAGCGGAACGCC	maturational_stromal_cell
Uterus_1.GTGGTACTGTGTTAGTCG	maturational_stromal_cell
Uterus_1.GCTGTGAAGCGGGTTGCC	maturational_stromal_cell
Uterus_1.GCTGTGTCGGGTACAATA	maturational_stromal_cell
Uterus_1.GTAATGCATGATATTTGC	maturational_stromal_cell
Uterus_1.GACACTCGGCAGACGTTG	maturational_stromal_cell
Uterus_1.ATACAGGTAATGCAACAA	maturational_stromal_cell
Uterus_1.GTAATGTGAAGCTGGATG	maturational_stromal_cell
Uterus_1.ATTCCATAGCATGAGGAG	maturational_stromal_cell
Uterus_1.TGTCACGAACGCCTTCTG	maturational_stromal_cell
Uterus_1.GTATACTGGATGAGTCGT	maturational_stromal_cell
Uterus_1.TATTGTAGGACTGATCTT	maturational_stromal_cell
Uterus_1.TGTGCGATGCTTGGTACA	maturational_stromal_cell
Uterus_1.TGGATGCAACAAGTATAC	maturational_stromal_cell
Uterus_1.CACAAGTAGCATTCGTAA	maturational_stromal_cell
Uterus_1.TATGTATTCCGCTTAACT	maturational_stromal_cell
Uterus_1.CGCTTGTCGTAAACGTTG	maturational_stromal_cell
Uterus_1.CGTGGCCGCACCGCAGGA	maturational_stromal_cell
Uterus_1.TATTGTAGGACTTTAACT	maturational_stromal_cell
Uterus_1.TTTAGGAGATGGATGCTT	maturational_stromal_cell
Uterus_1.GACACTCACAAGCAACAA	maturational_stromal_cell
Uterus_1.CGAGTAAACGCCTTCATA	maturational_stromal_cell
Uterus_1.CAAAGTGCCTAGGAACGC	maturational_stromal_cell
Uterus_1.GGCTGCCATGATACCTGA	maturational_stromal_cell
Uterus_1.GCTGTGACGTTGTGCAAT	maturational_stromal_cell
Uterus_1.TCACTTCTCGCATTAACT	maturational_stromal_cell
Uterus_1.CGTGGCCACAAGGTTGCC	maturational_stromal_cell
Uterus_1.CGTATTTGAAGCCTCGCA	maturational_stromal_cell
Uterus_1.GTCGGTGCCTAGCTGAAA	maturational_stromal_cell
Uterus_1.GACACTTCGGGTTCGGGT	maturational_stromal_cell
Uterus_1.TCAAAGTATTGTGAGGAG	maturational_stromal_cell
Uterus_1.TAAGGGGGGTTTCACAAG	maturational_stromal_cell
Uterus_1.TTTAGGATTCCAGCCTAG	maturational_stromal_cell
Uterus_1.GGGCGATACTTCGCGTCC	maturational_stromal_cell
Uterus_1.GGCTGCCTGTGTCGCTTG	maturational_stromal_cell
Uterus_1.TAGCATGCTGTGACAATA	maturational_stromal_cell
Uterus_1.AGATGGATTTGCAATAAA	maturational_stromal_cell
Uterus_1.GGACATAGTTTAGGACAT	maturational_stromal_cell
Uterus_1.GCTGTGGGACATATTCCA	maturational_stromal_cell
Uterus_1.TTTAGGCACAAGAGGACT	maturational_stromal_cell
Uterus_1.TATTGTATGGCGATTCCA	maturational_stromal_cell
Uterus_1.ACGTTGGGCTGCCCGCTA	maturational_stromal_cell
Uterus_1.TGGATGTGAAGCTAAGGG	maturational_stromal_cell
Uterus_1.CGTGGCCGGCAGCCTAGA	maturational_stromal_cell
Uterus_1.GTGGTATACTTCGTGGTA	maturational_stromal_cell
Uterus_1.GTATACCGGCAGGCTGTG	maturational_stromal_cell
Uterus_1.GTTGCCCACAAGGGCTGC	maturational_stromal_cell
Uterus_1.GTATACTCTACCATTTGC	maturational_stromal_cell
Uterus_1.GTAATGAGTTTAAGTCGT	maturational_stromal_cell
Uterus_1.ACTTATATGCTTCTCCAT	maturational_stromal_cell
Uterus_1.TTCCGCGGGTTTGCCTAG	maturational_stromal_cell
Uterus_1.TCACTTCTCGCAGATCTT	maturational_stromal_cell
Uterus_1.TGTCACGTTGCCCATCCC	maturational_stromal_cell
Uterus_1.CTGAAAGGTACAGGCTGC	maturational_stromal_cell
Uterus_1.CCTAGAAACGCCCGCACC	maturational_stromal_cell
Uterus_1.AACCTAGAGGAGGAGATC	maturational_stromal_cell
Uterus_1.CATGATCTGAAACTGAAA	maturational_stromal_cell
Uterus_1.TTGGACAATAAATTCATA	maturational_stromal_cell
Uterus_1.TTTAGGTCAAAGCCTTTC	maturational_stromal_cell
Uterus_1.CCGACGACAATAAACCTA	maturational_stromal_cell
Uterus_1.GCAGGATCGTAAAGCGAG	maturational_stromal_cell
Uterus_1.ATGGCGGCCTAGGAATTA	maturational_stromal_cell
Uterus_1.AGTCGTGAGATCGTCGGT	maturational_stromal_cell
Uterus_1.GATCTTGGGTTTTTGGAC	maturational_stromal_cell
Uterus_1.TCAAAGGGGTTTTATGTA	maturational_stromal_cell
Uterus_1.GGGTTTTCGGGTCTGAAA	maturational_stromal_cell
Uterus_1.AGATGGTGTGCGGCCCTC	maturational_stromal_cell
Uterus_1.TATTGTAACCTAGGGTTT	maturational_stromal_cell
Uterus_1.GAATTAGGGTTTGAGGAG	maturational_stromal_cell
Uterus_1.TGTCACAGTTTACAACAA	maturational_stromal_cell
Uterus_1.GAATTATCTACCTAGCAT	maturational_stromal_cell
Uterus_1.TCGGGTCCGACGTTAACT	maturational_stromal_cell
Uterus_1.ATTCCAAAAACGAGGGTC	maturational_stromal_cell
Uterus_1.GCCTAGGTGGTAGTATAC	maturational_stromal_cell
Uterus_1.CCTTTCATGGCGGACACT	maturational_stromal_cell
Uterus_1.AACGCCAAGTACCGGCAG	maturational_stromal_cell
Uterus_1.AAGCGGGCCTAGATTCCA	maturational_stromal_cell
Uterus_2.CGTGGCAGTTTAAAAACG	regenerative_stromal_cells
Uterus_2.ACACCCGGCTGCCCTAGA	regenerative_stromal_cells
Uterus_2.AAGCGGGGACATTGAAGC	regenerative_stromal_cells
Uterus_2.CTCCATGAATTATCACTT	regenerative_stromal_cells
Uterus_2.ACACCCAATAAAATACAG	regenerative_stromal_cells
Uterus_2.AAGCGGATCAACATGGCG	regenerative_stromal_cells
Uterus_2.AAGCGGCTTCTGGAGGAG	regenerative_stromal_cells
Uterus_2.TTCATACGCACCGCTGTG	regenerative_stromal_cells
Uterus_2.CTCCATGCTCAAGAATTA	regenerative_stromal_cells
Uterus_2.CGAGTAGAATTAAAGTAC	regenerative_stromal_cells
Uterus_2.AACCTAGTTGCCGCGAAT	regenerative_stromal_cells
Uterus_2.CCATCTGTGGTACCGACG	regenerative_stromal_cells
Uterus_2.CCTTTCTATTGTGTCCCG	regenerative_stromal_cells
Uterus_2.CTGAAATACTTCACAATA	regenerative_stromal_cells
Uterus_2.ACACCCGGTACACTGAAA	regenerative_stromal_cells
Uterus_2.TAGCATATGCTTACCTGA	regenerative_stromal_cells
Uterus_2.ACACCCAAAACGTTCCGC	regenerative_stromal_cells
Uterus_2.ACACCCCAACAAGTGGTA	regenerative_stromal_cells
Uterus_2.AAGCGGACGAGCAAGTAC	regenerative_stromal_cells
Uterus_2.GACACTGTATACCAAAGT	regenerative_stromal_cells
Uterus_2.ATCTCTGATCTTGTATAC	regenerative_stromal_cells
Uterus_2.AAGCGGGGGCGAATCAAC	regenerative_stromal_cells
Uterus_2.CGCTTGTAAGGGATGCTT	regenerative_stromal_cells
Uterus_2.ACCTGAAAAGTTATGCTT	regenerative_stromal_cells
Uterus_2.CAAAGTCTTCTGAAAGTT	regenerative_stromal_cells
Uterus_2.GCCTAGGTATACATACAG	regenerative_stromal_cells
Uterus_2.TAGCATGATCTTGGTACA	regenerative_stromal_cells
Uterus_2.TACTTCGTCGGTGGTACA	regenerative_stromal_cells
Uterus_2.CGAGTAACCTGACCGCTA	regenerative_stromal_cells
Uterus_2.ACAATAACGTTGCCATCT	regenerative_stromal_cells
Uterus_2.AAGCGGTGCAATCATGAT	regenerative_stromal_cells
Uterus_2.TCACTTCAACAAACAATA	regenerative_stromal_cells
Uterus_2.AGCGAGCCTTTCGTGGTA	regenerative_stromal_cells
Uterus_2.GAGGAGTAGTCGTGCGGA	regenerative_stromal_cells
Uterus_2.ACACCCAGTCGTAACCTA	regenerative_stromal_cells
Uterus_2.CCATCTAAAGTTCCTTTC	regenerative_stromal_cells
Uterus_2.TTAACTCATGATATTCCA	regenerative_stromal_cells
Uterus_2.CGAGTACTTCTGCCTTTC	regenerative_stromal_cells
Uterus_2.CCATCTTTTAGGCTCGCA	regenerative_stromal_cells
Uterus_2.CCGCTATAGAGATATGTA	regenerative_stromal_cells
Uterus_2.GCTCAAGGGCGACGCTTG	regenerative_stromal_cells
Uterus_2.CCATCTTGCAATCGCACC	regenerative_stromal_cells
Uterus_2.AGTTTAGCCCTCCGTATT	regenerative_stromal_cells
Uterus_2.AAGCGGTAGCATTAAGGG	regenerative_stromal_cells
Uterus_2.ATGCTTAGTTTAGAGATC	regenerative_stromal_cells
Uterus_2.AACCTAATCTCTCGTGGC	regenerative_stromal_cells
Uterus_2.ACAATATTCCGCCGCTTG	regenerative_stromal_cells
Uterus_2.AACCTACCAGACAAGTAC	regenerative_stromal_cells
Uterus_2.CCATCTGAGGAGCGTATT	regenerative_stromal_cells
Uterus_2.ATCTCTGAGGAGCGTATT	regenerative_stromal_cells
Uterus_2.CGCACCCATCCCAAAACG	regenerative_stromal_cells
Uterus_2.GATCTTTAAGGGAAGCGG	regenerative_stromal_cells
Uterus_2.CGAGTAAACCTAAAAGTT	regenerative_stromal_cells
Uterus_2.ACACCCAATAAAATTTGC	regenerative_stromal_cells
Uterus_2.AAGCGGGTAATGTACTTC	regenerative_stromal_cells
Uterus_2.CTCGCATAGAGAAGTTTA	regenerative_stromal_cells
Uterus_2.AACCTAAGTTTAAAAACG	regenerative_stromal_cells
Uterus_2.GCGTCCTTCATATGATCA	regenerative_stromal_cells
Uterus_2.CGCACCTCGTAAGAGGAG	regenerative_stromal_cells
Uterus_2.ACAATAGCAGGATACTTC	regenerative_stromal_cells
Uterus_2.CTCGCACATGATAGGGTC	regenerative_stromal_cells
Uterus_2.CTGAAATCACTTTAGTCG	regenerative_stromal_cells
Uterus_2.GTATACGCCCTCACTTAT	regenerative_stromal_cells
Uterus_2.TCGTAATTCATACCTTTC	regenerative_stromal_cells
Uterus_2.ACCTGATTCATACCGACG	regenerative_stromal_cells
Uterus_2.CCGACGCGCACCCTCGCA	regenerative_stromal_cells
Uterus_2.TAGCATCTTCTGGTCGGT	regenerative_stromal_cells
Uterus_2.CGTGGCAGGGTCTGCAAT	regenerative_stromal_cells
Uterus_2.AGTTTAGCTCAATTTAGG	regenerative_stromal_cells
Uterus_2.AGGGTCTCGGGTAAAGTT	regenerative_stromal_cells
Uterus_2.CTCCATTAGTCGTAAGGG	regenerative_stromal_cells
Uterus_2.ACACCCCAACAACCTAGA	regenerative_stromal_cells
Uterus_2.AAGCGGAAAGTTGTCGGT	regenerative_stromal_cells
Uterus_2.ACAATACAACAATAGTCG	regenerative_stromal_cells
Uterus_2.GCGTCCTTGGACTCACTT	regenerative_stromal_cells
Uterus_2.ACGAGCTGATCAGCTCAA	regenerative_stromal_cells
Uterus_2.TAGCATCCATCTTATGTA	regenerative_stromal_cells
Uterus_2.TCTACCTAAGGGCCATCT	regenerative_stromal_cells
Uterus_2.GCGTCCTAGCATAGTCGT	regenerative_stromal_cells
Uterus_2.CTCGCACAACAATCACTT	regenerative_stromal_cells
Uterus_2.CCATCTCTTCTGAAAACG	regenerative_stromal_cells
Uterus_2.AAGCGGAGTTTATGCGGA	regenerative_stromal_cells
Uterus_2.AACCTAATCTCTACACCC	regenerative_stromal_cells
Uterus_2.ACAATATGCAATTAGAGA	regenerative_stromal_cells
Uterus_2.AGGACTCCGACGTTTAGG	regenerative_stromal_cells
Uterus_2.ACACCCTACTTCCTGAAA	regenerative_stromal_cells
Uterus_2.CTCGCAACGTTGGCTGTG	regenerative_stromal_cells
Uterus_2.AAGCGGATTCCATGCGGA	regenerative_stromal_cells
Uterus_2.ACACCCCGGCAGCGCACC	regenerative_stromal_cells
Uterus_2.TCAAAGATCAACGCAGGA	regenerative_stromal_cells
Uterus_2.CTCGCAGCAGGAAGCGAG	regenerative_stromal_cells
Uterus_2.AACCTAGAGATCCGAGTA	regenerative_stromal_cells
Uterus_2.ATTCCATATGTAAACCTA	regenerative_stromal_cells
Uterus_2.CCATCTTTCCGCAAAACG	regenerative_stromal_cells
Uterus_2.ACACCCCTTCTGCCTAGA	regenerative_stromal_cells
Uterus_2.CTCCATGGGTTTGGGTTT	regenerative_stromal_cells
Uterus_2.CTCGCAATCAACCGCTTG	regenerative_stromal_cells
Uterus_2.CACAAGGCTCAACTTCTG	regenerative_stromal_cells
Uterus_2.ACAATAAGGGTCCATCCC	regenerative_stromal_cells
Uterus_2.ACAATAACGTTGATTCCA	regenerative_stromal_cells
Uterus_2.CTCCATTGATCATAGAGA	regenerative_stromal_cells
Uterus_2.ATCAACCGAGTAGAGGAG	regenerative_stromal_cells
Uterus_2.CCATCTGGGTTTCATGAT	regenerative_stromal_cells
Uterus_2.GGTACACTCGCAAACGCC	regenerative_stromal_cells
Uterus_2.AAGCGGGGGTTTAATAAA	regenerative_stromal_cells
Uterus_2.ACGTTGGGGCGAGTAATG	regenerative_stromal_cells
Uterus_2.GGTACAATACAGCCGACG	regenerative_stromal_cells
Uterus_2.ACGAGCTCTACCACAATA	regenerative_stromal_cells
Uterus_2.TCAAAGGCTCAACACAAG	regenerative_stromal_cells
Uterus_2.GAGATCAGATGGATGCTT	regenerative_stromal_cells
Uterus_2.GAGATCTGCGGAATGCTT	regenerative_stromal_cells
Uterus_2.GAACGCCGCTTGAGGACT	regenerative_stromal_cells
Uterus_2.AGCGAGCGCTTGGTCCCG	regenerative_stromal_cells
Uterus_2.ACACCCTAAGGGCCATCT	regenerative_stromal_cells
Uterus_2.AAGCGGCGCACCGTTGCC	regenerative_stromal_cells
Uterus_2.GGGCGAGTCGGTATTCCA	regenerative_stromal_cells
Uterus_2.TGATCATAGAGAATACAG	regenerative_stromal_cells
Uterus_2.GCTGTGCCTTTCAGCGAG	regenerative_stromal_cells
Uterus_2.CGAGTATCACTTTACTTC	regenerative_stromal_cells
Uterus_2.ACCTGATCACTTTTCCGC	regenerative_stromal_cells
Uterus_2.GCGTCCGTATACAAAACG	regenerative_stromal_cells
Uterus_2.ACAATAAGTCGTGCCCTC	regenerative_stromal_cells
Uterus_2.CTCCATTTAACTTCAAAG	regenerative_stromal_cells
Uterus_2.TCTACCGCTGTGCGGCAG	regenerative_stromal_cells
Uterus_2.GCTGTGTCGTAATCACTT	regenerative_stromal_cells
Uterus_2.ACACCCCCGCTAGTGGTA	regenerative_stromal_cells
Uterus_2.ATACAGTGCGGAATGGCG	regenerative_stromal_cells
Uterus_2.CCAGACAACCTAGTCCCG	regenerative_stromal_cells
Uterus_2.CAAAGTTAGCATACAATA	regenerative_stromal_cells
Uterus_2.AGCGAGCCTAGATGATCA	regenerative_stromal_cells
Uterus_2.ACGAGCTAGAGAGGACAT	regenerative_stromal_cells
Uterus_2.TCGGGTACGAGCGCGTCC	regenerative_stromal_cells
Uterus_2.CTCGCACCGCTAAACCTA	regenerative_stromal_cells
Uterus_2.ACGAGCACTTATCCTAGA	regenerative_stromal_cells
Uterus_2.ACACCCGTAATGAAAACG	regenerative_stromal_cells
Uterus_2.CTCCATGAACGCTAGTCG	regenerative_stromal_cells
Uterus_2.ACGTTGTTCATACCAGAC	regenerative_stromal_cells
Uterus_2.GAGGAGGGTACAGTCCCG	regenerative_stromal_cells
Uterus_2.CGAGTACCTTTCACGAGC	regenerative_stromal_cells
Uterus_2.AACCTAGTATACGTTGCC	regenerative_stromal_cells
Uterus_2.AGCGAGGAGATCTTAACT	regenerative_stromal_cells
Uterus_2.AGTTTATTCATAATGCTT	regenerative_stromal_cells
Uterus_2.AACCTAGTTGCCTCTACC	regenerative_stromal_cells
Uterus_2.AACCTAACACCCGACACT	regenerative_stromal_cells
Uterus_2.CAACAACCTTTCGTATAC	regenerative_stromal_cells
Uterus_2.CCATCTCCGCTATCTACC	regenerative_stromal_cells
Uterus_2.GAATTATGCGGAGAACGC	regenerative_stromal_cells
Uterus_2.AAGCGGGCCCTCGAGGAG	regenerative_stromal_cells
Uterus_2.ACACCCGTGGTACGCACC	regenerative_stromal_cells
Uterus_2.GCGTCCTATGTATAAGGG	regenerative_stromal_cells
Uterus_2.CTGAAAGGTACAAAGTAC	regenerative_stromal_cells
Uterus_2.GGACATGAGATCGTTGCC	regenerative_stromal_cells
Uterus_2.AAGCGGGCGAATATGGCG	regenerative_stromal_cells
Uterus_2.AACCTACCGCTACATCCC	regenerative_stromal_cells
Uterus_2.CGAGTAACCTGAGTAATG	regenerative_stromal_cells
Uterus_2.CAACAAGCGTCCAGTTTA	regenerative_stromal_cells
Uterus_2.GTTGCCTGATCAGACACT	regenerative_stromal_cells
Uterus_2.TCTACCATACAGCGTGGC	regenerative_stromal_cells
Uterus_2.TCTACCAACCTACTGTGT	regenerative_stromal_cells
Uterus_2.CTCGCATCAAAGGTGGTA	regenerative_stromal_cells
Uterus_2.AGCGAGCAACAATGGATG	regenerative_stromal_cells
Uterus_2.CTGTGTGTCGGTGAATTA	regenerative_stromal_cells
Uterus_2.TCAAAGGTAATGAAAGTT	regenerative_stromal_cells
Uterus_2.CGAGTATCTACCAACCTA	regenerative_stromal_cells
Uterus_2.CTCGCAAGCGAGAGATGG	regenerative_stromal_cells
Uterus_2.TCTACCATCTCTCCTAGA	regenerative_stromal_cells
Uterus_2.TTTAGGGGGCGATAGCAT	regenerative_stromal_cells
Uterus_2.CAACAAATCAACCGGCAG	regenerative_stromal_cells
Uterus_2.GGACATATTCCAAGCGAG	regenerative_stromal_cells
Uterus_2.CTTCTGGCGAATTTTAGG	regenerative_stromal_cells
Uterus_2.TTGGACATGCTTTCTACC	regenerative_stromal_cells
Uterus_2.GAATTAGAGATCTAGTCG	regenerative_stromal_cells
Uterus_2.AGCGAGGAGATCGATCTT	regenerative_stromal_cells
Uterus_2.CCATCTCGTGGCGCTCAA	regenerative_stromal_cells
Uterus_2.GCTCAATTCATAAACCTA	regenerative_stromal_cells
Uterus_2.ACGAGCTTCCGCGTCGGT	regenerative_stromal_cells
Uterus_2.ATCTCTTCACTTCTCGCA	regenerative_stromal_cells
Uterus_2.CTCGCAATTCCAGCGAAT	regenerative_stromal_cells
Uterus_2.TCGTAAGCGAATATGCTT	regenerative_stromal_cells
Uterus_2.AAAGTTAGCGAGTAGTCG	regenerative_stromal_cells
Uterus_2.CCATCTATCTCTGCGTCC	regenerative_stromal_cells
Uterus_2.CTCCATTTGGACCTCGCA	regenerative_stromal_cells
Uterus_2.ACAATAATTTGCATTCCA	regenerative_stromal_cells
Uterus_2.TCAAAGGCGTCCGTTGCC	regenerative_stromal_cells
Uterus_2.GGTACACCTTTCCAAAGT	regenerative_stromal_cells
Uterus_2.TAGTCGTCGTAAAACGCC	regenerative_stromal_cells
Uterus_2.TAGCATAAGTACGAGATC	regenerative_stromal_cells
Uterus_2.CCATCTACCTGACTGTGT	regenerative_stromal_cells
Uterus_2.AGTTTAGCTCAACCGACG	regenerative_stromal_cells
Uterus_2.TAGCATCCTTTCTGGATG	regenerative_stromal_cells
Uterus_2.CTTCTGAAAACGGCGTCC	regenerative_stromal_cells
Uterus_2.AGGACTTAGAGACCATCT	regenerative_stromal_cells
Uterus_2.CCGCTAGAGGAGAAAGTT	regenerative_stromal_cells
Uterus_2.CTCCATCGCACCCGTATT	regenerative_stromal_cells
Uterus_2.ATCAACGGGTTTCCATCT	regenerative_stromal_cells
Uterus_2.TCTACCCGGCAGTCGGGT	regenerative_stromal_cells
Uterus_2.CGCACCAAAGTTGGCTGC	regenerative_stromal_cells
Uterus_2.CCATCTTCACTTGCCTAG	regenerative_stromal_cells
Uterus_2.AAAACGATCAACGCGTCC	regenerative_stromal_cells
Uterus_2.ACAATAATCTCTACACCC	regenerative_stromal_cells
Uterus_2.GACACTGCCTAGCGAGTA	regenerative_stromal_cells
Uterus_2.GTATACGTCCCGATGGCG	regenerative_stromal_cells
Uterus_2.CGCACCTCACTTCTTCTG	regenerative_stromal_cells
Uterus_2.CCATCTATTCCAACAATA	regenerative_stromal_cells
Uterus_2.CGAGTACGGCAGATCAAC	regenerative_stromal_cells
Uterus_2.CAACAAACGAGCGCCTAG	regenerative_stromal_cells
Uterus_2.ATCTCTTGTCACCCGACG	regenerative_stromal_cells
Uterus_2.GCGTCCTAGTCGTGCAAT	regenerative_stromal_cells
Uterus_2.ACAATAGTCCCGAACGCC	regenerative_stromal_cells
Uterus_2.ACCTGAGTTGCCAGGACT	regenerative_stromal_cells
Uterus_2.GTATACTTGGACAACCTA	regenerative_stromal_cells
Uterus_2.ATACAGGCCTAGTGCAAT	regenerative_stromal_cells
Uterus_2.GACACTCACAAGTCAAAG	regenerative_stromal_cells
Uterus_2.CCATCTAATAAAGGACAT	regenerative_stromal_cells
Uterus_2.AACCTAAGCGAGATGCTT	regenerative_stromal_cells
Uterus_2.AAGCGGGCAGGATCAAAG	regenerative_stromal_cells
Uterus_2.CGTGGCCCATCTGTATAC	regenerative_stromal_cells
Uterus_2.TAGTCGCTTCTGGAGATC	regenerative_stromal_cells
Uterus_2.AGTTTAAGTCGTGGGTTT	regenerative_stromal_cells
Uterus_2.CATGATGAACGCTGGATG	regenerative_stromal_cells
Uterus_2.CGAGTAGCAGGATAAGGG	regenerative_stromal_cells
Uterus_2.CCTTTCAGTTTACCGACG	regenerative_stromal_cells
Uterus_2.TTTAGGGAGGAGTCGTAA	regenerative_stromal_cells
Uterus_2.CTCGCAGAATTAGGACAT	regenerative_stromal_cells
Uterus_2.AGCGAGGTTGCCTCACTT	regenerative_stromal_cells
Uterus_2.TCTACCGGTACATCGGGT	regenerative_stromal_cells
Uterus_2.TCTACCATACAGGCGTCC	regenerative_stromal_cells
Uterus_2.CTGTGTAAAACGACGTTG	regenerative_stromal_cells
Uterus_2.ACGTTGTACTTCCGTATT	regenerative_stromal_cells
Uterus_2.GGGTTTCCTAGAAAGTAC	regenerative_stromal_cells
Uterus_2.CCGACGGGGCGAACCTGA	regenerative_stromal_cells
Uterus_2.ACAATAGCCCTCCCATCT	regenerative_stromal_cells
Uterus_2.CTTCTGCGAGTAGGTACA	regenerative_stromal_cells
Uterus_2.CTCGCAACAATATGATCA	regenerative_stromal_cells
Uterus_2.CTCGCATACTTCTTGGAC	regenerative_stromal_cells
Uterus_2.GGTACACTCGCACGAGTA	regenerative_stromal_cells
Uterus_2.AGTTTAGCGAATCCGCTA	regenerative_stromal_cells
Uterus_2.AAGCGGTAAGGGGGACAT	regenerative_stromal_cells
Uterus_2.TGCAATTAGCATGCCCTC	regenerative_stromal_cells
Uterus_2.ACAATACTGAAAGCCCTC	regenerative_stromal_cells
Uterus_2.GCTCAATACTTCCTGAAA	regenerative_stromal_cells
Uterus_2.CCGCTATCGTAACGGCAG	regenerative_stromal_cells
Uterus_2.TTTAGGTGCGGACCTAGA	regenerative_stromal_cells
Uterus_2.AACGCCGGGCGATATGTA	regenerative_stromal_cells
Uterus_2.ACAATAATCAACAGATGG	regenerative_stromal_cells
Uterus_2.CCTAGAAGTCGTCAACAA	regenerative_stromal_cells
Uterus_2.AACCTATCTACCCTCCAT	regenerative_stromal_cells
Uterus_2.TGCAATGTATACATCAAC	regenerative_stromal_cells
Uterus_2.CCTAGACCTTTCACGAGC	regenerative_stromal_cells
Uterus_2.TTAACTATTTGCTGATCA	regenerative_stromal_cells
Uterus_2.AAGCGGATTTGCACTTAT	regenerative_stromal_cells
Uterus_2.ACCTGAGAACGCGAATTA	regenerative_stromal_cells
Uterus_2.CCGACGCATGATTCGTAA	regenerative_stromal_cells
Uterus_2.CAACAAGCCCTCATGCTT	regenerative_stromal_cells
Uterus_2.ACGTTGCCAGACTGCAAT	regenerative_stromal_cells
Uterus_2.GATCTTATACAGCCGCTA	regenerative_stromal_cells
Uterus_2.CCGCTAAAAGTTTGTGCG	regenerative_stromal_cells
Uterus_2.AACCTATGCGGAAGGGTC	regenerative_stromal_cells
Uterus_2.ACGAGCTATTGTCGCTTG	regenerative_stromal_cells
Uterus_2.CTGTGTACAATAGAATTA	regenerative_stromal_cells
Uterus_2.GCGAATCTGAAATGCAAT	regenerative_stromal_cells
Uterus_2.TCGGGTTTGGACCCATCT	regenerative_stromal_cells
Uterus_2.GCCCTCAAGCGGACGAGC	regenerative_stromal_cells
Uterus_2.ATCAACCTGAAAACAATA	regenerative_stromal_cells
Uterus_2.GACACTTTTAGGCGGCAG	regenerative_stromal_cells
Uterus_2.CTCGCAGCTGTGTGATCA	regenerative_stromal_cells
Uterus_2.GAATTAAACCTATGCGGA	regenerative_stromal_cells
Uterus_2.CCGACGAGGGTCAGGACT	regenerative_stromal_cells
Uterus_2.CGCACCAGATGGCTTCTG	regenerative_stromal_cells
Uterus_2.GCCCTCGGACATGTGGTA	regenerative_stromal_cells
Uterus_2.CGCACCAACCTACGCACC	regenerative_stromal_cells
Uterus_2.CGAGTAGTTGCCGCGAAT	regenerative_stromal_cells
Uterus_2.GCTGTGCAAAGTAATAAA	regenerative_stromal_cells
Uterus_2.ACGTTGACAATATTGGAC	regenerative_stromal_cells
Uterus_2.GACACTATTCCAACCTGA	regenerative_stromal_cells
Uterus_2.GCTGTGCTGTGTCCTTTC	regenerative_stromal_cells
Uterus_2.GGTACAGAATTATGAAGC	regenerative_stromal_cells
Uterus_2.TCTACCTGTCACAAAACG	regenerative_stromal_cells
Uterus_2.AGCGAGCCTAGAGTCGGT	regenerative_stromal_cells
Uterus_2.CGCACCTACTTCCCGACG	regenerative_stromal_cells
Uterus_2.ACTTATTTGGACGAACGC	regenerative_stromal_cells
Uterus_2.CAACAAGATCTTTAAGGG	regenerative_stromal_cells
Uterus_2.AGCGAGCCTTTCCCGCTA	regenerative_stromal_cells
Uterus_2.CTCGCAACACCCCGAGTA	regenerative_stromal_cells
Uterus_2.ACGTTGGGGTTTCAAAGT	regenerative_stromal_cells
Uterus_2.CGAGTATGATCACTGTGT	regenerative_stromal_cells
Uterus_2.GAGGAGTCAAAGCCAGAC	regenerative_stromal_cells
Uterus_2.GCCTAGGTGGTAACTTAT	regenerative_stromal_cells
Uterus_2.CAACAAGGTACAGGTACA	regenerative_stromal_cells
Uterus_2.ATGCTTTACTTCTGAAGC	regenerative_stromal_cells
Uterus_2.GCGTCCCATGATCATGAT	regenerative_stromal_cells
Uterus_2.AACGCCTACTTCAGGGTC	regenerative_stromal_cells
Uterus_2.CTCGCAACGAGCGGTACA	regenerative_stromal_cells
Uterus_2.AAGCGGTGTGCGAACGCC	regenerative_stromal_cells
Uterus_2.CTCGCAGAGGAGAGTCGT	regenerative_stromal_cells
Uterus_2.ATCTCTTGATCATGAAGC	regenerative_stromal_cells
Uterus_2.CTGTGTCGAGTATCGGGT	regenerative_stromal_cells
Uterus_2.CGCACCGACACTAAAACG	regenerative_stromal_cells
Uterus_2.CAACAACTGTGTCATGAT	regenerative_stromal_cells
Uterus_2.ACGTTGGTGGTATGTGCG	regenerative_stromal_cells
Uterus_2.TAGCATGAACGCGCAGGA	regenerative_stromal_cells
Uterus_2.GGTACAGCCTAGAAGTAC	regenerative_stromal_cells
Uterus_2.TTTAGGACCTGACGTATT	regenerative_stromal_cells
Uterus_2.AATAAACGTGGCACCTGA	regenerative_stromal_cells
Uterus_2.CTCCATGTTGCCATGCTT	regenerative_stromal_cells
Uterus_2.CTGTGTCCTAGATTAACT	regenerative_stromal_cells
Uterus_2.CTCCATGGACATGCTGTG	regenerative_stromal_cells
Uterus_2.CTCGCAGCGTCCCCGACG	regenerative_stromal_cells
Uterus_2.AACCTAACACCCCAACAA	regenerative_stromal_cells
Uterus_2.CGCTTGTTCATACAAAGT	regenerative_stromal_cells
Uterus_2.GAATTACCGCTAAGATGG	regenerative_stromal_cells
Uterus_2.ACACCCGAGATCAGCGAG	regenerative_stromal_cells
Uterus_2.GAGATCTAGCATGCGAAT	regenerative_stromal_cells
Uterus_2.TAGCATCAACAAGAATTA	regenerative_stromal_cells
Uterus_2.TCTACCACACCCATCAAC	regenerative_stromal_cells
Uterus_2.AGTTTACTGAAAACCTGA	regenerative_stromal_cells
Uterus_2.GAATTAAGCGAGGGGTTT	regenerative_stromal_cells
Uterus_2.ACCTGACGTATTCCTAGA	regenerative_stromal_cells
Uterus_2.CCATCTATACAGATACAG	regenerative_stromal_cells
Uterus_2.GCGTCCCCGCTATGATCA	regenerative_stromal_cells
Uterus_2.CCGACGATTCCACCGCTA	regenerative_stromal_cells
Uterus_2.ACGTTGGGACATGCCTAG	regenerative_stromal_cells
Uterus_2.CCTTTCCTCCATACGAGC	regenerative_stromal_cells
Uterus_2.CTCCATCTTCTGTCACTT	regenerative_stromal_cells
Uterus_2.GCTGTGTCTACCCCATCT	regenerative_stromal_cells
Uterus_2.ATCAACTAGAGACCATCT	regenerative_stromal_cells
Uterus_2.GAATTAGGGCGACAAAGT	regenerative_stromal_cells
Uterus_2.CTGTGTTTAACTCAAAGT	regenerative_stromal_cells
Uterus_2.CTGTGTATACAGATCTCT	regenerative_stromal_cells
Uterus_2.ACGTTGTGATCAATGCTT	regenerative_stromal_cells
Uterus_2.GAATTAATTCCAATGCTT	regenerative_stromal_cells
Uterus_2.TAGCATTCTACCGCGTCC	regenerative_stromal_cells
Uterus_2.AAGCGGAGCGAGCGCACC	regenerative_stromal_cells
Uterus_2.ACGTTGGACACTCGCACC	regenerative_stromal_cells
Uterus_2.GCTGTGCGAGTATAGCAT	regenerative_stromal_cells
Uterus_2.CGCTTGTTGGACTCTACC	regenerative_stromal_cells
Uterus_2.GCTCAATTCCGCAATAAA	regenerative_stromal_cells
Uterus_2.TAGCATGTATACACCTGA	regenerative_stromal_cells
Uterus_2.GCCCTCGTATACCTGTGT	regenerative_stromal_cells
Uterus_2.CGCTTGAAAACGAAAACG	regenerative_stromal_cells
Uterus_2.GACACTGGGCGACAACAA	regenerative_stromal_cells
Uterus_2.GACACTTCACTTGGTACA	regenerative_stromal_cells
Uterus_2.GCCCTCTTTAGGGGTACA	regenerative_stromal_cells
Uterus_2.CAAAGTACTTATCGTGGC	regenerative_stromal_cells
Uterus_2.CGAGTAACGAGCGGTACA	regenerative_stromal_cells
Uterus_2.TAGCATACTTATCCTTTC	regenerative_stromal_cells
Uterus_2.ACAATATTAACTAACCTA	regenerative_stromal_cells
Uterus_2.CTCCATGGGTTTAAGTAC	regenerative_stromal_cells
Uterus_2.CGCACCGTCGGTTGCAAT	regenerative_stromal_cells
Uterus_2.TCGTAACAACAATCACTT	regenerative_stromal_cells
Uterus_2.GAGGAGCGCACCGGACAT	regenerative_stromal_cells
Uterus_2.AGTTTAAACCTAACGAGC	regenerative_stromal_cells
Uterus_2.AGGACTCAAAGTATACAG	regenerative_stromal_cells
Uterus_2.TCAAAGTGCGGATAGCAT	regenerative_stromal_cells
Uterus_2.GACACTTGATCACGCTTG	regenerative_stromal_cells
Uterus_2.CAACAAGAATTATGAAGC	regenerative_stromal_cells
Uterus_2.ACAATAACAATAATTTGC	regenerative_stromal_cells
Uterus_2.ATCAACTTAACTGGTACA	regenerative_stromal_cells
Uterus_2.TGAAGCGTCCCGCATGAT	regenerative_stromal_cells
Uterus_2.AACCTAGAGGAGGGCTGC	regenerative_stromal_cells
Uterus_2.ACAATACCTAGAGAGATC	regenerative_stromal_cells
Uterus_2.ACACCCCGCACCGCCCTC	regenerative_stromal_cells
Uterus_2.ACCTGAATACAGAATAAA	regenerative_stromal_cells
Uterus_2.TAGCATGCAGGAGCGTCC	regenerative_stromal_cells
Uterus_2.CGCTTGTTAACTAGGGTC	regenerative_stromal_cells
Uterus_2.CCATCTCCAGACCTCCAT	regenerative_stromal_cells
Uterus_2.CATGATCTCGCAAGATGG	regenerative_stromal_cells
Uterus_2.CCTAGAAGCGAGTACTTC	regenerative_stromal_cells
Uterus_2.ATCTCTCCTTTCTGCAAT	regenerative_stromal_cells
Uterus_2.AGGGTCGATCTTTTGGAC	regenerative_stromal_cells
Uterus_2.CCTTTCTTGGACCGAGTA	regenerative_stromal_cells
Uterus_2.GAACGCTAAGGGGTGGTA	regenerative_stromal_cells
Uterus_2.TAGCATGCCCTCTAGTCG	regenerative_stromal_cells
Uterus_2.AACCTAAGGACTCCTTTC	regenerative_stromal_cells
Uterus_2.ACGTTGCATCCCTATTGT	regenerative_stromal_cells
Uterus_2.CCATCTAACCTAAGCGAG	regenerative_stromal_cells
Uterus_2.TTCATATGTCACGAGGAG	regenerative_stromal_cells
Uterus_2.TCACTTCAACAAAGTCGT	regenerative_stromal_cells
Uterus_2.CTTCTGCGCTTGCGCACC	regenerative_stromal_cells
Uterus_2.AACCTAGCCCTCCAAAGT	regenerative_stromal_cells
Uterus_2.AGGACTTGATCATGCAAT	regenerative_stromal_cells
Uterus_2.CAAAGTGCTCAAGTCGGT	regenerative_stromal_cells
Uterus_2.TCAAAGCCATCTAGTCGT	regenerative_stromal_cells
Uterus_2.ACAATAGTAATGTCGGGT	regenerative_stromal_cells
Uterus_2.TAGCATATACAGTCTACC	regenerative_stromal_cells
Uterus_2.CCGACGTAGCATATCAAC	regenerative_stromal_cells
Uterus_2.AAGTACGAGATCAAAACG	regenerative_stromal_cells
Uterus_2.GCGTCCTCGGGTCTGAAA	regenerative_stromal_cells
Uterus_2.ACCTGACGGCAGATACAG	regenerative_stromal_cells
Uterus_2.ATCAACCTTCTGTGTGCG	regenerative_stromal_cells
Uterus_2.AAGCGGGCGAATTAGCAT	regenerative_stromal_cells
Uterus_2.GCTCAATTGGACGGACAT	regenerative_stromal_cells
Uterus_2.AGGACTTCTACCCCTTTC	regenerative_stromal_cells
Uterus_2.TCAAAGTTTAGGGTCGGT	regenerative_stromal_cells
Uterus_2.GGTACATCAAAGCGAGTA	regenerative_stromal_cells
Uterus_2.TCTACCGCGTCCAATAAA	regenerative_stromal_cells
Uterus_2.ACCTGATCACTTTCACTT	regenerative_stromal_cells
Uterus_2.TCAAAGCACAAGTAAGGG	regenerative_stromal_cells
Uterus_2.ACGAGCCTCGCAGCCCTC	regenerative_stromal_cells
Uterus_2.GTCCCGACAATAAAAACG	regenerative_stromal_cells
Uterus_2.CTCCATGCCCTCTATGTA	regenerative_stromal_cells
Uterus_2.CTCGCATACTTCAAGCGG	regenerative_stromal_cells
Uterus_2.CTGTGTGGCTGCATACAG	regenerative_stromal_cells
Uterus_2.CGTGGCCTGTGTACTTAT	regenerative_stromal_cells
Uterus_2.CTCCATCGCACCGTCGGT	regenerative_stromal_cells
Uterus_2.GGGCGAGCGAATCTGTGT	regenerative_stromal_cells
Uterus_2.CTGTGTTTCCGCGGGTTT	regenerative_stromal_cells
Uterus_2.TCACTTTGATCAGTATAC	regenerative_stromal_cells
Uterus_2.AACGCCATGGCGAGTCGT	regenerative_stromal_cells
Uterus_2.CTGTGTAATAAAACGAGC	regenerative_stromal_cells
Uterus_2.GAACGCTGCAATTCACTT	regenerative_stromal_cells
Uterus_2.ATCTCTCATGATTAAGGG	regenerative_stromal_cells
Uterus_2.TATTGTTCGTAAGAACGC	regenerative_stromal_cells
Uterus_2.CCATCTTAAGGGAATAAA	regenerative_stromal_cells
Uterus_2.TACTTCCTGAAAGACACT	regenerative_stromal_cells
Uterus_2.GTATACTTAACTTAGCAT	regenerative_stromal_cells
Uterus_2.CTCCATAAGCGGTGAAGC	regenerative_stromal_cells
Uterus_2.GCGTCCCGCACCGCTGTG	regenerative_stromal_cells
Uterus_2.GCCTAGTACTTCGAATTA	regenerative_stromal_cells
Uterus_2.ACAATAGTTGCCTGCGGA	regenerative_stromal_cells
Uterus_2.TTTAGGGGTACATGCGGA	regenerative_stromal_cells
Uterus_2.ATTCCATTAACTGAGATC	regenerative_stromal_cells
Uterus_2.GGTACAACCTGAGTCCCG	regenerative_stromal_cells
Uterus_2.TCGGGTCGAGTAGAGGAG	regenerative_stromal_cells
Uterus_2.AAGCGGATCTCTTCAAAG	regenerative_stromal_cells
Uterus_2.GCGAATGGGCGACCATCT	regenerative_stromal_cells
Uterus_2.TCAAAGTGAAGCCCGACG	regenerative_stromal_cells
Uterus_2.TCGGGTTTTAGGCACAAG	regenerative_stromal_cells
Uterus_2.ATTCCAGGGCGAGTTGCC	regenerative_stromal_cells
Uterus_2.GCTCAACATGATCGCACC	regenerative_stromal_cells
Uterus_2.AACGCCCTGAAACACAAG	regenerative_stromal_cells
Uterus_2.AGTCGTAACCTAGTATAC	regenerative_stromal_cells
Uterus_2.GCTCAAGCGTCCCGTGGC	regenerative_stromal_cells
Uterus_2.CAAAGTTGCAATCGGCAG	regenerative_stromal_cells
Uterus_2.GCTCAATGGATGAGTCGT	regenerative_stromal_cells
Uterus_2.TAGTCGTCAAAGAACGCC	regenerative_stromal_cells
Uterus_2.AGGGTCATCAACCTGTGT	regenerative_stromal_cells
Uterus_2.CTCGCAAGTCGTCCGACG	regenerative_stromal_cells
Uterus_2.TTCATACCAGACGAACGC	regenerative_stromal_cells
Uterus_2.GCGTCCCCGCTATTTAGG	regenerative_stromal_cells
Uterus_2.AACCTACTGTGTAGTCGT	regenerative_stromal_cells
Uterus_2.ACGTTGCTGAAAGGGCGA	regenerative_stromal_cells
Uterus_2.GTGGTACGCACCTAGAGA	regenerative_stromal_cells
Uterus_2.GACACTTACTTCAAGTAC	regenerative_stromal_cells
Uterus_2.GACACTAGGACTGTAATG	regenerative_stromal_cells
Uterus_2.CGCTTGGGTACATCACTT	regenerative_stromal_cells
Uterus_2.GCGAATTGGATGAAGTAC	regenerative_stromal_cells
Uterus_2.TCAAAGCATGATATGGCG	regenerative_stromal_cells
Uterus_2.TTTAGGTTGGACCTGTGT	regenerative_stromal_cells
Uterus_2.GCCCTCGCTGTGACCTGA	regenerative_stromal_cells
Uterus_2.ATTCCATAGAGACTCGCA	regenerative_stromal_cells
Uterus_2.ACCTGACTCCATCTCGCA	regenerative_stromal_cells
Uterus_2.TGATCATGAAGCCACAAG	regenerative_stromal_cells
Uterus_2.AAGCGGACGAGCGAACGC	regenerative_stromal_cells
Uterus_2.CCGACGTTGGACGGACAT	regenerative_stromal_cells
Uterus_2.AAGTACGCTGTGCTTCTG	regenerative_stromal_cells
Uterus_2.GCCCTCAACCTATAGCAT	regenerative_stromal_cells
Uterus_2.CGCTTGGTAATGAGGACT	regenerative_stromal_cells
Uterus_2.AATAAAAAGTACGAACGC	regenerative_stromal_cells
Uterus_2.ATCAACGAACGCTTTAGG	regenerative_stromal_cells
Uterus_2.GCTCAACTCGCACTGAAA	regenerative_stromal_cells
Uterus_2.AGGACTGTATACGACACT	regenerative_stromal_cells
Uterus_2.CGCACCAGCGAGCCTTTC	regenerative_stromal_cells
Uterus_2.TTAACTGCGTCCCGCTTG	regenerative_stromal_cells
Uterus_2.GACACTCTTCTGCTCGCA	regenerative_stromal_cells
Uterus_2.GCGTCCTTCCGCGCGTCC	regenerative_stromal_cells
Uterus_2.TCACTTACCTGAGAACGC	regenerative_stromal_cells
Uterus_2.CCGACGAGGGTCCTGAAA	regenerative_stromal_cells
Uterus_2.CTCGCACAACAAGCCCTC	regenerative_stromal_cells
Uterus_2.CTGAAAAACGCCTACTTC	regenerative_stromal_cells
Uterus_2.TAGCATGTCCCGCCGCTA	regenerative_stromal_cells
Uterus_2.AAAGTTTTGGACTAGCAT	regenerative_stromal_cells
Uterus_2.TCTACCGGCTGCAGGGTC	regenerative_stromal_cells
Uterus_2.CTGAAAGTAATGGCAGGA	regenerative_stromal_cells
Uterus_2.CGCTTGCTTCTGAGGACT	regenerative_stromal_cells
Uterus_2.ATTCCACCAGACGTATAC	regenerative_stromal_cells
Uterus_2.GACACTACGTTGTATGTA	regenerative_stromal_cells
Uterus_2.TCGTAAAAGTACGCGTCC	regenerative_stromal_cells
Uterus_2.GCGTCCACCTGATCGGGT	regenerative_stromal_cells
Uterus_2.TACTTCCGCTTGATCTCT	regenerative_stromal_cells
Uterus_2.CGCACCACTTATTGCAAT	regenerative_stromal_cells
Uterus_2.CAAAGTGCGTCCACACCC	regenerative_stromal_cells
Uterus_2.TCAAAGCCGACGGGACAT	regenerative_stromal_cells
Uterus_2.GCTCAAAGGACTTGTGCG	regenerative_stromal_cells
Uterus_2.TTTAGGGCAGGAAGCGAG	regenerative_stromal_cells
Uterus_2.GCGTCCTTGGACGGCTGC	regenerative_stromal_cells
Uterus_2.CGTATTGCGAATCCGCTA	regenerative_stromal_cells
Uterus_2.AAGTACTTGGACGGCTGC	regenerative_stromal_cells
Uterus_2.TTTAGGTTCCGCAAAGTT	regenerative_stromal_cells
Uterus_2.CTTCTGCTGAAACGCACC	regenerative_stromal_cells
Uterus_2.ACGAGCCGCACCCCATCT	regenerative_stromal_cells
Uterus_2.CAAAGTCCGACGATCAAC	regenerative_stromal_cells
Uterus_2.CTCCATCGTATTCCGACG	regenerative_stromal_cells
Uterus_2.TTCATACTTCTGACAATA	regenerative_stromal_cells
Uterus_2.TTAACTCGTATTGCGTCC	regenerative_stromal_cells
Uterus_2.CATGATCTTCTGGCGTCC	regenerative_stromal_cells
Uterus_2.CCATCTCAACAATGAAGC	regenerative_stromal_cells
Uterus_2.TCGGGTGGTACAGGGTTT	regenerative_stromal_cells
Uterus_2.ATCTCTGCCTAGCATGAT	regenerative_stromal_cells
Uterus_2.TTCATAGCCCTCGGGCGA	regenerative_stromal_cells
Uterus_2.CCATCTCGAGTATCGTAA	regenerative_stromal_cells
Uterus_2.ACACCCCTTCTGTTGGAC	regenerative_stromal_cells
Uterus_2.ACACCCCATCCCAAAGTT	regenerative_stromal_cells
Uterus_2.AACCTAAATAAATTTAGG	regenerative_stromal_cells
Uterus_2.GAATTAGAATTAAGCGAG	regenerative_stromal_cells
Uterus_2.TGAAGCATTCCAGGACAT	regenerative_stromal_cells
Uterus_2.TGAAGCCTGTGTAACGCC	regenerative_stromal_cells
Uterus_2.TGAAGCGGACATCGGCAG	regenerative_stromal_cells
Uterus_2.GAGATCCGCTTGCAAAGT	regenerative_stromal_cells
Uterus_2.GCGTCCATCTCTTGATCA	regenerative_stromal_cells
Uterus_2.ACACCCGGACATAGGGTC	regenerative_stromal_cells
Uterus_2.GAACGCCCATCTCCAGAC	regenerative_stromal_cells
Uterus_2.TGTCACGCTCAAGCCCTC	regenerative_stromal_cells
Uterus_2.AGCGAGCCGACGTTTAGG	regenerative_stromal_cells
Uterus_2.TAGCATCACAAGTCGGGT	regenerative_stromal_cells
Uterus_2.GTTGCCGAGATCACGAGC	regenerative_stromal_cells
Uterus_2.ACGTTGCGGCAGAGCGAG	regenerative_stromal_cells
Uterus_2.AGTTTACGAGTACCTTTC	regenerative_stromal_cells
Uterus_2.AGGACTGGGCGAAATAAA	regenerative_stromal_cells
Uterus_2.TCACTTCATGATAACGCC	regenerative_stromal_cells
Uterus_2.AGGGTCGCCTAGTAAGGG	regenerative_stromal_cells
Uterus_2.TCTACCTGCAATAGATGG	regenerative_stromal_cells
Uterus_2.CGCTTGTCTACCAATAAA	regenerative_stromal_cells
Uterus_2.TCGGGTGCCTAGATGGCG	regenerative_stromal_cells
Uterus_2.GACACTTTGGACCCAGAC	regenerative_stromal_cells
Uterus_2.GTATACTTGGACATTCCA	regenerative_stromal_cells
Uterus_2.CCATCTGGCTGCTAAGGG	regenerative_stromal_cells
Uterus_2.TAGCATCCGACGCGGCAG	regenerative_stromal_cells
Uterus_2.GAGGAGACGAGCGGGCGA	regenerative_stromal_cells
Uterus_2.AAGCGGGTTGCCAATAAA	regenerative_stromal_cells
Uterus_2.TCGGGTAATAAAGAGGAG	regenerative_stromal_cells
Uterus_2.ATCAACGAACGCTGTGCG	regenerative_stromal_cells
Uterus_2.CGAGTAGCGTCCTGTCAC	regenerative_stromal_cells
Uterus_2.ACACCCCAACAACTGTGT	regenerative_stromal_cells
Uterus_2.CGAGTACGCTTGGTGGTA	regenerative_stromal_cells
Uterus_2.ATACAGATGGCGTGTGCG	regenerative_stromal_cells
Uterus_2.CCATCTAAGCGGATACAG	regenerative_stromal_cells
Uterus_2.TCGGGTCGGCAGTGCGGA	regenerative_stromal_cells
Uterus_2.AGTTTACCGACGGGGCGA	regenerative_stromal_cells
Uterus_1.AAGCGGCCATCTACACCC	maturational_stromal_cell
Uterus_1.ACGTTGTAGAGAAGTTTA	maturational_stromal_cell
Uterus_1.CTCGCAAGGACTATGGCG	maturational_stromal_cell
Uterus_1.GCAGGAACCTGAGGGCGA	maturational_stromal_cell
Uterus_1.AGGACTTAGCATTAGTCG	maturational_stromal_cell
Uterus_1.AGGACTTATGTACTCCAT	maturational_stromal_cell
Uterus_1.AACCTACCGCTAAACGCC	maturational_stromal_cell
Uterus_1.CGAGTATTAACTCTGTGT	maturational_stromal_cell
Uterus_1.CTCGCAGAGGAGAGGGTC	maturational_stromal_cell
Uterus_1.CGAGTACCATCTGCTCAA	maturational_stromal_cell
Uterus_1.AAGCGGCTGTGTACACCC	maturational_stromal_cell
Uterus_1.ATGGCGGAGATCTTTAGG	maturational_stromal_cell
Uterus_1.AGGACTACCTGATTTAGG	maturational_stromal_cell
Uterus_1.ACGTTGAATAAAACACCC	maturational_stromal_cell
Uterus_1.AGCGAGTTTAGGAAAACG	maturational_stromal_cell
Uterus_1.CAACAAGAGATCGCGAAT	maturational_stromal_cell
Uterus_1.CAAAGTGTATACCTCCAT	maturational_stromal_cell
Uterus_1.GAGGAGTTAACTAAAACG	maturational_stromal_cell
Uterus_1.CTCGCAGCCTAGATGGCG	maturational_stromal_cell
Uterus_1.CTCCATACAATAAGATGG	maturational_stromal_cell
Uterus_1.TGCAATACACCCAAAACG	maturational_stromal_cell
Uterus_1.AACCTAGAGATCAGTCGT	maturational_stromal_cell
Uterus_1.CAAAGTTGAAGCGTGGTA	maturational_stromal_cell
Uterus_1.ATCAACGCTGTGGTCGGT	maturational_stromal_cell
Uterus_1.CAACAAGGTACATGCAAT	maturational_stromal_cell
Uterus_1.ATTTGCCGCTTGGCCCTC	maturational_stromal_cell
Uterus_1.GGACATATCAACAGCGAG	maturational_stromal_cell
Uterus_1.CTCCATATACAGAAAACG	maturational_stromal_cell
Uterus_1.CCTTTCACTTATGTCCCG	maturational_stromal_cell
Uterus_1.CTCCATGCAGGAAAAGTT	maturational_stromal_cell
Uterus_1.CAAAGTCGTGGCGAGGAG	maturational_stromal_cell
Uterus_1.ACGTTGCCAGACGCTCAA	maturational_stromal_cell
Uterus_1.CATGATGTAATGTCGGGT	maturational_stromal_cell
Uterus_1.TTCATAGCAGGATTCATA	maturational_stromal_cell
Uterus_1.ATCTCTCCTAGACGTGGC	maturational_stromal_cell
Uterus_1.CAAAGTTCAAAGGTAATG	maturational_stromal_cell
Uterus_1.ATGGCGCCGACGCCATCT	maturational_stromal_cell
Uterus_1.AACCTATTAACTCGTATT	maturational_stromal_cell
Uterus_1.AACCTACTCGCAGAGGAG	maturational_stromal_cell
Uterus_1.TCAAAGTGCAATGGGCGA	maturational_stromal_cell
Uterus_1.ATCAACGCGTCCAATAAA	maturational_stromal_cell
Uterus_1.GGTACACTCGCATTTAGG	maturational_stromal_cell
Uterus_1.ACTTATCCTAGAGAGGAG	maturational_stromal_cell
Uterus_1.TCGTAATGCAATGCGAAT	maturational_stromal_cell
Uterus_1.ATCTCTCCGACGGTCGGT	maturational_stromal_cell
Uterus_1.GATCTTGACACTCCTAGA	maturational_stromal_cell
Uterus_1.TTCATAGGACATGGCTGC	maturational_stromal_cell
Uterus_1.CTCCATTGATCAAGTCGT	maturational_stromal_cell
Uterus_1.ACTTATACACCCATGCTT	maturational_stromal_cell
Uterus_1.ATCAACTGATCAATGCTT	maturational_stromal_cell
Uterus_1.GCCTAGTCAAAGTTCCGC	maturational_stromal_cell
Uterus_1.GCGAATTGAAGCCCATCT	maturational_stromal_cell
Uterus_1.TATGTAAACGCCGAGATC	maturational_stromal_cell
Uterus_1.GCGAATTCGGGTAATAAA	maturational_stromal_cell
Uterus_1.AAGTACGGACATAGTCGT	maturational_stromal_cell
Uterus_1.TGCGGACGCTTGGTGGTA	maturational_stromal_cell
Uterus_1.CTCCATAGATGGAGTCGT	maturational_stromal_cell
Uterus_1.TATGTATGCGGAGTCGGT	maturational_stromal_cell
Uterus_1.GGACATCATCCCGTTGCC	maturational_stromal_cell
Uterus_1.AGCGAGTTCCGCCATGAT	maturational_stromal_cell
Uterus_1.AAGTACACGAGCCTGAAA	maturational_stromal_cell
Uterus_1.CGCACCCTCCATGGTACA	maturational_stromal_cell
Uterus_1.CACAAGAACGCCTACTTC	maturational_stromal_cell
Uterus_1.ACGAGCAGATGGATACAG	maturational_stromal_cell
Uterus_1.TGCGGAATGCTTAGTCGT	maturational_stromal_cell
Uterus_1.TAGAGATTAACTGCAGGA	maturational_stromal_cell
Uterus_1.CTCGCACTCGCAAGTCGT	maturational_stromal_cell
Uterus_1.GCCTAGAGTCGTACAATA	maturational_stromal_cell
Uterus_1.AGCGAGGAATTATGGATG	maturational_stromal_cell
Uterus_1.GAATTAAGGACTATTTGC	maturational_stromal_cell
Uterus_1.GGACATCATGATATGGCG	maturational_stromal_cell
Uterus_1.ACAATATTAACTACAATA	maturational_stromal_cell
Uterus_1.GAGGAGTCACTTGCGTCC	maturational_stromal_cell
Uterus_1.ACGTTGGGACATCGTGGC	maturational_stromal_cell
Uterus_1.TAAGGGAAGCGGCGCACC	maturational_stromal_cell
Uterus_1.GAGGAGAGTCGTTGGATG	maturational_stromal_cell
Uterus_1.TTCATAGAACGCGAGATC	maturational_stromal_cell
Uterus_1.ATGGCGACCTGAAGTTTA	maturational_stromal_cell
Uterus_1.AAGTACGTCCCGACGAGC	maturational_stromal_cell
Uterus_1.CCGCTATGTCACGACACT	maturational_stromal_cell
Uterus_1.TGCAATGGCTGCATCTCT	maturational_stromal_cell
Uterus_1.CTGAAACTTCTGGAATTA	maturational_stromal_cell
Uterus_1.CGCACCGTGGTAACGTTG	maturational_stromal_cell
Uterus_1.ACGTTGGTAATGCCAGAC	maturational_stromal_cell
Uterus_1.AGCGAGGAACGCTATTGT	maturational_stromal_cell
Uterus_1.AGCGAGCAACAATAGCAT	maturational_stromal_cell
Uterus_1.CCGACGTACTTCCCGACG	maturational_stromal_cell
Uterus_1.ATTTGCGATCTTTAGAGA	maturational_stromal_cell
Uterus_1.TTAACTACGTTGCATCCC	maturational_stromal_cell
Uterus_1.TGCGGAATGCTTAAGCGG	maturational_stromal_cell
Uterus_1.TAGTCGGTCGGTCCGCTA	maturational_stromal_cell
Uterus_1.CACAAGTTCATAGCCTAG	maturational_stromal_cell
Uterus_1.CTGTGTGCCTAGGCTCAA	maturational_stromal_cell
Uterus_1.GCGAATAAGCGGGCGAAT	maturational_stromal_cell
Uterus_1.AGCGAGTACTTCGAGGAG	maturational_stromal_cell
Uterus_1.TAGTCGCAAAGTGACACT	maturational_stromal_cell
Uterus_1.CATGATGGCTGCGGTACA	maturational_stromal_cell
Uterus_1.CCGACGAGTCGTTAGAGA	maturational_stromal_cell
Uterus_1.TAGAGAGTCCCGGCTCAA	maturational_stromal_cell
Uterus_1.ATCTCTACTTATACACCC	maturational_stromal_cell
Uterus_1.CTTCTGCTCCATTCGGGT	maturational_stromal_cell
Uterus_1.CGAGTAGTCGGTTGTGCG	maturational_stromal_cell
Uterus_1.AGCGAGCCTTTCGGGCGA	maturational_stromal_cell
Uterus_1.AAGTACTGCGGAAACGCC	maturational_stromal_cell
Uterus_1.CATGATGATCTTGCAGGA	maturational_stromal_cell
Uterus_1.AAGTACATGGCGGAATTA	maturational_stromal_cell
Uterus_1.AAGTACCATCCCCCAGAC	maturational_stromal_cell
Uterus_1.GAATTAGTTGCCTTTAGG	maturational_stromal_cell
Uterus_1.GAATTATGAAGCGTCGGT	maturational_stromal_cell
Uterus_1.ACTTATCGTGGCTTAACT	maturational_stromal_cell
Uterus_1.TCAAAGCGTGGCAGCGAG	maturational_stromal_cell
Uterus_1.AGCGAGCACAAGGTAATG	maturational_stromal_cell
Uterus_1.GCTCAACCGCTACGTATT	maturational_stromal_cell
Uterus_1.AAGTACTGAAGCAACGCC	maturational_stromal_cell
Uterus_1.CCAGACGCTCAAGTTGCC	maturational_stromal_cell
Uterus_1.ACCTGAAACGCCGTATAC	maturational_stromal_cell
Uterus_1.ACGAGCTCGTAACAAAGT	maturational_stromal_cell
Uterus_1.GAATTATTGGACAAAACG	maturational_stromal_cell
Uterus_1.TGATCAAGATGGACTTAT	maturational_stromal_cell
Uterus_1.CTGTGTAAGTACAGGGTC	maturational_stromal_cell
Uterus_1.ACACCCGGACATATTCCA	maturational_stromal_cell
Uterus_1.TAGTCGAAAACGTTTAGG	maturational_stromal_cell
Uterus_1.GCAGGAAACCTACTTCTG	maturational_stromal_cell
Uterus_1.TCACTTTTCCGCCAACAA	maturational_stromal_cell
Uterus_1.GAATTAGCTGTGGGACAT	maturational_stromal_cell
Uterus_1.ATTCCAGTCCCGAACCTA	maturational_stromal_cell
Uterus_1.GGTACAGGTACACCGACG	maturational_stromal_cell
Uterus_1.CAAAGTCATCCCAAAACG	maturational_stromal_cell
Uterus_1.ACGAGCTCGGGTTGATCA	maturational_stromal_cell
Uterus_1.GGTACATAGAGAATTTGC	maturational_stromal_cell
Uterus_1.CTGAAAGAATTATCTACC	maturational_stromal_cell
Uterus_1.CTGAAAATACAGTGGATG	maturational_stromal_cell
Uterus_1.TCAAAGCACAAGCATCCC	maturational_stromal_cell
Uterus_1.GCTGTGCCGCTATGCGGA	maturational_stromal_cell
Uterus_1.GTTGCCGTCGGTCACAAG	maturational_stromal_cell
Uterus_1.CATGATATTCCAGCGAAT	maturational_stromal_cell
Uterus_1.GAATTAGATCTTTGGATG	maturational_stromal_cell
Uterus_1.CCTTTCAAAACGAATAAA	maturational_stromal_cell
Uterus_1.GATCTTCCAGACTGTGCG	maturational_stromal_cell
Uterus_1.CCTAGACCGACGCGTATT	maturational_stromal_cell
Uterus_1.GAGGAGGAACGCCGGCAG	maturational_stromal_cell
Uterus_1.AACGCCTATGTAAGGACT	maturational_stromal_cell
Uterus_1.AGCGAGTGCAATTAGTCG	maturational_stromal_cell
Uterus_1.CGCACCTTCATATGGATG	maturational_stromal_cell
Uterus_1.TGTGCGCTCGCAGGACAT	maturational_stromal_cell
Uterus_1.TCAAAGTGATCAAACCTA	maturational_stromal_cell
Uterus_1.CGCTTGTGTGCGAACGCC	maturational_stromal_cell
Uterus_1.GAGATCGATCTTTCGTAA	maturational_stromal_cell
Uterus_1.CATGATTAAGGGATACAG	maturational_stromal_cell
Uterus_1.TAAGGGGTATACGAACGC	maturational_stromal_cell
Uterus_1.TCGTAAGCGTCCAATAAA	maturational_stromal_cell
Uterus_1.CCTAGAATTTGCGATCTT	maturational_stromal_cell
Uterus_1.AAAACGGCAGGACCTAGA	maturational_stromal_cell
Uterus_1.GAGGAGGAATTACCTTTC	maturational_stromal_cell
Uterus_1.CCATCTAACCTAACACCC	maturational_stromal_cell
Uterus_1.GCGAATAGGGTCGCCCTC	maturational_stromal_cell
Uterus_1.CAACAAAACGCCTCAAAG	maturational_stromal_cell
Uterus_1.ATGGCGTACTTCATACAG	maturational_stromal_cell
Uterus_1.CGCACCAGTCGTACCTGA	maturational_stromal_cell
Uterus_1.CAAAGTCGTATTTGAAGC	maturational_stromal_cell
Uterus_1.GCGAATGCTCAAGGGCGA	maturational_stromal_cell
Uterus_1.ACGTTGCCGACGCGCACC	maturational_stromal_cell
Uterus_1.TAGTCGTATTGTGTTGCC	maturational_stromal_cell
Uterus_1.GCTGTGCTCCATCCAGAC	maturational_stromal_cell
Uterus_1.CGCACCAGGACTTAGAGA	maturational_stromal_cell
Uterus_1.TATGTAAGGGTCAGATGG	maturational_stromal_cell
Uterus_1.AATAAACTGAAAAACGCC	maturational_stromal_cell
Uterus_1.GGCTGCACCTGAGGACAT	maturational_stromal_cell
Uterus_1.CATGATGGCTGCGCTCAA	maturational_stromal_cell
Uterus_1.TAGCATCCATCTGTAATG	maturational_stromal_cell
Uterus_1.GATCTTAAGCGGCAACAA	maturational_stromal_cell
Uterus_1.AGCGAGGCTCAACCTAGA	maturational_stromal_cell
Uterus_1.GAATTACTCCATGAGGAG	maturational_stromal_cell
Uterus_1.CCAGACGCTGTGCGCACC	maturational_stromal_cell
Uterus_1.GAATTAAAGCGGATCAAC	maturational_stromal_cell
Uterus_1.TCAAAGACTTATACGTTG	maturational_stromal_cell
Uterus_1.TTCATATATTGTCATCCC	maturational_stromal_cell
Uterus_1.GGTACATCACTTATACAG	maturational_stromal_cell
Uterus_1.TATGTAATCAACTACTTC	maturational_stromal_cell
Uterus_1.TCAAAGCCTTTCAATAAA	maturational_stromal_cell
Uterus_1.TTCCGCGCTGTGAGCGAG	maturational_stromal_cell
Uterus_1.CGGCAGAACCTATGAAGC	maturational_stromal_cell
Uterus_1.TGCGGATTTAGGGCTCAA	maturational_stromal_cell
Uterus_1.CGTATTCATCCCTATTGT	maturational_stromal_cell
Uterus_1.GCTCAAGAGATCAAGTAC	maturational_stromal_cell
Uterus_1.ATACAGCCGACGCGAGTA	maturational_stromal_cell
Uterus_1.ATCAACCTCCATCTTCTG	maturational_stromal_cell
Uterus_1.AATAAATAGAGACGAGTA	maturational_stromal_cell
Uterus_1.ATGGCGGTCGGTTGAAGC	maturational_stromal_cell
Uterus_1.GAATTACCATCTACGTTG	maturational_stromal_cell
Uterus_1.GCTGTGATTCCAATACAG	maturational_stromal_cell
Uterus_1.TGATCATGGATGTCGTAA	maturational_stromal_cell
Uterus_1.TATGTATAAGGGCACAAG	maturational_stromal_cell
Uterus_1.CCTAGAATTTGCTTAACT	maturational_stromal_cell
Uterus_1.CTGTGTGCCTAGGACACT	maturational_stromal_cell
Uterus_1.CGCTTGAATAAAGTAATG	maturational_stromal_cell
Uterus_1.TGTGCGAGTCGTGTAATG	maturational_stromal_cell
Uterus_1.GCCCTCACGAGCCCTTTC	maturational_stromal_cell
Uterus_1.TCACTTCACAAGTCTACC	maturational_stromal_cell
Uterus_1.AAGTACTACTTCTCGGGT	maturational_stromal_cell
Uterus_1.GACACTAATAAACGTGGC	maturational_stromal_cell
Uterus_1.CGTATTAGTCGTCGGCAG	maturational_stromal_cell
Uterus_1.CTGAAAATGGCGAGGGTC	maturational_stromal_cell
Uterus_1.TGTGCGTGTCACACGTTG	maturational_stromal_cell
Uterus_1.CTCGCATGAAGCATCAAC	maturational_stromal_cell
Uterus_1.TGTGCGTCGTAATGATCA	maturational_stromal_cell
Uterus_1.ATTTGCAGCGAGCGTGGC	maturational_stromal_cell
Uterus_1.CCTAGATTAACTTTAACT	maturational_stromal_cell
Uterus_1.CCTTTCATCAACTGGATG	maturational_stromal_cell
Uterus_1.GCCCTCATGGCGGAGGAG	maturational_stromal_cell
Uterus_1.CACAAGATGGCGGGCTGC	maturational_stromal_cell
Uterus_1.TCGGGTCTGTGTCCTAGA	maturational_stromal_cell
Uterus_1.CATGATTTAACTGGCTGC	maturational_stromal_cell
Uterus_1.CACAAGCGTATTTTAACT	maturational_stromal_cell
Uterus_1.TCGTAAATGCTTGGGTTT	maturational_stromal_cell
Uterus_1.GAGATCGGTACATGAAGC	maturational_stromal_cell
Uterus_1.AGTCGTATGCTTTCTACC	maturational_stromal_cell
Uterus_1.TCAAAGAACGCCATTTGC	maturational_stromal_cell
Uterus_1.AGTCGTTTTAGGTGATCA	maturational_stromal_cell
Uterus_1.CACAAGAGTTTATAGAGA	maturational_stromal_cell
Uterus_1.CCGCTAAAAACGGGACAT	maturational_stromal_cell
Uterus_1.CGCTTGGTGGTAGTCGGT	maturational_stromal_cell
Uterus_1.AGGGTCCCGCTATATTGT	maturational_stromal_cell
Uterus_1.ACGAGCGCTCAATAAGGG	maturational_stromal_cell
Uterus_1.ATGGCGGCTCAAACAATA	maturational_stromal_cell
Uterus_1.CACAAGCGTATTGATCTT	maturational_stromal_cell
Uterus_1.AGTCGTCGTATTCGCTTG	maturational_stromal_cell
Uterus_1.AATAAAATGCTTTGATCA	maturational_stromal_cell
Uterus_1.GTCGGTACAATAGTTGCC	maturational_stromal_cell
Uterus_1.GGCTGCATGCTTGAATTA	maturational_stromal_cell
Uterus_1.AGGACTCTCGCAGATCTT	maturational_stromal_cell
Uterus_1.GAGATCCATCCCACCTGA	maturational_stromal_cell
Uterus_1.CACAAGCTCCATGCCTAG	maturational_stromal_cell
Uterus_1.TAGAGAGTGGTAGGGTTT	maturational_stromal_cell
Uterus_1.AAAACGACCTGATCGTAA	maturational_stromal_cell
Uterus_1.CAAAGTACACCCCGTATT	maturational_stromal_cell
Uterus_1.ACGAGCCCGACGCCAGAC	maturational_stromal_cell
Uterus_1.GTAATGAAGTACTCTACC	maturational_stromal_cell
Uterus_1.GAATTACTTCTGCCATCT	maturational_stromal_cell
Uterus_1.GGTACAGAATTAAAGCGG	maturational_stromal_cell
Uterus_1.TCGGGTTGATCAATTCCA	maturational_stromal_cell
Uterus_1.TATTGTCAACAAGGACAT	maturational_stromal_cell
Uterus_1.TAAGGGATTCCATAAGGG	maturational_stromal_cell
Uterus_1.CAAAGTACCTGAGGGTTT	maturational_stromal_cell
Uterus_1.CATGATACACCCTCACTT	maturational_stromal_cell
Uterus_1.AGTCGTGTCCCGGTATAC	maturational_stromal_cell
Uterus_1.TTCCGCTAAGGGTATTGT	maturational_stromal_cell
Uterus_1.TATTGTTCTACCTTTAGG	maturational_stromal_cell
Uterus_1.CTGTGTAAAACGATTCCA	maturational_stromal_cell
Uterus_1.CGCTTGATTCCAAGTTTA	maturational_stromal_cell
Uterus_1.CCGCTAAGCGAGATCTCT	maturational_stromal_cell
Uterus_1.CGCTTGAATAAAAAAGTT	maturational_stromal_cell
Uterus_1.CTCCATCTGTGTCCGCTA	maturational_stromal_cell
Uterus_1.TAGTCGAAAGTTAGTTTA	maturational_stromal_cell
Uterus_1.TGCGGATCAAAGAGCGAG	maturational_stromal_cell
Uterus_1.GCTGTGTACTTCGAACGC	maturational_stromal_cell
Uterus_1.AAGCGGTACTTCAGTTTA	maturational_stromal_cell
Uterus_1.CACAAGTAGAGATCACTT	maturational_stromal_cell
Uterus_1.GAGATCCTGAAACTTCTG	maturational_stromal_cell
Uterus_1.TATTGTGGGCGAAACCTA	maturational_stromal_cell
Uterus_1.ATCAACATTTGCTCTACC	maturational_stromal_cell
Uterus_1.GCGTCCACGTTGGTATAC	maturational_stromal_cell
Uterus_1.CTGTGTATACAGCGCTTG	maturational_stromal_cell
Uterus_1.CGTATTTAAGGGCAAAGT	maturational_stromal_cell
Uterus_1.GAGATCAAAACGTAGAGA	maturational_stromal_cell
Uterus_1.GGCTGCATTCCAATTCCA	maturational_stromal_cell
Uterus_1.ATTCCATACTTCTAGCAT	maturational_stromal_cell
Uterus_1.TCTACCAGATGGCGCACC	maturational_stromal_cell
Uterus_1.TTAACTCTGTGTGCGTCC	maturational_stromal_cell
Uterus_1.TAGCATAAGCGGATTTGC	maturational_stromal_cell
Uterus_1.TTCATACCGACGGATCTT	maturational_stromal_cell
Uterus_1.GAACGCCATGATTGCGGA	maturational_stromal_cell
Uterus_1.GCCTAGTAGTCGAACCTA	maturational_stromal_cell
Uterus_1.TTGGACAACGCCCCGCTA	maturational_stromal_cell
Uterus_1.TAGAGAACCTGATGCGGA	maturational_stromal_cell
Uterus_1.GTCGGTATACAGGAACGC	maturational_stromal_cell
Uterus_1.ACCTGATAAGGGCCGCTA	maturational_stromal_cell
Uterus_1.TGCGGAGAATTAAACGCC	maturational_stromal_cell
Uterus_1.CCTTTCTCGGGTGGTACA	maturational_stromal_cell
Uterus_1.CTCCATTTAACTCAAAGT	maturational_stromal_cell
Uterus_1.TTCCGCTAGTCGAACGCC	maturational_stromal_cell
Uterus_1.ACTTATTGAAGCAGATGG	maturational_stromal_cell
Uterus_1.GAATTAGGCTGCCATCCC	maturational_stromal_cell
Uterus_1.GTCCCGCTGTGTGGACAT	maturational_stromal_cell
Uterus_1.AGTTTACTGAAAGGACAT	maturational_stromal_cell
Uterus_1.ACCTGACTCGCAGGACAT	maturational_stromal_cell
Uterus_1.GCCCTCCATGATCGGCAG	maturational_stromal_cell
Uterus_1.ACGTTGGGGTTTAGGACT	maturational_stromal_cell
Uterus_1.GACACTCCTTTCGGTACA	maturational_stromal_cell
Uterus_1.AGTCGTGTCGGTAGGGTC	maturational_stromal_cell
Uterus_1.CGGCAGGAACGCGTCCCG	maturational_stromal_cell
Uterus_1.ATTCCATAGAGAGAACGC	maturational_stromal_cell
Uterus_1.AACGCCACACCCTCGTAA	maturational_stromal_cell
Uterus_1.ATTTGCCTCGCATTCATA	maturational_stromal_cell
Uterus_1.ATTCCATATTGTAGTCGT	maturational_stromal_cell
Uterus_1.AACGCCGCCTAGAATAAA	maturational_stromal_cell
Uterus_1.GTAATGTGTCACAATAAA	maturational_stromal_cell
Uterus_1.TTGGACATTCCAACAATA	maturational_stromal_cell
Uterus_1.TCAAAGGTAATGAAGCGG	maturational_stromal_cell
Uterus_1.GTCGGTCTCGCATACTTC	maturational_stromal_cell
Uterus_1.ACGTTGGTCGGTGCCCTC	maturational_stromal_cell
Uterus_1.GCAGGAGAGGAGCTTCTG	maturational_stromal_cell
Uterus_1.CCGACGTGAAGCCGAGTA	maturational_stromal_cell
Uterus_1.AGTCGTCCGCTAAACCTA	maturational_stromal_cell
Uterus_1.TGTGCGACACCCACGAGC	maturational_stromal_cell
Uterus_1.GCCTAGATGGCGATCAAC	maturational_stromal_cell
Uterus_1.CGTGGCCCGACGCTTCTG	maturational_stromal_cell
Uterus_1.GTCGGTTCAAAGTAGTCG	maturational_stromal_cell
Uterus_1.GCTGTGATACAGCTCCAT	maturational_stromal_cell
Uterus_1.GGGTTTCCTTTCGACACT	maturational_stromal_cell
Uterus_1.CCTAGAGGTACAGGTACA	maturational_stromal_cell
Uterus_1.TAGTCGGTCGGTCACAAG	maturational_stromal_cell
Uterus_1.TGTCACACACCCATCTCT	maturational_stromal_cell
Uterus_1.GAACGCCCGACGCCGCTA	maturational_stromal_cell
Uterus_1.GTTGCCAACGCCGTTGCC	maturational_stromal_cell
Uterus_1.CCAGACCCTAGAAGTTTA	maturational_stromal_cell
Uterus_1.CATCCCAAAGTTAATAAA	maturational_stromal_cell
Uterus_1.TCAAAGAAGCGGAAGCGG	maturational_stromal_cell
Uterus_1.ATTTGCTATGTATGTCAC	maturational_stromal_cell
Uterus_1.ATCTCTAAAACGAGATGG	maturational_stromal_cell
Uterus_1.ACCTGAAGCGAGTTAACT	maturational_stromal_cell
Uterus_1.TTGGACTGATCATAGCAT	maturational_stromal_cell
Uterus_1.ACCTGAAGCGAGGATCTT	maturational_stromal_cell
Uterus_1.GGCTGCCAACAAGCGAAT	maturational_stromal_cell
Uterus_1.TTGGACCAACAAAAGCGG	maturational_stromal_cell
Uterus_1.GCCCTCCATCCCTAGAGA	maturational_stromal_cell
Uterus_1.TGCGGAAAAACGCAACAA	maturational_stromal_cell
Uterus_1.CTTCTGACGTTGCCGACG	maturational_stromal_cell
Uterus_1.GAGATCGGACATGTATAC	maturational_stromal_cell
Uterus_1.GTCGGTCCATCTTGTGCG	maturational_stromal_cell
Uterus_1.TGGATGAGTCGTAATAAA	maturational_stromal_cell
Uterus_1.CTTCTGGAATTACGTGGC	maturational_stromal_cell
Uterus_1.TCAAAGGCTCAATGAAGC	maturational_stromal_cell
Uterus_1.GAGGAGCTCGCACTCCAT	maturational_stromal_cell
Uterus_1.CATGATATGCTTCCTAGA	maturational_stromal_cell
Uterus_1.CTGTGTCCGACGGGTACA	maturational_stromal_cell
Uterus_1.TAAGGGATACAGAACCTA	maturational_stromal_cell
Uterus_1.TCGGGTATCAACATCAAC	maturational_stromal_cell
Uterus_1.TTGGACGACACTGCCTAG	maturational_stromal_cell
Uterus_1.TGGATGAGTTTAAAAACG	maturational_stromal_cell
Uterus_1.ACGAGCCATCCCATCTCT	maturational_stromal_cell
Uterus_1.TAAGGGCCAGACTACTTC	maturational_stromal_cell
Uterus_1.GAACGCATTCCAGAACGC	maturational_stromal_cell
Uterus_1.TTCCGCATTTGCTAGCAT	maturational_stromal_cell
Uterus_1.GATCTTTAAGGGTCAAAG	maturational_stromal_cell
Uterus_1.TGGATGTCAAAGGGGCGA	maturational_stromal_cell
Uterus_1.GAGATCGTCGGTTGTCAC	maturational_stromal_cell
Uterus_1.TATGTATTCCGCGATCTT	maturational_stromal_cell
Uterus_1.GGACATCCGACGGGTACA	maturational_stromal_cell
Uterus_1.TTGGACAGCGAGCTGAAA	maturational_stromal_cell
Uterus_1.TGTGCGCTGTGTCTCGCA	maturational_stromal_cell
Uterus_1.CGTGGCGTCGGTCTGTGT	maturational_stromal_cell
Uterus_1.AGGGTCCCGCTAGTATAC	maturational_stromal_cell
Uterus_1.TGTGCGCTGTGTAATAAA	maturational_stromal_cell
Uterus_1.TATTGTAGCGAGTCGGGT	maturational_stromal_cell
Uterus_1.ACACCCGCAGGAAGGACT	maturational_stromal_cell
Uterus_1.TATTGTGGTACAATACAG	maturational_stromal_cell
Uterus_1.TAGAGACTTCTGTGTCAC	maturational_stromal_cell
Uterus_1.GGTACAACCTGATTCCGC	maturational_stromal_cell
Uterus_1.ACACCCCAAAGTCTGTGT	maturational_stromal_cell
Uterus_1.TAAGGGGTGGTATTAACT	maturational_stromal_cell
Uterus_1.GGCTGCGGCTGCAGGGTC	maturational_stromal_cell
Uterus_1.GCTCAAAGCGAGTGAAGC	maturational_stromal_cell
Uterus_1.GGGCGAAGTTTACTCCAT	maturational_stromal_cell
Uterus_1.GGGCGACGCACCATACAG	maturational_stromal_cell
Uterus_1.GTAATGTAGTCGAGGACT	maturational_stromal_cell
Uterus_1.GTCCCGATACAGAAGTAC	maturational_stromal_cell
Uterus_1.ATCAACCGTGGCCATCCC	maturational_stromal_cell
Uterus_1.TGAAGCCCATCTTGTCAC	maturational_stromal_cell
Uterus_1.CATGATACTTATAGCGAG	maturational_stromal_cell
Uterus_1.TTCCGCTCGGGTAAGTAC	maturational_stromal_cell
Uterus_1.GGCTGCACAATAATACAG	maturational_stromal_cell
Uterus_1.GGGTTTCATGATGGTACA	maturational_stromal_cell
Uterus_1.TTGGACATGCTTGTATAC	maturational_stromal_cell
Uterus_1.TGATCAGGGTTTGTTGCC	maturational_stromal_cell
Uterus_1.GTAATGGGTACAAGATGG	maturational_stromal_cell
Uterus_1.AGTTTATAGTCGCACAAG	maturational_stromal_cell
Uterus_1.TGTGCGAAAGTTGTAATG	maturational_stromal_cell
Uterus_1.TAAGGGGTGGTAGATCTT	maturational_stromal_cell
Uterus_1.CATGATGGTACACTCCAT	maturational_stromal_cell
Uterus_1.AATAAATGTGCGGTATAC	maturational_stromal_cell
Uterus_1.TGCGGAGTTGCCCATGAT	maturational_stromal_cell
Uterus_1.CTTCTGCCATCTGTGGTA	maturational_stromal_cell
Uterus_1.GGTACAGTGGTACCATCT	maturational_stromal_cell
Uterus_1.CTGAAATCGTAAACGTTG	maturational_stromal_cell
Uterus_1.CACAAGTGTCACCCTAGA	maturational_stromal_cell
Uterus_1.GCCTAGCAACAACTCCAT	maturational_stromal_cell
Uterus_1.AGTTTATGCAATTTAACT	maturational_stromal_cell
Uterus_1.AGGGTCAGCGAGCTCGCA	maturational_stromal_cell
Uterus_1.ACGTTGCGGCAGTAGTCG	maturational_stromal_cell
Uterus_1.ATGGCGCTGTGTTCGTAA	maturational_stromal_cell
Uterus_1.AGATGGCGTATTGTTGCC	maturational_stromal_cell
Uterus_1.GCGTCCGAACGCCGGCAG	maturational_stromal_cell
Uterus_1.GCCTAGCCGACGCACAAG	maturational_stromal_cell
Uterus_1.ATACAGCGGCAGGCTCAA	maturational_stromal_cell
Uterus_1.GGGCGATGAAGCATGGCG	maturational_stromal_cell
Uterus_1.GTAATGTTCCGCCGCACC	maturational_stromal_cell
Uterus_1.GACACTTATTGTTTTAGG	maturational_stromal_cell
Uterus_1.TATTGTGTGGTAGTAATG	maturational_stromal_cell
Uterus_1.GTAATGAGGACTTCTACC	maturational_stromal_cell
Uterus_1.CGCTTGTACTTCACACCC	maturational_stromal_cell
Uterus_1.TGGATGCGTATTGGGCGA	maturational_stromal_cell
Uterus_1.TGATCAGAGGAGCGGCAG	maturational_stromal_cell
Uterus_1.GGGCGACTCGCATAGAGA	maturational_stromal_cell
Uterus_1.TCTACCCGGCAGGCTCAA	maturational_stromal_cell
Uterus_1.GGCTGCAATAAAAATAAA	maturational_stromal_cell
Uterus_1.AGTTTATGCAATGATCTT	maturational_stromal_cell
Uterus_1.TTGGACCCGACGCAACAA	maturational_stromal_cell
Uterus_1.CCAGACCGTGGCGCTCAA	maturational_stromal_cell
Uterus_1.TAAGGGATTTGCCTGAAA	maturational_stromal_cell
Uterus_1.AGTTTAGAGGAGAAGCGG	maturational_stromal_cell
Uterus_1.TTGGACCTCCATTTTAGG	maturational_stromal_cell
Uterus_1.AACGCCAGTCGTGATCTT	maturational_stromal_cell
Uterus_1.ACAATATACTTCTCGTAA	maturational_stromal_cell
Uterus_1.GGCTGCACAATAGCGAAT	maturational_stromal_cell
Uterus_1.AGATGGCCTAGAGCCCTC	maturational_stromal_cell
Uterus_1.GGCTGCTACTTCCCTTTC	maturational_stromal_cell
Uterus_1.GGTACAGGGTTTCGCACC	maturational_stromal_cell
Uterus_1.GTATACAGTCGTGTCGGT	maturational_stromal_cell
Uterus_1.TAGTCGCCATCTCTTCTG	maturational_stromal_cell
Uterus_1.AGTTTATAAGGGGCCTAG	maturational_stromal_cell
Uterus_1.GGCTGCTGATCACCAGAC	maturational_stromal_cell
Uterus_1.TGTGCGCCGACGCAAAGT	maturational_stromal_cell
Uterus_1.AAGTACAGGGTCGAATTA	maturational_stromal_cell
Uterus_1.GGCTGCCGGCAGAGGACT	maturational_stromal_cell
Uterus_1.TGATCAGCGTCCTGCAAT	maturational_stromal_cell
Uterus_1.TATTGTGAGGAGCGTATT	maturational_stromal_cell
Uterus_1.GGGTTTCCATCTGTAATG	maturational_stromal_cell
Uterus_1.TGTGCGCGGCAGCATGAT	maturational_stromal_cell
Uterus_1.TGATCACACAAGATGCTT	maturational_stromal_cell
Uterus_1.GATCTTAGATGGCATCCC	maturational_stromal_cell
Uterus_1.GTCGGTGAACGCCGCACC	maturational_stromal_cell
Uterus_1.TCACTTCCGACGAGTTTA	maturational_stromal_cell
Uterus_1.ACCTGATAGTCGTGATCA	maturational_stromal_cell
Uterus_1.AGTTTACTGAAAGTGGTA	maturational_stromal_cell
Uterus_1.GCTGTGGCCCTCCGCACC	maturational_stromal_cell
Uterus_1.GACACTAGGACTGCTCAA	maturational_stromal_cell
Uterus_1.GCGTCCTATTGTTAGAGA	maturational_stromal_cell
Uterus_1.CATGATGGTACACGCACC	maturational_stromal_cell
Uterus_1.CTGAAAAAAGTTATACAG	maturational_stromal_cell
Uterus_1.ATTCCATGAAGCCAAAGT	maturational_stromal_cell
Uterus_1.AGATGGTAAGGGTGCAAT	maturational_stromal_cell
Uterus_1.GTGGTAACGTTGTCAAAG	maturational_stromal_cell
Uterus_1.GTCGGTATCTCTACGAGC	maturational_stromal_cell
Uterus_1.CCTAGACCGCTAGGGTTT	maturational_stromal_cell
Uterus_1.TGTGCGTGTCACATCAAC	maturational_stromal_cell
Uterus_1.TTAACTTACTTCGAATTA	maturational_stromal_cell
Uterus_1.AAAGTTGAATTAGCTGTG	maturational_stromal_cell
Uterus_1.CGTATTTATTGTGGTACA	maturational_stromal_cell
Uterus_1.CTGAAAACACCCGCGTCC	maturational_stromal_cell
Uterus_1.AGATGGAGTCGTAGTTTA	maturational_stromal_cell
Uterus_1.TGAAGCTCAAAGGTTGCC	maturational_stromal_cell
Uterus_1.GAGATCTGCGGATAGCAT	maturational_stromal_cell
Uterus_1.CGAGTACTGAAAGGCTGC	maturational_stromal_cell
Uterus_1.TTTAGGCCATCTTTAACT	maturational_stromal_cell
Uterus_1.GCTGTGATCAACGAATTA	maturational_stromal_cell
Uterus_1.GCGTCCATGGCGCGTATT	maturational_stromal_cell
Uterus_1.AACGCCAGTCGTTTAACT	maturational_stromal_cell
Uterus_1.GCGAATTGAAGCACTTAT	maturational_stromal_cell
Uterus_1.AGATGGATTCCAAGGACT	maturational_stromal_cell
Uterus_1.TGGATGTTGGACATTTGC	maturational_stromal_cell
Uterus_1.GAGGAGTGTGCGCCATCT	maturational_stromal_cell
Uterus_1.GCCCTCCTCCATTAGAGA	maturational_stromal_cell
Uterus_1.CCATCTTACTTCTCGGGT	maturational_stromal_cell
Uterus_1.AGCGAGATGGCGGATCTT	maturational_stromal_cell
Uterus_1.TTTAGGCCATCTGATCTT	maturational_stromal_cell
Uterus_1.CCTTTCATTTGCTACTTC	maturational_stromal_cell
Uterus_1.GTCGGTCCAGACGAATTA	maturational_stromal_cell
Uterus_1.ATACAGAAAACGAAAGTT	maturational_stromal_cell
Uterus_1.AGCGAGATGGCGTTAACT	maturational_stromal_cell
Uterus_1.TCGGGTCGCTTGAACGCC	maturational_stromal_cell
Uterus_1.TGTGCGCACAAGCTGTGT	maturational_stromal_cell
Uterus_1.CGTATTAGTTTACAACAA	maturational_stromal_cell
Uterus_1.AAAGTTGTCCCGCGTGGC	maturational_stromal_cell
Uterus_1.GTATACGGTACAGATCTT	maturational_stromal_cell
Uterus_1.TATTGTAGTTTAGGACAT	maturational_stromal_cell
Uterus_1.GTTGCCCTGTGTCAAAGT	maturational_stromal_cell
Uterus_1.GAGATCTCACTTTAAGGG	maturational_stromal_cell
Uterus_1.CTCCATAACGCCGCGTCC	maturational_stromal_cell
Uterus_1.GCTCAAAGTTTAAGCGAG	maturational_stromal_cell
Uterus_1.AGATGGCCATCTGTGGTA	maturational_stromal_cell
Uterus_1.GCCTAGGGGTTTAGTTTA	maturational_stromal_cell
Uterus_1.TTTAGGCCGACGGCAGGA	maturational_stromal_cell
Uterus_1.AGATGGCGGCAGACACCC	maturational_stromal_cell
Uterus_1.GTCGGTTTCATATCACTT	maturational_stromal_cell
Uterus_1.GCTCAACCAGACGTTGCC	maturational_stromal_cell
Uterus_1.GTCGGTGTAATGAACGCC	maturational_stromal_cell
Uterus_1.TGTGCGGCGAATTTAACT	maturational_stromal_cell
Uterus_1.GCTCAACCATCTGGGCGA	maturational_stromal_cell
Uterus_1.AGCGAGCCGACGGGGTTT	maturational_stromal_cell
Uterus_1.TACTTCAAGCGGTCGTAA	maturational_stromal_cell
Uterus_1.CTGAAAAAGTACTTCATA	maturational_stromal_cell
Uterus_1.GTATACTACTTCTATTGT	maturational_stromal_cell
Uterus_1.ACCTGATAGAGAGAATTA	maturational_stromal_cell
Uterus_1.CCGCTATGTGCGAAAGTT	maturational_stromal_cell
Uterus_1.GGGTTTCTGAAATGGATG	maturational_stromal_cell
Uterus_1.CTCGCAACGTTGGACACT	maturational_stromal_cell
Uterus_1.TGTGCGAAAGTTTCGGGT	maturational_stromal_cell
Uterus_1.GCTGTGGGGTTTATGCTT	maturational_stromal_cell
Uterus_1.GGGTTTAACGCCTACTTC	maturational_stromal_cell
Uterus_1.CCTAGACTCGCAAAGTAC	maturational_stromal_cell
Uterus_1.ATTCCAGGACATCATGAT	maturational_stromal_cell
Uterus_1.TCAAAGGGGTTTCATGAT	maturational_stromal_cell
Uterus_1.GAGATCCATGATTTCATA	maturational_stromal_cell
Uterus_1.GGGTTTGGCTGCCTTCTG	maturational_stromal_cell
Uterus_1.CCAGACATGCTTGTCGGT	maturational_stromal_cell
Uterus_1.GGGTTTTCAAAGATCAAC	maturational_stromal_cell
Uterus_1.AGATGGGGCTGCAGTCGT	maturational_stromal_cell
Uterus_1.GGGTTTGTTGCCAGATGG	maturational_stromal_cell
Uterus_1.GGCTGCAACCTATAAGGG	maturational_stromal_cell
Uterus_1.ACGTTGCCTTTCATGGCG	maturational_stromal_cell
Uterus_1.GGACATCCGACGAGGACT	maturational_stromal_cell
Uterus_1.TATTGTCTGTGTAAGTAC	maturational_stromal_cell
Uterus_1.TAAGGGGGACATCTCGCA	maturational_stromal_cell
Uterus_1.AGGGTCAAGTACGCTGTG	maturational_stromal_cell
Uterus_1.CTCGCAAATAAAGAATTA	maturational_stromal_cell
Uterus_1.GACACTGGGTTTTATGTA	maturational_stromal_cell
Uterus_1.GGTACAGGGTTTCTGAAA	maturational_stromal_cell
Uterus_1.TGTGCGGCGAATGATCTT	maturational_stromal_cell
Uterus_1.TTCATAACTTATATACAG	maturational_stromal_cell
Uterus_1.TGTGCGGGGCGATAGTCG	maturational_stromal_cell
Uterus_1.AGATGGAGCGAGTCGGGT	maturational_stromal_cell
Uterus_1.ACCTGAGGCTGCTGGATG	maturational_stromal_cell
Uterus_1.ACGAGCCGTATTGAACGC	maturational_stromal_cell
Uterus_1.ATTTGCTATTGTCGCTTG	maturational_stromal_cell
Uterus_1.TCGGGTCCGACGGATCTT	maturational_stromal_cell
Uterus_1.GCAGGATGTCACAGGACT	maturational_stromal_cell
Uterus_1.CCGCTAGGCTGCCCTTTC	maturational_stromal_cell
Uterus_1.TTTAGGTACTTCAGCGAG	maturational_stromal_cell
Uterus_1.CATGATGGGTTTAGTTTA	maturational_stromal_cell
Uterus_1.TAAGGGAAAACGAGGGTC	maturational_stromal_cell
Uterus_1.GCCTAGTTCCGCCGAGTA	maturational_stromal_cell
Uterus_1.TTGGACGGGTTTCATGAT	maturational_stromal_cell
Uterus_1.AGATGGATTCCACCGCTA	maturational_stromal_cell
Uterus_1.GCAGGACGAGTACCGACG	maturational_stromal_cell
Uterus_1.CTCGCACCTAGATGCGGA	maturational_stromal_cell
Uterus_2.CGTATTCGTATTGTGGTA	maturational_stromal_cell
Uterus_2.TAGCATACAATATAAGGG	regenerative_stromal_cells
Uterus_2.TCTACCGTGGTAGGGCGA	regenerative_stromal_cells
Uterus_2.GGTACAGGACATCCGACG	regenerative_stromal_cells
Uterus_2.AAGCGGTACTTCGAGGAG	regenerative_stromal_cells
Uterus_2.TCTACCCAAAGTTATTGT	regenerative_stromal_cells
Uterus_2.ACACCCATCTCTAGATGG	regenerative_stromal_cells
Uterus_2.AAGCGGGGGTTTCTGTGT	regenerative_stromal_cells
Uterus_2.AACGCCCGTATTTAAGGG	regenerative_stromal_cells
Uterus_2.CTCGCAAGATGGGCGTCC	regenerative_stromal_cells
Uterus_2.TAGCATGCTGTGTCGTAA	regenerative_stromal_cells
Uterus_2.TTTAGGATCAACAAAACG	regenerative_stromal_cells
Uterus_2.AAGCGGGTGGTAGACACT	regenerative_stromal_cells
Uterus_2.ACACCCATACAGCCGACG	regenerative_stromal_cells
Uterus_2.CCATCTCTCCATAACGCC	regenerative_stromal_cells
Uterus_2.ACACCCGCGAATTGCAAT	regenerative_stromal_cells
Uterus_2.CGAGTATCGGGTATGGCG	regenerative_stromal_cells
Uterus_2.GCCTAGGATCTTGCTGTG	regenerative_stromal_cells
Uterus_2.CGAGTAGCTGTGCGAGTA	regenerative_stromal_cells
Uterus_2.CGTGGCAGGGTCTGGATG	regenerative_stromal_cells
Uterus_2.AGGGTCGGGCGACGCTTG	regenerative_stromal_cells
Uterus_2.CCATCTGGACATATTCCA	regenerative_stromal_cells
Uterus_2.GCCTAGATCAACCGAGTA	regenerative_stromal_cells
Uterus_2.CCGCTACCGACGTTGGAC	regenerative_stromal_cells
Uterus_2.GTCGGTAATAAAACGTTG	regenerative_stromal_cells
Uterus_2.AAGCGGAGTCGTTGTGCG	regenerative_stromal_cells
Uterus_2.CCATCTTTGGACCATGAT	regenerative_stromal_cells
Uterus_2.TTTAGGCCGACGTGATCA	regenerative_stromal_cells
Uterus_2.TCTACCTAGTCGAGGACT	regenerative_stromal_cells
Uterus_2.AAGCGGGTGGTATAGTCG	regenerative_stromal_cells
Uterus_2.CTGTGTGATCTTGGACAT	regenerative_stromal_cells
Uterus_2.ACAATAAAGCGGAAGCGG	regenerative_stromal_cells
Uterus_2.GACACTTTCCGCAGATGG	regenerative_stromal_cells
Uterus_2.ACCTGACTGTGTCCATCT	regenerative_stromal_cells
Uterus_2.AGATGGAGGGTCTCGTAA	regenerative_stromal_cells
Uterus_2.ACACCCAAAGTTCGGCAG	regenerative_stromal_cells
Uterus_2.TTAACTCGCACCAACGCC	regenerative_stromal_cells
Uterus_2.CACAAGGCCCTCATGCTT	regenerative_stromal_cells
Uterus_2.AAGCGGCGCACCTTTAGG	regenerative_stromal_cells
Uterus_2.CTCCATATACAGAAGCGG	regenerative_stromal_cells
Uterus_2.ACCTGAACTTATGTGGTA	regenerative_stromal_cells
Uterus_2.AGGGTCAACGCCAACCTA	regenerative_stromal_cells
Uterus_2.GAGATCAATAAACAACAA	regenerative_stromal_cells
Uterus_2.ACAATAATCTCTTATTGT	regenerative_stromal_cells
Uterus_2.AACCTAGTAATGGTGGTA	regenerative_stromal_cells
Uterus_2.CTGTGTATTCCAACTTAT	regenerative_stromal_cells
Uterus_2.GCGTCCACCTGATCACTT	regenerative_stromal_cells
Uterus_2.CCATCTGCGAATGCCCTC	regenerative_stromal_cells
Uterus_2.GGTACATCACTTTAGTCG	regenerative_stromal_cells
Uterus_2.ACACCCCAAAGTATCTCT	regenerative_stromal_cells
Uterus_2.GAACGCGGGTTTTTAACT	regenerative_stromal_cells
Uterus_2.ACAATAGTGGTAAGATGG	regenerative_stromal_cells
Uterus_2.ACAATAGCAGGATAGTCG	regenerative_stromal_cells
Uterus_2.AGGACTCGTGGCTCTACC	regenerative_stromal_cells
Uterus_2.CGCACCCATCCCAGGGTC	regenerative_stromal_cells
Uterus_2.CTCCATGCGTCCAGTTTA	regenerative_stromal_cells
Uterus_2.GTTGCCGTATACTGAAGC	regenerative_stromal_cells
Uterus_2.ACACCCGGTACATGTGCG	regenerative_stromal_cells
Uterus_2.ATCTCTCCGACGATTCCA	regenerative_stromal_cells
Uterus_2.GTAATGGGGTTTACAATA	regenerative_stromal_cells
Uterus_2.ACAATAAATAAAGAGATC	regenerative_stromal_cells
Uterus_2.CCATCTGATCTTTATGTA	regenerative_stromal_cells
Uterus_2.AAGCGGCTTCTGAAGCGG	regenerative_stromal_cells
Uterus_2.ACAATATTGGACGTAATG	regenerative_stromal_cells
Uterus_2.GCTGTGAGGGTCTTCATA	regenerative_stromal_cells
Uterus_2.TTTAGGACTTATAGCGAG	regenerative_stromal_cells
Uterus_2.TCAAAGATGGCGATACAG	regenerative_stromal_cells
Uterus_2.TCTACCATCTCTAGTCGT	regenerative_stromal_cells
Uterus_2.ACACCCACGTTGCGAGTA	regenerative_stromal_cells
Uterus_2.AGTCGTCGCACCGCGAAT	regenerative_stromal_cells
Uterus_2.AACCTAATCAACACGAGC	regenerative_stromal_cells
Uterus_2.CCGACGGTTGCCCATCCC	regenerative_stromal_cells
Uterus_2.CCATCTATTTGCCAACAA	regenerative_stromal_cells
Uterus_2.AAGCGGTCGTAATCACTT	regenerative_stromal_cells
Uterus_2.TGATCAAAAACGGTAATG	regenerative_stromal_cells
Uterus_2.ACGTTGTGCGGAATTCCA	regenerative_stromal_cells
Uterus_2.CCTTTCACGTTGAACCTA	regenerative_stromal_cells
Uterus_2.ACAATAGCTGTGCGCTTG	regenerative_stromal_cells
Uterus_2.AATAAAATTTGCTACTTC	regenerative_stromal_cells
Uterus_2.ACCTGAGGGTTTCATGAT	regenerative_stromal_cells
Uterus_2.CTCCATTCAAAGCGTATT	regenerative_stromal_cells
Uterus_2.CGAGTATTTAGGTTTAGG	regenerative_stromal_cells
Uterus_2.CTCCATTGGATGTAAGGG	regenerative_stromal_cells
Uterus_2.GCCTAGAAAGTTTAGAGA	regenerative_stromal_cells
Uterus_2.CGCACCGTTGCCAATAAA	regenerative_stromal_cells
Uterus_2.ACAATAATCTCTAGTCGT	regenerative_stromal_cells
Uterus_2.TCACTTTTGGACATCAAC	regenerative_stromal_cells
Uterus_2.ACAATAAAAACGACTTAT	regenerative_stromal_cells
Uterus_2.CACAAGGAATTAGCTCAA	regenerative_stromal_cells
Uterus_2.AAGTACAGTTTATTTAGG	regenerative_stromal_cells
Uterus_2.ACGTTGACAATACATCCC	regenerative_stromal_cells
Uterus_2.ACACCCACGAGCATTTGC	regenerative_stromal_cells
Uterus_2.ACACCCTACTTCTCGTAA	regenerative_stromal_cells
Uterus_2.CGCACCCCGCTAGTGGTA	regenerative_stromal_cells
Uterus_2.CTCGCAAGCGAGTGCAAT	regenerative_stromal_cells
Uterus_2.ACACCCCCATCTTAGTCG	regenerative_stromal_cells
Uterus_2.TTCATATTGGACGAGATC	regenerative_stromal_cells
Uterus_2.CCATCTGCGAATACGAGC	regenerative_stromal_cells
Uterus_2.ACCTGAAAAACGTAGTCG	regenerative_stromal_cells
Uterus_2.ACAATACTCGCAGTATAC	regenerative_stromal_cells
Uterus_2.CTCCATTCGTAACTCCAT	regenerative_stromal_cells
Uterus_2.TAGTCGCGAGTACATGAT	regenerative_stromal_cells
Uterus_2.GACACTGCCCTCCTCCAT	regenerative_stromal_cells
Uterus_2.CTTCTGGAACGCCCATCT	regenerative_stromal_cells
Uterus_2.ATCAACCTGAAAGTAATG	regenerative_stromal_cells
Uterus_2.GACACTCATCCCGAGATC	regenerative_stromal_cells
Uterus_2.AAGCGGATCTCTTGCAAT	regenerative_stromal_cells
Uterus_2.ACACCCAGGGTCAGGGTC	regenerative_stromal_cells
Uterus_2.AGTCGTTAGAGAGGCTGC	regenerative_stromal_cells
Uterus_2.GCGAATCCTAGAGTATAC	regenerative_stromal_cells
Uterus_2.CCATCTTTCCGCGGGCGA	regenerative_stromal_cells
Uterus_2.AAGCGGAAAGTTATTCCA	regenerative_stromal_cells
Uterus_2.GATCTTTGTCACATGCTT	regenerative_stromal_cells
Uterus_2.ACAATATTTAGGGGACAT	regenerative_stromal_cells
Uterus_2.ACCTGACCTAGAATACAG	regenerative_stromal_cells
Uterus_2.ATTTGCTACTTCATACAG	regenerative_stromal_cells
Uterus_2.TGAAGCAGCGAGGTCCCG	regenerative_stromal_cells
Uterus_2.TAGCATTCGTAAACGAGC	regenerative_stromal_cells
Uterus_2.GTTGCCGATCTTAACGCC	regenerative_stromal_cells
Uterus_2.TCAAAGCCGACGCGTATT	regenerative_stromal_cells
Uterus_2.CTCCATGAGGAGGTCCCG	regenerative_stromal_cells
Uterus_2.AACCTACGTGGCCTTCTG	regenerative_stromal_cells
Uterus_2.GGTACAGTCCCGCCGACG	regenerative_stromal_cells
Uterus_2.AAGCGGCCAGACGTCGGT	regenerative_stromal_cells
Uterus_2.ACGAGCTTGGACCCGCTA	regenerative_stromal_cells
Uterus_2.GAACGCGCTGTGTGATCA	regenerative_stromal_cells
Uterus_2.TAGCATCTGAAACTCCAT	regenerative_stromal_cells
Uterus_2.TAAGGGGCCTAGGCTCAA	regenerative_stromal_cells
Uterus_2.TAGCATGAACGCCAAAGT	regenerative_stromal_cells
Uterus_2.GCTCAAGAGGAGGAGGAG	regenerative_stromal_cells
Uterus_2.AAGCGGGTCGGTGAGGAG	regenerative_stromal_cells
Uterus_2.CACAAGGTAATGGTCGGT	regenerative_stromal_cells
Uterus_2.TCACTTTGCAATCGCACC	regenerative_stromal_cells
Uterus_2.TAGCATATGGCGGCCCTC	regenerative_stromal_cells
Uterus_2.CTTCTGTCACTTACAATA	regenerative_stromal_cells
Uterus_2.CTGAAATAGAGAGAGATC	regenerative_stromal_cells
Uterus_2.CACAAGAACCTACCTAGA	regenerative_stromal_cells
Uterus_2.CTCCATTTCATAGTATAC	regenerative_stromal_cells
Uterus_2.GCTCAACACAAGATCAAC	regenerative_stromal_cells
Uterus_2.CTCGCAATCAACGTGGTA	regenerative_stromal_cells
Uterus_2.GAACGCGGGTTTGATCTT	regenerative_stromal_cells
Uterus_2.CCATCTGAACGCGGTACA	regenerative_stromal_cells
Uterus_2.TAGCATTCGTAAATTTGC	regenerative_stromal_cells
Uterus_2.CTTCTGCACAAGATGCTT	regenerative_stromal_cells
Uterus_2.ATCTCTAATAAAATTTGC	regenerative_stromal_cells
Uterus_2.TGCAATTTCATAATCTCT	regenerative_stromal_cells
Uterus_2.CCATCTTTAACTTAGCAT	regenerative_stromal_cells
Uterus_2.GTGGTAATTTGCTCAAAG	regenerative_stromal_cells
Uterus_2.CTCCATCTCGCAAAGCGG	regenerative_stromal_cells
Uterus_2.AACGCCCCGACGCATGAT	regenerative_stromal_cells
Uterus_2.GCTCAAAGGACTGACACT	regenerative_stromal_cells
Uterus_2.GGTACATATTGTACAATA	regenerative_stromal_cells
Uterus_2.CTCCATACTTATCTTCTG	regenerative_stromal_cells
Uterus_2.AGTTTACTGAAACAAAGT	regenerative_stromal_cells
Uterus_2.TCACTTTACTTCTACTTC	regenerative_stromal_cells
Uterus_2.GCGAATGAATTATGTGCG	regenerative_stromal_cells
Uterus_2.AGCGAGCCATCTGTGGTA	regenerative_stromal_cells
Uterus_2.ACAATACTTCTGCCTAGA	regenerative_stromal_cells
Uterus_2.ATCTCTCGAGTAATACAG	regenerative_stromal_cells
Uterus_2.AACCTAAACCTAGAGGAG	regenerative_stromal_cells
Uterus_2.ACACCCTAAGGGTCGTAA	regenerative_stromal_cells
Uterus_2.CGAGTAGGGCGAGTTGCC	regenerative_stromal_cells
Uterus_2.GAACGCTGTGCGGGTACA	regenerative_stromal_cells
Uterus_2.ACCTGATGCAATTCGTAA	regenerative_stromal_cells
Uterus_2.TCTACCAAAGTTGACACT	regenerative_stromal_cells
Uterus_2.AACCTACCTTTCACACCC	regenerative_stromal_cells
Uterus_2.CGCTTGCGTATTTTAACT	regenerative_stromal_cells
Uterus_2.GCAGGATGTGCGGGCTGC	regenerative_stromal_cells
Uterus_2.GCTCAAAGTCGTTGATCA	regenerative_stromal_cells
Uterus_2.GCTCAACATCCCCCATCT	regenerative_stromal_cells
Uterus_2.GACACTCCTAGAGAGGAG	regenerative_stromal_cells
Uterus_2.AAGCGGAAGCGGTAGTCG	regenerative_stromal_cells
Uterus_2.CAACAACATGATATTTGC	regenerative_stromal_cells
Uterus_2.GCGTCCTAGAGAGCCTAG	regenerative_stromal_cells
Uterus_2.AGCGAGGCGAATGAGGAG	regenerative_stromal_cells
Uterus_2.CCGCTAGGTACATCACTT	regenerative_stromal_cells
Uterus_2.GCAGGATCTACCAATAAA	regenerative_stromal_cells
Uterus_2.CCTTTCCCATCTCATCCC	regenerative_stromal_cells
Uterus_2.CGTGGCGCAGGAGACACT	regenerative_stromal_cells
Uterus_2.TCTACCGCGAATTAGAGA	regenerative_stromal_cells
Uterus_2.AACCTACCATCTTAAGGG	regenerative_stromal_cells
Uterus_2.ACGTTGCGCACCCCTAGA	regenerative_stromal_cells
Uterus_2.TGATCAGCAGGATTTAGG	regenerative_stromal_cells
Uterus_2.CGCACCCGAGTAACACCC	regenerative_stromal_cells
Uterus_2.TAGCATCTGAAAAAGTAC	regenerative_stromal_cells
Uterus_2.GCGAATCTGAAATGTGCG	regenerative_stromal_cells
Uterus_2.TTAACTGATCTTTAGTCG	regenerative_stromal_cells
Uterus_2.ACCTGAATGGCGTGCAAT	regenerative_stromal_cells
Uterus_2.TCTACCAATAAATACTTC	regenerative_stromal_cells
Uterus_2.TTCATATGCAATTATTGT	regenerative_stromal_cells
Uterus_2.TAGTCGCATGATGCGTCC	regenerative_stromal_cells
Uterus_2.TGCAATGAGGAGATCTCT	regenerative_stromal_cells
Uterus_2.CTGAAACCAGACTGCAAT	regenerative_stromal_cells
Uterus_2.AAGCGGTCACTTGCAGGA	regenerative_stromal_cells
Uterus_2.CGCACCGCTGTGATGCTT	regenerative_stromal_cells
Uterus_2.AACCTAAAAGTTTACTTC	regenerative_stromal_cells
Uterus_2.AGGACTGAATTAACGAGC	regenerative_stromal_cells
Uterus_2.CCGCTACAACAAAACCTA	regenerative_stromal_cells
Uterus_2.ATACAGTGATCATCTACC	regenerative_stromal_cells
Uterus_2.TCAAAGGCTGTGTAGTCG	regenerative_stromal_cells
Uterus_2.TCTACCGTCGGTTAGTCG	regenerative_stromal_cells
Uterus_2.CTGTGTTGCGGAAAGTAC	regenerative_stromal_cells
Uterus_2.CACAAGATCAACGGGTTT	regenerative_stromal_cells
Uterus_2.GGTACAGTAATGTCACTT	regenerative_stromal_cells
Uterus_2.GTAATGCAACAACATGAT	regenerative_stromal_cells
Uterus_2.TGTGCGATCAACCGCTTG	regenerative_stromal_cells
Uterus_2.CTGTGTCATGATAACCTA	regenerative_stromal_cells
Uterus_2.GCGTCCACGTTGATGCTT	regenerative_stromal_cells
Uterus_2.CCGACGCGTATTTCAAAG	regenerative_stromal_cells
Uterus_2.GAACGCAAAGTTTCGGGT	regenerative_stromal_cells
Uterus_2.CACAAGTTGGACAGGGTC	regenerative_stromal_cells
Uterus_2.GACACTGGACATACACCC	regenerative_stromal_cells
Uterus_2.AACCTACCTTTCCCGCTA	regenerative_stromal_cells
Uterus_2.GGTACAACGAGCCGCTTG	regenerative_stromal_cells
Uterus_2.GACACTCCAGACCACAAG	regenerative_stromal_cells
Uterus_2.AGGGTCATTCCATGGATG	regenerative_stromal_cells
Uterus_2.CGTATTTGAAGCTCACTT	regenerative_stromal_cells
Uterus_2.CTCCATCGGCAGGTTGCC	regenerative_stromal_cells
Uterus_2.GAACGCGAACGCAGGACT	regenerative_stromal_cells
Uterus_2.GCGTCCTACTTCTCAAAG	regenerative_stromal_cells
Uterus_2.ACAATATCGGGTTACTTC	regenerative_stromal_cells
Uterus_2.CGTATTTTCATATGTGCG	regenerative_stromal_cells
Uterus_2.GATCTTGGGTTTTGGATG	regenerative_stromal_cells
Uterus_2.AGGGTCTAGCATCCGACG	regenerative_stromal_cells
Uterus_2.GAACGCTGTCACTTCATA	regenerative_stromal_cells
Uterus_2.ACACCCAAAGTTAGCGAG	regenerative_stromal_cells
Uterus_2.AACCTAGGCTGCTATTGT	regenerative_stromal_cells
Uterus_2.ACCTGAACGAGCCGAGTA	regenerative_stromal_cells
Uterus_2.TAGCATCCATCTCTTCTG	regenerative_stromal_cells
Uterus_2.CGCTTGGTAATGGTAATG	regenerative_stromal_cells
Uterus_2.GCTCAATTAACTCAACAA	regenerative_stromal_cells
Uterus_2.ATCAACTGTCACACGAGC	regenerative_stromal_cells
Uterus_2.TCTACCTGCGGAACTTAT	regenerative_stromal_cells
Uterus_2.CGAGTATAGTCGGCAGGA	regenerative_stromal_cells
Uterus_2.CGCACCTAGCATGAACGC	regenerative_stromal_cells
Uterus_2.TCTACCACGTTGACAATA	regenerative_stromal_cells
Uterus_2.CTGTGTGTCGGTAAGCGG	regenerative_stromal_cells
Uterus_2.GTAATGAATAAACAACAA	regenerative_stromal_cells
Uterus_2.CTCCATTTAACTTAGCAT	regenerative_stromal_cells
Uterus_2.TCGTAAGAGATCGAGATC	regenerative_stromal_cells
Uterus_2.AAGCGGAAAGTTTTTAGG	regenerative_stromal_cells
Uterus_2.CACAAGTGATCAGGCTGC	regenerative_stromal_cells
Uterus_2.AAGCGGCGGCAGCGTGGC	regenerative_stromal_cells
Uterus_2.CACAAGCGTATTCATCCC	regenerative_stromal_cells
Uterus_2.ACACCCAGTTTATGAAGC	regenerative_stromal_cells
Uterus_2.TCAAAGGCTGTGCCGCTA	regenerative_stromal_cells
Uterus_2.AACCTATAGTCGGAGGAG	regenerative_stromal_cells
Uterus_2.AGTTTAAACGCCAGTTTA	regenerative_stromal_cells
Uterus_2.GCAGGATAGTCGGTCGGT	regenerative_stromal_cells
Uterus_2.GGTACAGGGTTTATTTGC	regenerative_stromal_cells
Uterus_2.CCTTTCGCCTAGTAAGGG	regenerative_stromal_cells
Uterus_2.CTGTGTATACAGGGTACA	regenerative_stromal_cells
Uterus_2.ACACCCATTTGCTAGAGA	regenerative_stromal_cells
Uterus_2.ATACAGAGGGTCTAGAGA	regenerative_stromal_cells
Uterus_2.TGATCATTTAGGCGTGGC	regenerative_stromal_cells
Uterus_2.AAGCGGCCTTTCATCAAC	regenerative_stromal_cells
Uterus_2.GACACTCCGACGAGGGTC	regenerative_stromal_cells
Uterus_2.ACACCCCAAAGTTCGGGT	regenerative_stromal_cells
Uterus_2.GACACTGCTCAAGAACGC	regenerative_stromal_cells
Uterus_2.GCAGGAGAATTAACGAGC	regenerative_stromal_cells
Uterus_2.CGCACCGATCTTGAGGAG	regenerative_stromal_cells
Uterus_2.ACCTGACTGAAAGTTGCC	regenerative_stromal_cells
Uterus_2.GATCTTCCGACGGGCTGC	regenerative_stromal_cells
Uterus_2.ATTCCAAGCGAGAACCTA	regenerative_stromal_cells
Uterus_2.TCACTTACTTATTTTAGG	regenerative_stromal_cells
Uterus_2.ACGTTGTGATCAAAGCGG	regenerative_stromal_cells
Uterus_2.ATACAGGAACGCACAATA	regenerative_stromal_cells
Uterus_2.TGCAATCCTAGATGGATG	regenerative_stromal_cells
Uterus_2.CGCTTGTGCGGACCGCTA	regenerative_stromal_cells
Uterus_2.ATACAGATGGCGACCTGA	regenerative_stromal_cells
Uterus_2.TAGCATGGACATGGACAT	regenerative_stromal_cells
Uterus_2.TGAAGCCCAGACTGGATG	regenerative_stromal_cells
Uterus_2.CAACAACGGCAGGAATTA	regenerative_stromal_cells
Uterus_2.GCGTCCAAGCGGTGATCA	regenerative_stromal_cells
Uterus_2.GACACTTCACTTCTGAAA	regenerative_stromal_cells
Uterus_2.AATAAACCATCTGAGATC	regenerative_stromal_cells
Uterus_2.ACACCCTGTCACAGCGAG	regenerative_stromal_cells
Uterus_2.TCAAAGATTTGCTACTTC	regenerative_stromal_cells
Uterus_2.TCAAAGTTTAGGCTTCTG	regenerative_stromal_cells
Uterus_2.TGCAATCTTCTGGAGGAG	regenerative_stromal_cells
Uterus_2.GGCTGCGCGAATTTCATA	regenerative_stromal_cells
Uterus_2.TATTGTTGCAATTAAGGG	regenerative_stromal_cells
Uterus_2.ATCTCTGGGCGAAATAAA	regenerative_stromal_cells
Uterus_2.GCTCAAATGGCGGAATTA	regenerative_stromal_cells
Uterus_2.GCGTCCGCAGGACGTGGC	regenerative_stromal_cells
Uterus_2.TTTAGGTAGCATATGCTT	regenerative_stromal_cells
Uterus_2.TAGCATAGTTTAGAGGAG	regenerative_stromal_cells
Uterus_2.CCGACGGAGGAGGCTGTG	regenerative_stromal_cells
Uterus_2.AACGCCTACTTCGCGTCC	regenerative_stromal_cells
Uterus_2.AGTTTAAAGCGGCCAGAC	regenerative_stromal_cells
Uterus_2.CCATCTAACCTACTGAAA	regenerative_stromal_cells
Uterus_2.TGCAATGTCCCGGCCCTC	regenerative_stromal_cells
Uterus_2.CAACAACGAGTAACCTGA	regenerative_stromal_cells
Uterus_2.ATCAACATACAGGTCGGT	regenerative_stromal_cells
Uterus_2.ACAATATATGTAGCCCTC	regenerative_stromal_cells
Uterus_2.TGATCACATCCCCTGAAA	regenerative_stromal_cells
Uterus_2.TCAAAGGTGGTAATTCCA	regenerative_stromal_cells
Uterus_2.TCTACCCACAAGCGCTTG	regenerative_stromal_cells
Uterus_2.CCGACGCCTAGATGCAAT	regenerative_stromal_cells
Uterus_2.CTCCATTGCGGACACAAG	regenerative_stromal_cells
Uterus_2.GCGTCCAACGCCATTCCA	regenerative_stromal_cells
Uterus_2.TGTGCGTCGGGTCCATCT	regenerative_stromal_cells
Uterus_2.TGCAATTTCCGCCATCCC	regenerative_stromal_cells
Uterus_2.ACAATACGTATTTGCAAT	regenerative_stromal_cells
Uterus_2.ACTTATTGATCAAAAGTT	regenerative_stromal_cells
Uterus_2.AACCTACTGAAATAGTCG	regenerative_stromal_cells
Uterus_2.AGCGAGGAGGAGTGAAGC	regenerative_stromal_cells
Uterus_2.GTCGGTATGGCGAAGTAC	regenerative_stromal_cells
Uterus_2.AGCGAGCCTTTCCCTAGA	regenerative_stromal_cells
Uterus_2.AGGACTTCTACCCACAAG	regenerative_stromal_cells
Uterus_2.ATTCCATCGTAAGCTCAA	regenerative_stromal_cells
Uterus_2.CATGATCGCTTGTTCCGC	regenerative_stromal_cells
Uterus_2.GAGGAGTCGTAATGGATG	regenerative_stromal_cells
Uterus_2.CAACAAGTAATGGTCGGT	regenerative_stromal_cells
Uterus_2.ACCTGACCATCTATTTGC	regenerative_stromal_cells
Uterus_2.CCATCTGTAATGGGACAT	regenerative_stromal_cells
Uterus_2.GAACGCTCAAAGTACTTC	regenerative_stromal_cells
Uterus_2.TGAAGCACGAGCGTAATG	regenerative_stromal_cells
Uterus_2.ACGTTGGTCGGTACACCC	regenerative_stromal_cells
Uterus_2.ATGCTTCAACAAGCTGTG	regenerative_stromal_cells
Uterus_2.CCGCTAAGTTTAACCTGA	regenerative_stromal_cells
Uterus_2.GAGATCGGGCGAGGCTGC	regenerative_stromal_cells
Uterus_2.CGCTTGCTGAAAGCCTAG	regenerative_stromal_cells
Uterus_2.TCTACCTACTTCCTGAAA	regenerative_stromal_cells
Uterus_2.CTCCATTATGTAACTTAT	regenerative_stromal_cells
Uterus_2.GGTACAAGGACTATCTCT	regenerative_stromal_cells
Uterus_2.AACCTAACACCCCATCCC	regenerative_stromal_cells
Uterus_2.CCATCTGGGTTTATGGCG	regenerative_stromal_cells
Uterus_2.CGCACCGTAATGACACCC	regenerative_stromal_cells
Uterus_2.ATACAGGCCTAGGCAGGA	regenerative_stromal_cells
Uterus_2.AAGCGGGGCTGCTCACTT	regenerative_stromal_cells
Uterus_2.TAGCATCGTGGCGCGAAT	regenerative_stromal_cells
Uterus_2.GATCTTAACCTAGAACGC	regenerative_stromal_cells
Uterus_2.CGCTTGTCTACCTTCATA	regenerative_stromal_cells
Uterus_2.AAGCGGAGGGTCACCTGA	regenerative_stromal_cells
Uterus_2.GCGTCCATCTCTATCTCT	regenerative_stromal_cells
Uterus_2.CGCTTGCGTGGCAAGTAC	regenerative_stromal_cells
Uterus_2.CCTTTCGCGTCCAGGACT	regenerative_stromal_cells
Uterus_2.CCGCTAGCTGTGCTTCTG	regenerative_stromal_cells
Uterus_2.CGCTTGACAATAACGAGC	regenerative_stromal_cells
Uterus_2.GCCCTCATGGCGCCTAGA	regenerative_stromal_cells
Uterus_2.TCAAAGTAGCATCGAGTA	regenerative_stromal_cells
Uterus_2.CCATCTAAAACGCAAAGT	regenerative_stromal_cells
Uterus_2.GTTGCCCTGAAAGTTGCC	regenerative_stromal_cells
Uterus_2.AGGACTGAATTATGTGCG	regenerative_stromal_cells
Uterus_2.TCGTAAGTCCCGCCTTTC	regenerative_stromal_cells
Uterus_2.ACACCCCGTGGCAAGCGG	regenerative_stromal_cells
Uterus_2.TCTACCTTTAGGCTCCAT	regenerative_stromal_cells
Uterus_2.AACCTACATGATGCTCAA	regenerative_stromal_cells
Uterus_2.CCAGACAGGACTCTTCTG	regenerative_stromal_cells
Uterus_2.TTTAGGATGCTTTCACTT	regenerative_stromal_cells
Uterus_2.AGGGTCGAGATCCGTGGC	regenerative_stromal_cells
Uterus_2.GGTACAGAACGCAAGCGG	regenerative_stromal_cells
Uterus_2.GCGAATCCTAGAATCTCT	regenerative_stromal_cells
Uterus_2.ACAATAAGGACTGGTACA	regenerative_stromal_cells
Uterus_2.GAATTACGTATTGCAGGA	regenerative_stromal_cells
Uterus_2.CTGTGTTTAACTCTGTGT	regenerative_stromal_cells
Uterus_2.AGGGTCCGCACCATACAG	regenerative_stromal_cells
Uterus_2.ACACCCCGTATTGCCCTC	regenerative_stromal_cells
Uterus_2.CCATCTACGAGCGTCCCG	regenerative_stromal_cells
[truncated: 1,758 more rows]
