# Supplementary material for: Digital Cell Atlas of Mouse Uterus: From Regenerative Stage to Maturational Stage
Source: Front Genet. 2022 May 20;13:847646. doi: 10.3389/fgene.2022.847646 (PMC9163836; doi:10.3389/fgene.2022.847646)
Supplement: Supplementary file 7 [file Table5.XLSX]

## Sheet: c0 macrophage
Table S5: Representative genes of each immune cell cluster
	p_val	avg_logFC	pct.1	pct.2	p_val_adj
Ccl8	4.39412e-38	2.8311	0.49	0.07	3.77455e-34
Selenop	3.70816e-71	2.44237	0.871	0.22	3.18531e-67
C1qc	1.461e-87	2.18356	0.955	0.184	1.255e-83
C1qa	3.36923e-89	2.16746	0.955	0.184	2.89417e-85
Apoe	3.25899e-78	2.16444	1	0.551	2.79948e-74
Pf4	1.19544e-45	2.11666	0.48	0.029	1.02688e-41
Tmsb10	8.80296e-55	-1.56895	0.634	0.932	7.56174e-51
Fcrls	3.68894e-46	1.92768	0.45	0.016	3.1688e-42
C1qb	1.90434e-81	1.91924	0.98	0.236	1.63583e-77
Adgre1	2.62753e-43	1.76271	0.465	0.027	2.25704e-39
Ms4a7	1.02111e-52	1.74724	0.653	0.075	8.7713e-49
Ccl12	6.74524e-34	1.74558	0.381	0.025	5.79416e-30
Mrc1	1.31992e-31	1.67789	0.356	0.025	1.13381e-27
Ccl7	6.98452e-18	1.65868	0.515	0.249	5.9997e-14
Maf	2.27212e-34	1.64575	0.49	0.077	1.95175e-30
Stab1	1.8944e-32	1.63282	0.351	0.02	1.62729e-28
Pltp	8.10577e-41	1.60593	0.629	0.118	6.96286e-37
Trem2	2.39846e-35	1.56505	0.47	0.057	2.06028e-31
C3ar1	9.64418e-33	1.35693	0.47	0.066	8.28435e-29
Rhob	5.83131e-22	1.35031	0.421	0.102	5.0091e-18
Ccl3	1.49887e-33	1.31095	0.708	0.234	1.28753e-29
Ctsb	2.03802e-58	1.2853	0.98	0.615	1.75066e-54
Ctsd	4.6705e-37	1.27932	0.837	0.435	4.01196e-33
Wfdc17	1.73259e-26	1.22682	0.639	0.234	1.48829e-22
Gas6	2.77194e-18	1.22406	0.287	0.048	2.38109e-14
Rpl13	2.7717e-28	-0.646466	0.901	0.98	2.38089e-24
Klf2	1.3699e-22	1.2131	0.396	0.079	1.17674e-18
Cbr2	1.96165e-13	1.1911	0.257	0.057	1.68506e-09
Sub1	3.5968e-24	-1.2402	0.356	0.703	3.08965e-20
Itm2b	6.41931e-42	1.16484	0.921	0.68	5.51419e-38
Csf1r	1.04109e-28	1.15862	0.559	0.132	8.94295e-25
Vps37b	2.56778e-22	-2.16011	0.045	0.415	2.20572e-18
Dab2	1.09747e-19	1.14821	0.366	0.082	9.42726e-16
Hexa	4.15428e-22	1.13127	0.5	0.147	3.56852e-18
Lyz2	2.67659e-48	1.13072	0.99	0.524	2.29919e-44
Grn	9.53298e-36	1.10783	0.752	0.24	8.18883e-32
Cd7	1.17357e-21	-2.31386	0.01	0.367	1.0081e-17
Glul	8.52549e-17	1.10191	0.267	0.043	7.32339e-13
Ccl2	9.48044e-17	1.08371	0.475	0.186	8.1437e-13
Rpl18a	5.3625e-21	-0.541221	0.946	0.973	4.60639e-17
Gm15427	5.52099e-21	-1.12047	0.436	0.707	4.74253e-17
Ctsc	7.02746e-22	1.04414	0.653	0.304	6.03659e-18
Trf	9.20202e-21	1.03618	0.51	0.156	7.90454e-17
Crip1	2.09786e-20	-1.14583	0.381	0.701	1.80206e-16
Rgs10	7.6567e-19	1.021	0.406	0.104	6.5771e-15
Tmem176b	2.19579e-24	1.01415	0.639	0.22	1.88618e-20
Nkg7	2.8712e-19	-2.09775	0.04	0.372	2.46636e-15
Ehd4	1.71881e-14	1.00634	0.297	0.073	1.47646e-10
Actg1	7.91724e-19	-0.938145	0.51	0.744	6.80091e-15
Ccl4	1.8269e-20	0.997644	0.703	0.333	1.56931e-16
Xcl1	1.76408e-18	-2.32176	0.015	0.329	1.51534e-14
Rps18	2.36577e-18	-0.803386	0.614	0.807	2.03219e-14
Dusp5	2.66995e-18	-1.68303	0.025	0.338	2.29349e-14
Tmem106a	5.42584e-14	0.993724	0.257	0.052	4.66079e-10
Ms4a4b	2.99536e-18	-1.96477	0.01	0.317	2.57302e-14
Rps6	4.16702e-18	-1.037	0.386	0.655	3.57947e-14
Rplp0	5.01874e-18	-0.635375	0.703	0.866	4.3111e-14
Sirpa	1.26611e-16	0.987025	0.332	0.075	1.08759e-12
Ctsh	2.80007e-22	0.98616	0.673	0.286	2.40526e-18
Snx2	1.43881e-11	0.9646	0.307	0.102	1.23593e-07
Cd68	4.95264e-21	0.957454	0.639	0.256	4.25432e-17
Bhlhe40	7.51181e-17	-1.38894	0.074	0.392	6.45265e-13
Unc93b1	7.1505e-16	0.948658	0.505	0.202	6.14228e-12
Fcgr2b	1.37706e-16	0.931012	0.411	0.122	1.18289e-12
Srgn	1.03008e-16	-0.813271	0.604	0.789	8.84842e-13
Lipa	5.13505e-15	0.915346	0.302	0.068	4.41101e-11
Blvrb	4.02257e-17	0.895871	0.302	0.054	3.45539e-13
S100a11	1.62251e-16	-1.18198	0.198	0.515	1.39373e-12
Cytip	3.3819e-16	-1.57282	0.03	0.317	2.90505e-12
Igf1	2.24304e-13	0.895723	0.282	0.068	1.92677e-09
Crem	4.05962e-16	-1.60106	0.069	0.367	3.48721e-12
Lamp1	5.11483e-18	0.891082	0.589	0.256	4.39364e-14
Abhd12	1.67185e-12	0.881377	0.267	0.066	1.43612e-08
Ctsa	2.43037e-17	0.86277	0.535	0.206	2.08769e-13
Marcks	1.30095e-13	0.855438	0.361	0.109	1.11751e-09
Gm11361	3.70875e-15	-1.16953	0.233	0.515	3.18582e-11
Plac8	4.54993e-15	-1.61174	0.079	0.365	3.90839e-11
Cd63	3.37053e-20	0.853297	0.772	0.467	2.89529e-16
Serinc3	7.03976e-16	0.851405	0.634	0.331	6.04715e-12
Il2rb	1.24575e-14	-1.80355	0.035	0.299	1.0701e-10
Jun	5.22137e-13	0.841299	0.574	0.293	4.48516e-09
Hexb	1.0213e-14	0.82832	0.48	0.186	8.77299e-11
Sh2d2a	2.05945e-14	-1.74003	0.015	0.268	1.76907e-10
Eef1a1	2.59823e-14	-0.67184	0.564	0.782	2.23188e-10
Gm13588	2.94377e-14	-1.45592	0.02	0.272	2.5287e-10
Aif1	5.72455e-16	0.828099	0.535	0.209	4.91739e-12
Rpl4	4.4929e-14	-0.663291	0.599	0.766	3.8594e-10
Lst1	4.37304e-14	0.824307	0.426	0.143	3.75644e-10
Fxyd5	6.20141e-14	-0.833313	0.302	0.594	5.32701e-10
Anxa2	6.76507e-14	-1.0003	0.272	0.535	5.81119e-10
Hspa1a	8.11472e-19	0.822588	0.713	0.367	6.97054e-15
Tmem176a	3.15341e-13	0.819333	0.436	0.163	2.70878e-09
Lpl	1.26519e-13	0.797198	0.307	0.075	1.0868e-09
Fcgrt	5.63209e-10	0.791392	0.272	0.088	4.83796e-06
Rps14	2.02333e-13	-0.414295	0.906	0.957	1.73804e-09
Mafb	3.1872e-12	0.758529	0.337	0.104	2.73781e-08
Gm10736	2.5959e-13	-0.817796	0.411	0.649	2.22988e-09
Arrb2	4.87728e-08	0.757999	0.262	0.098	0.000418958
Rps27	3.34005e-13	-0.450018	0.921	0.98	2.8691e-09
Timp2	1.4107e-11	0.757975	0.287	0.079	1.21179e-07
Tlr2	3.43486e-12	0.748032	0.292	0.077	2.95054e-08
Rpl3	9.4894e-13	-0.614318	0.594	0.776	8.15139e-09
Rpl23a	1.03467e-12	-0.546246	0.644	0.812	8.88782e-09
Cd52	1.05466e-12	-0.546898	0.604	0.81	9.05954e-09
Lgmn	4.58837e-16	0.745659	0.634	0.295	3.94141e-12
Ctsz	3.78039e-16	0.726586	0.683	0.358	3.24735e-12
Rpl32	3.04263e-12	-0.466891	0.901	0.934	2.61362e-08
Ier3	1.48394e-10	0.724398	0.545	0.279	1.2747e-06
Hes1	9.81604e-07	0.716689	0.267	0.116	0.00843198
Fcgr1	7.10188e-13	0.712547	0.332	0.098	6.10052e-09
Pabpc1	4.59262e-12	-0.726354	0.416	0.649	3.94506e-08
S100a10	4.86642e-12	-0.943719	0.203	0.46	4.18025e-08
AW112010	1.09202e-11	-1.43831	0.223	0.451	9.38047e-08
Fcgr3	7.96793e-10	0.709415	0.381	0.156	6.84445e-06
Gm6377	1.39643e-09	0.702495	0.327	0.122	1.19953e-05
Rpl41	1.56671e-11	-0.3542	0.955	0.966	1.34581e-07
Rps15a	4.82991e-11	-0.548513	0.644	0.807	4.14889e-07
Rps6-ps4	5.1736e-11	-1.10289	0.198	0.417	4.44412e-07
Rtn4	1.10064e-08	0.70171	0.337	0.138	9.45454e-05
Rps7	6.07932e-11	-0.555218	0.703	0.837	5.22213e-07
Rpl37	8.68008e-11	-0.449483	0.787	0.88	7.45618e-07
Ctss	2.6024e-21	0.700964	0.921	0.503	2.23546e-17
Ctsl	3.67785e-10	0.697079	0.49	0.245	3.15927e-06
S100a6	1.37269e-10	-0.857867	0.277	0.499	1.17914e-06
Cfp	4.78604e-08	0.696369	0.342	0.156	0.000411121
Rps19	2.10781e-10	-0.412728	0.837	0.914	1.81061e-06
Shisa5	2.13447e-10	-0.907605	0.277	0.497	1.83351e-06
Gm5805	2.27272e-10	-0.902104	0.257	0.472	1.95227e-06
Axl	3.95388e-10	0.69305	0.287	0.093	3.39638e-06
Akr1a1	1.38134e-14	0.678407	0.624	0.315	1.18657e-10
Snx5	5.27013e-08	0.673612	0.376	0.177	0.000452704
Ly86	4.44898e-12	0.670044	0.396	0.138	3.82168e-08
Nr4a2	8.21352e-10	-1.01965	0.064	0.279	7.05542e-06
Lgals3bp	1.16197e-10	0.665375	0.46	0.213	9.98134e-07
Bst2	2.83405e-12	0.657935	0.51	0.245	2.43445e-08
Rpl35	1.29915e-09	-0.486466	0.663	0.782	1.11597e-05
Pld4	5.89935e-11	0.655667	0.406	0.156	5.06754e-07
Uba52	1.57049e-09	-0.888506	0.243	0.451	1.34905e-05
Rpsa	1.6576e-09	-0.544831	0.55	0.744	1.42388e-05
Ier5	2.25549e-08	0.641216	0.312	0.125	0.000193746
Gm11478	2.73999e-09	-0.967039	0.158	0.37	2.35365e-05
Ccl5	2.9996e-09	-1.81939	0.134	0.331	2.57665e-05
Rps16-ps2	3.07585e-09	-0.760256	0.327	0.526	2.64216e-05
Rpl19	3.28647e-09	-0.556974	0.525	0.687	2.82307e-05
Rps2	3.42907e-09	-0.43089	0.698	0.819	2.94557e-05
Rps16	4.55352e-09	-0.507917	0.634	0.794	3.91147e-05
Lsp1	4.61721e-09	-0.895795	0.223	0.447	3.96618e-05
Creg1	5.42785e-08	0.627542	0.317	0.134	0.000466252
Cybb	1.14093e-09	0.622333	0.48	0.236	9.8006e-06
Selplg	7.65335e-09	-0.994532	0.129	0.331	6.57423e-05
Gm15536	8.7367e-09	-0.761344	0.307	0.492	7.50483e-05
Tmem256	1.28019e-10	0.613974	0.342	0.118	1.09968e-06
Rpl3-ps1	1.19435e-08	-0.924322	0.178	0.379	0.000102594
Gm2000	1.23299e-08	-0.619112	0.455	0.619	0.000105914
Fosl2	1.28967e-08	-1.07754	0.089	0.277	0.000110783
Rps27rt	1.80948e-08	-0.957647	0.139	0.333	0.000155434
Rpl36	2.07065e-08	-0.378094	0.713	0.834	0.000177869
Rnase4	7.89225e-08	0.598045	0.366	0.17	0.000677944
Tuba1b	1.61796e-06	0.578897	0.386	0.211	0.0138982
Stat3	2.67594e-08	-1.11765	0.104	0.286	0.000229863
Pim1	2.95428e-08	-0.865321	0.267	0.451	0.000253773
Hspa1b	7.65196e-09	0.57398	0.312	0.118	6.57303e-05
Clta	1.05285e-09	0.56805	0.564	0.317	9.04398e-06
Rps23	4.8593e-08	-0.368077	0.738	0.846	0.000417414
Mpeg1	4.36915e-07	0.567286	0.441	0.249	0.0037531
Slc3a2	4.95113e-08	-0.777383	0.272	0.456	0.000425302
Ftl1	8.02964e-23	0.557297	0.985	0.862	6.89746e-19
Ifi207	4.16607e-07	0.554771	0.262	0.102	0.00357865
Nfkbiz	6.02114e-08	0.553209	0.287	0.111	0.000517216
Btg1	6.03104e-08	-0.828345	0.178	0.372	0.000518066
Rpl37rt	7.30161e-08	-0.783225	0.203	0.39	0.000627208
Eif1	7.56144e-08	-0.374042	0.723	0.839	0.000649527
Atf3	1.75333e-06	0.522134	0.46	0.274	0.0150611
Rps3a1	8.51128e-08	-0.464071	0.688	0.785	0.000731119
Klf6	4.71834e-05	0.510537	0.48	0.338	0.405305
Sat1	3.40071e-08	0.510455	0.609	0.374	0.000292121
Bcl2a1b	5.08057e-06	0.504474	0.302	0.145	0.0436421
Cd81	3.71208e-05	0.499635	0.257	0.125	0.318868
Lamp2	3.33659e-07	0.49651	0.351	0.163	0.00286613
Rps13-ps2	1.60511e-07	-0.842757	0.129	0.306	0.00137879
Egr1	1.5713e-05	0.482704	0.297	0.147	0.134975
Asah1	6.06372e-07	0.481524	0.292	0.122	0.00520874
Ccrl2	1.19679e-05	0.480436	0.287	0.134	0.102804
Litaf	4.77212e-07	-0.670857	0.322	0.499	0.00409925
H2-Q6	5.10068e-07	-0.834482	0.099	0.27	0.00438148
H3f3b	5.86548e-07	-0.325126	0.876	0.927	0.00503845
Anxa5	1.36766e-06	0.473031	0.52	0.308	0.0117482
Rpl27a	6.60267e-07	-0.55577	0.416	0.585	0.00567169
Prdx6	6.76538e-07	-0.78496	0.134	0.311	0.00581147
Ifngr1	6.83788e-07	-0.948357	0.178	0.347	0.00587374
Hilpda	7.40742e-07	-1.08519	0.094	0.252	0.00636298
Gm10076	7.75656e-07	-0.68021	0.257	0.426	0.00666289
Eef2	9.54195e-07	-0.515502	0.515	0.655	0.00819653
mt-Nd1	1.11525e-13	0.459786	0.926	0.794	9.57998e-10
Rpl18-ps1	1.00971e-06	-0.823388	0.094	0.252	0.0086734
Il2rg	1.12248e-06	-0.814905	0.139	0.308	0.00964209
Pld3	0.000180404	0.454195	0.257	0.138	1
Mt1	6.43498e-06	0.453582	0.51	0.333	0.0552764
Rab14	3.8176e-06	0.451098	0.322	0.159	0.0327932
Gpx1	2.73168e-09	0.441344	0.847	0.626	2.34651e-05
Rpl10a-ps1	1.76333e-06	-0.743431	0.139	0.306	0.015147
Gm5905	1.78622e-06	-0.727532	0.173	0.338	0.0153436
Ucp2	2.43137e-06	0.434217	0.55	0.356	0.0208855
Hint1	6.89605e-05	0.431801	0.47	0.315	0.592371
Irf8	2.73747e-06	-1.03677	0.238	0.379	0.0235149
Gm13436	2.89363e-06	-0.7508	0.114	0.27	0.0248563
Rps11	3.15452e-06	-0.348155	0.792	0.871	0.0270974
Il1b	3.24408e-06	-1.29729	0.203	0.356	0.0278667
Hsbp1	0.000276228	0.428909	0.272	0.147	1
Ifi27l2a	7.07008e-09	0.427057	0.668	0.392	6.0732e-05
Rrbp1	9.83422e-05	0.427053	0.371	0.227	0.84476
Sdc3	1.50242e-06	0.426368	0.292	0.125	0.0129058
Rps11-ps1	7.0859e-06	-0.770762	0.129	0.279	0.0608679
Cnbp	7.78922e-06	-0.506686	0.351	0.506	0.0669094
Myl12a	8.24782e-06	-0.536645	0.297	0.463	0.0708488
Rpl34	8.88932e-06	-0.353324	0.609	0.764	0.0763592
Ctla2a	1.0131e-05	-0.616965	0.262	0.424	0.0870254
Ighm	0.000390112	0.421504	0.307	0.177	1
Coro1a	1.366e-05	-0.562864	0.327	0.481	0.11734
Rpl9	1.41851e-05	-0.425336	0.505	0.63	0.12185
Snx3	0.000404516	0.405117	0.406	0.268	1
Ms4a6c	2.59847e-08	0.40426	0.559	0.297	0.000223209
Rps23-ps1	1.64976e-05	-0.720951	0.173	0.315	0.141714
Gm9843	1.85698e-05	-0.629756	0.282	0.417	0.159515
Rgs1	1.86825e-05	-0.545301	0.361	0.524	0.160483
Spi1	3.43328e-05	0.40368	0.332	0.175	0.294919
Igkc	2.70541e-05	-0.434348	0.401	0.567	0.232395
Ninj1	2.76672e-05	0.400299	0.381	0.211	0.237661
Tmem50a	2.58454e-05	0.395322	0.401	0.231	0.222012
mt-Rnr2	3.07517e-05	0.387236	0.911	0.846	0.264157
Rpl14	3.51339e-05	-0.351998	0.708	0.791	0.3018
Tpm4	3.52989e-05	-0.66216	0.183	0.32	0.303218
Plin2	6.36705e-06	0.386869	0.49	0.288	0.054693
Rpl14-ps1	4.50016e-05	-0.721925	0.119	0.252	0.386564
Rpl8	4.55768e-05	-0.345983	0.653	0.739	0.391505
Vim	4.69193e-05	-0.612604	0.302	0.435	0.403037
Atp6v1g1	0.000885915	0.386564	0.302	0.181	1
Gltscr2	5.46078e-05	-0.567698	0.129	0.263	0.469081
Rpl15	5.57385e-05	-0.423017	0.396	0.531	0.478794
Spp1	6.06872e-05	-0.976239	0.144	0.277	0.521303
Itgb2	6.2621e-05	-0.61194	0.134	0.268	0.537915
Gnai2	1.42535e-05	0.38639	0.51	0.322	0.122438
Gm7808	7.43293e-05	-0.601123	0.183	0.32	0.638488
Rps15	8.3247e-05	-0.409706	0.614	0.703	0.715092
Rps4x	8.41665e-05	-0.404622	0.465	0.601	0.72299
Rps3	8.68269e-05	-0.330235	0.723	0.796	0.745843
Tnfaip3	9.28011e-05	-0.716467	0.173	0.299	0.797161
Gas5	9.31652e-05	-0.456314	0.347	0.492	0.800289
Ccr2	9.7585e-05	-0.370781	0.124	0.279	0.838255
Ms4a6d	2.35995e-06	0.374104	0.257	0.102	0.020272
Vamp8	0.000203561	0.369902	0.371	0.224	1
Rpl10a	0.000115305	-0.493977	0.381	0.492	0.99047
Zyx	0.000143553	-0.556006	0.129	0.259	1
Npm1	0.000149449	-0.492613	0.332	0.46	1
Atpif1	0.0157657	0.368239	0.376	0.281	1
H2afz	0.000188858	-0.549437	0.411	0.51	1
Fcer1g	9.32481e-08	0.367428	0.881	0.766	0.000801001
Fau	0.000202937	-0.277015	0.629	0.746	1
Psap	1.01999e-07	0.360054	0.817	0.533	0.00087617
Col6a2	0.000228478	-0.487066	0.292	0.42	1
Ptprc	0.000249284	-0.504641	0.193	0.327	1
Rgs2	0.000256808	-0.496894	0.386	0.51	1
Ptms	0.0040115	0.359984	0.312	0.206	1
Rps27a	0.00030214	-0.299071	0.604	0.728	1
Plbd1	0.000340617	-0.630011	0.134	0.252	1
Rpl27	0.000343396	-0.332048	0.574	0.662	1
Gm10288	0.000371895	-0.609981	0.158	0.274	1
Ddx5	0.000381706	-0.327572	0.579	0.671	1
Gadd45b	0.000714948	0.354403	0.322	0.195	1
Brk1	0.000426738	0.351502	0.347	0.202	1
Srp14	0.00504557	0.34864	0.277	0.177	1
Cxcl2	9.68898e-08	0.345499	0.525	0.283	0.000832284
Rpl17	0.000467471	-0.401671	0.569	0.633	1
mt-Nd4	1.16666e-07	0.344475	0.861	0.73	0.00100216
Ube2b	0.00057769	-0.637124	0.158	0.268	1
Ly6a	0.006995	0.344455	0.257	0.168	1
Psma2	0.000611609	-0.539619	0.193	0.308	1
Prdx1	1.43802e-07	0.337513	0.639	0.449	0.00123526
Rnaset2a	0.00210223	0.332223	0.406	0.279	1
Calr	0.000109808	0.327744	0.495	0.317	0.94325
Gm4149	0.000843892	-0.515919	0.173	0.286	1
Rps28	0.000867439	-0.253435	0.698	0.78	1
Cops9	0.00613714	0.315354	0.351	0.245	1
Ccl9	0.00290632	0.309731	0.292	0.181	1
Prkar1a	0.00108066	-0.5594	0.158	0.265	1
Arf1	0.00121394	-0.504671	0.208	0.311	1
Rps27l	0.000600173	0.308452	0.475	0.331	1
Cxcl16	0.000704056	0.307098	0.342	0.204	1
Tmed5	0.00143945	-0.546185	0.153	0.254	1
Rpl7	0.00146652	-0.26749	0.688	0.735	1
Ldha	0.00182396	-0.437753	0.361	0.444	1
Oaz1	0.00190252	-0.283878	0.55	0.644	1
Myl6	0.00191567	-0.365079	0.47	0.544	1
Mgp	0.00348115	0.300187	0.381	0.254	1
Gm1821	0.00225413	-0.406586	0.297	0.406	1
Rpl6	0.00226143	-0.352282	0.52	0.601	1
Tspo	0.00258547	-0.380297	0.292	0.392	1
Txn1	0.0026469	-0.460343	0.262	0.361	1
Wdr89	0.00278679	-0.465418	0.243	0.336	1
Prdx5	0.00334973	0.292981	0.371	0.252	1
Coro1b	0.0116099	0.292707	0.292	0.204	1
Eno1	0.00292908	-0.358752	0.188	0.29	1
Rpl18	0.00318156	-0.301992	0.644	0.687	1
Dbi	0.0036048	0.292651	0.376	0.259	1
Rpl10-ps3	0.00337437	-0.502483	0.208	0.295	1
Btf3	0.00338769	-0.431993	0.252	0.347	1
Clic1	0.00347736	-0.293225	0.495	0.565	1
Ccl6	0.000199081	0.289625	0.525	0.361	1
Hnrnpf	0.00359284	-0.47584	0.193	0.286	1
Ms4a6b	0.000486898	0.289294	0.282	0.154	1
Rps19-ps6	0.00376394	-0.580125	0.168	0.256	1
Ftl1-ps1	0.0677187	0.279257	0.5	0.467	1
Gpx3	0.0233349	0.277155	0.535	0.458	1
Cd47	0.00436488	-0.424742	0.243	0.34	1
Rps25	0.0045319	-0.258476	0.564	0.658	1
Gabarap	0.00930129	0.275643	0.554	0.454	1
Arhgdia	0.00137469	0.274185	0.455	0.317	1
Arpc1b	0.00538008	-0.266368	0.584	0.667	1
Rps24	0.00596866	-0.263762	0.668	0.707	1
Sh3bgrl3	0.00599581	-0.295003	0.604	0.649	1
Pfn1	0.00610153	-0.279753	0.649	0.696	1
Spcs2	0.0127826	0.273443	0.252	0.168	1
Sdcbp	0.00107862	0.273168	0.564	0.435	1
Slc25a5	0.00759869	0.271455	0.619	0.531	1
Ube2d3	0.00763473	-0.391462	0.342	0.42	1
Rps20	0.00776091	-0.25428	0.673	0.719	1
Psme2	0.00795924	-0.462789	0.223	0.302	1
Gm8797	0.00833569	-0.327901	0.297	0.399	1
Rpl22l1	0.0084516	-0.372346	0.243	0.338	1
Plek	0.00904251	-0.494281	0.257	0.329	1
Laptm4a	0.00431278	0.263605	0.446	0.322	1
Cox8a	0.0096128	-0.316232	0.426	0.497	1
Jak1	0.00971611	-0.48655	0.173	0.254	1
Eef1b2	0.0111793	-0.326353	0.248	0.333	1
Tceal9	0.0121335	0.261446	0.351	0.245	1
Ppp1ca	0.0120554	-0.400114	0.282	0.361	1
Ly6e	0.00046286	0.261351	0.767	0.685	1
Rab7b	0.00514825	0.260244	0.262	0.161	1
Cd83	0.0128829	-0.569449	0.342	0.404	1
Nr4a1	0.0136933	-0.500308	0.218	0.293	1
Sf3b1	0.0146012	-0.384426	0.178	0.256	1
Adh1	0.0146756	-0.381243	0.233	0.311	1
Rac2	0.0151579	-0.382931	0.307	0.376	1
Kctd12	0.00131616	0.259394	0.332	0.197	1
Gm9794	0.0161008	-0.482514	0.203	0.268	1
Myl12b	0.0161361	-0.37684	0.218	0.295	1
Igha	0.0168629	-0.326972	0.327	0.413	1
Eif4a1	0.0178127	-0.27823	0.411	0.481	1
Rps10	0.0186173	-0.259517	0.356	0.442	1
Cdkn1a	0.0200556	-0.536607	0.332	0.385	1
Psma7	0.0217608	-0.323159	0.297	0.367	1
Eif3h	0.0220008	-0.386729	0.193	0.265	1
Ptpn18	0.00283918	0.259087	0.391	0.259	1
Gm8430	0.0266461	-0.407721	0.188	0.256	1
Gnas	0.0281939	-0.344448	0.317	0.372	1
Serf2	0.0298072	-0.281622	0.446	0.497	1
Arhgdib	0.0299173	-0.329751	0.248	0.315	1
Eif5a	0.0366334	-0.359552	0.406	0.435	1
Atp5c1	0.0384487	-0.26197	0.238	0.306	1
Fam49b	0.0441708	-0.360631	0.223	0.279	1
Eef1g	0.0447114	-0.293146	0.262	0.322	1
Dad1	0.0448968	-0.307524	0.228	0.288	1
Col6a1	0.0546684	-0.392565	0.203	0.259	1
Rpl36a	0.0605045	-0.270748	0.485	0.51	1
Atp5d	0.0636203	-0.299504	0.282	0.34	1
Mif	0.000681333	0.25674	0.421	0.272	1
Ier2	0.0690454	-0.363621	0.282	0.327	1
Sqstm1	0.0712764	-0.282397	0.441	0.481	1
Junb	0.0768829	-0.265541	0.554	0.599	1
Hnrnpa2b1	0.0872069	-0.313999	0.277	0.32	1
Cycs	0.0939337	-0.321153	0.223	0.27	1
Rnh1	0.102443	-0.428742	0.252	0.281	1
Ppib	0.107546	-0.254602	0.228	0.277	1
Rbm39	0.119086	-0.251536	0.361	0.392	1
Taldo1	0.130616	-0.314899	0.252	0.293	1
Mbnl1	0.131463	-0.273061	0.228	0.274	1
Sri	0.146552	-0.26272	0.223	0.263	1
Pnrc1	0.152005	-0.256365	0.287	0.329	1
H2-Ab1	0.163693	-0.271633	0.802	0.576	1
Gsn	0.166581	-0.254124	0.267	0.297	1
Slc25a3	0.189541	-0.269595	0.342	0.367	1
Tpt1-ps3	0.203496	-0.294322	0.228	0.259	1
Col1a1	0.213485	-0.290312	0.297	0.329	1
H3f3a	0.234769	-0.295705	0.371	0.379	1
Dnaja1	0.270851	-0.266935	0.302	0.32	1
Aldoa	0.29787	-0.253199	0.248	0.268	1
Lgals3	0.317545	-0.334169	0.584	0.54	1

## Sheet: c1 NK
Table S5: Representative genes of each immune cell cluster
	p_val	avg_logFC	pct.1	pct.2	p_val_adj
Xcl1	1.4578e-87	3.09127	0.732	0.013	1.25225e-83
Nkg7	3.53379e-90	2.83826	0.794	0.04	3.03552e-86
Cd7	3.21129e-88	2.6883	0.778	0.029	2.7585e-84
Klra4	3.99455e-62	2.6667	0.536	0.004	3.43132e-58
Klra8	3.65007e-60	2.6466	0.515	0.002	3.13541e-56
Sh2d2a	2.05511e-71	2.51972	0.608	0.007	1.76534e-67
Il2rb	1.02496e-68	2.48966	0.644	0.031	8.80441e-65
Lyz2	1.99249e-63	-3.42593	0.206	0.871	1.71155e-59
Ms4a4b	1.77103e-74	2.46866	0.675	0.024	1.52132e-70
Apoe	1.39291e-47	-3.27231	0.371	0.831	1.19651e-43
H2-Aa	2.63708e-57	-3.24701	0.108	0.804	2.26525e-53
Ccl5	1.44711e-41	2.32807	0.603	0.125	1.24307e-37		Targeting autophagy inhibits melanoma growth by enhancing NK cells infiltration in a CCL5-dependent manner.
C1qc	1.21795e-38	-3.08961	0.031	0.597	1.04622e-34
AW112010	2.72932e-74	2.32186	0.856	0.174	2.34449e-70
Cd74	4.11778e-64	-2.96787	0.32	0.918	3.53718e-60
H2-Ab1	1.2822e-53	-2.95394	0.227	0.829	1.10141e-49
C1qb	8.82439e-38	-2.89964	0.098	0.63	7.58015e-34
Gzmb	3.37122e-33	2.21506	0.294	0	2.89588e-29
H2-Eb1	2.11564e-50	-2.89593	0.129	0.768	1.81734e-46
Ctss	1.57417e-65	-2.80076	0.108	0.862	1.35221e-61
Vps37b	2.43743e-64	2.18679	0.737	0.109	2.09376e-60
Klra13-ps	4.34301e-49	2.14014	0.443	0.007	3.73065e-45
C1qa	3.01977e-35	-2.76787	0.062	0.584	2.59398e-31
Lgmn	1.98496e-36	-2.45938	0.021	0.566	1.70508e-32
Trbc1	9.88641e-53	2.10208	0.51	0.02	8.49242e-49
Klre1	5.40928e-45	2.0066	0.392	0	4.64657e-41
Car2	3.02009e-47	1.98905	0.495	0.031	2.59426e-43
Wfdc17	2.10981e-29	-2.31843	0.031	0.503	1.81232e-25
Selenop	3.42762e-25	-2.25617	0.134	0.55	2.94432e-21
Ctsw	4.73718e-49	1.9436	0.459	0.011	4.06924e-45
Klra7	6.20421e-35	1.83476	0.325	0.004	5.32942e-31
Cd14	2.31297e-22	-2.25076	0.021	0.403	1.98684e-18
Lck	1.55736e-41	1.71735	0.371	0.002	1.33777e-37
Cst3	1.54069e-60	-2.23724	0.304	0.913	1.32346e-56
Ccl8	1.20064e-09	-2.19705	0.062	0.263	1.03135e-05
Ms4a7	1.15604e-20	-2.16772	0.01	0.363	9.93039e-17
Ptprcap	7.51282e-34	1.70602	0.335	0.011	6.45352e-30
Ms4a6c	2.22902e-33	-2.15126	0.021	0.535	1.91473e-29
Gimap6	3.81892e-32	1.65625	0.376	0.031	3.28045e-28
Lgals3	4.11357e-38	-2.08902	0.186	0.713	3.53356e-34
Irf8	1.99571e-38	1.65384	0.66	0.194	1.71432e-34
Serpinb6b	1.91498e-32	1.60828	0.32	0.009	1.64497e-28
Gimap4	2.92172e-35	1.5909	0.351	0.011	2.50976e-31
Ifi27l2a	2.04486e-35	-2.03868	0.103	0.641	1.75653e-31
Klrk1	2.50759e-30	1.56805	0.381	0.04	2.15402e-26
Crem	5.98188e-34	1.54298	0.582	0.14	5.13843e-30
Ifngr1	2.18996e-32	1.51462	0.593	0.165	1.88118e-28
Tnfrsf9	1.56106e-29	1.51328	0.278	0.004	1.34095e-25
Ets1	1.07742e-28	1.49689	0.278	0.007	9.25504e-25
Cd2	1.57681e-27	1.46662	0.268	0.007	1.35448e-23
Thy1	3.70782e-24	1.45015	0.294	0.027	3.18502e-20
Serpinb9	4.30514e-27	1.43584	0.345	0.036	3.69812e-23		抑制颗粒霉素
Fasl	3.88036e-29	1.42061	0.268	0.002	3.33323e-25
Cxcl2	2.64756e-19	-2.03204	0.108	0.468	2.27425e-15
Dgat1	1.63371e-21	1.37356	0.32	0.049	1.40336e-17
Klrd1	6.87872e-28	1.34878	0.387	0.047	5.90882e-24
Mpeg1	2.01451e-24	-2.0313	0.026	0.432	1.73047e-20
Cd83	3.28931e-28	-2.01172	0.062	0.523	2.82552e-24
Psap	1.97601e-47	-1.95957	0.222	0.795	1.6974e-43
Il1b	3.41072e-19	-1.92081	0.057	0.416	2.92981e-15
Ptpn22	9.17701e-26	1.32275	0.289	0.018	7.88305e-22		PTPN22 gene regulates natural killer cell proliferation during in vitro expansion.
Hcst	4.21165e-22	1.30477	0.345	0.056	3.61781e-18
Cd68	2.21753e-28	-1.91103	0.052	0.517	1.90486e-24
Ctsb	1.94611e-43	-1.84797	0.474	0.84	1.67171e-39
Hmgb2	1.68413e-10	1.24842	0.304	0.116	1.44667e-06
Fosl2	2.79944e-22	1.23165	0.448	0.118	2.40472e-18
Tiprl	3.17198e-21	1.2279	0.299	0.04	2.72473e-17
Gm11361	4.28522e-32	1.19831	0.722	0.298	3.681e-28
Gm11478	1.20515e-23	1.16534	0.562	0.192	1.03523e-19
Shisa5	5.50794e-28	1.16271	0.706	0.307	4.73132e-24
Grn	1.96616e-28	-1.83871	0.072	0.543	1.68893e-24
H2-Q6	2.09468e-23	1.14986	0.464	0.109	1.79933e-19
Csf1r	8.6693e-21	-1.80643	0.015	0.374	7.44693e-17
Aif1	2.19695e-23	-1.78804	0.031	0.432	1.88718e-19
Fam107b	9.40918e-19	1.12865	0.33	0.067	8.08248e-15
S100a10	1.03706e-26	1.11563	0.66	0.258	8.90833e-23
Stat3	3.15187e-15	1.09735	0.418	0.147	2.70746e-11
Cfp	6.56701e-18	-1.7215	0	0.307	5.64106e-14
Unc93b1	2.55858e-22	-1.71397	0.026	0.414	2.19782e-18
Dusp5	3.70445e-20	1.08443	0.474	0.138	3.18212e-16
H2-DMb1	1.91091e-17	-1.71262	0.015	0.327	1.64147e-13
Il2rg	1.69509e-19	1.06321	0.485	0.156	1.45608e-15
Cybb	4.73449e-21	-1.70537	0.052	0.425	4.06693e-17
Rpl3-ps1	5.95055e-18	1.05479	0.531	0.223	5.11152e-14
Ctla2a	2.75423e-21	1.02328	0.624	0.265	2.36588e-17
Rps6-ps4	3.9871e-19	1.01986	0.577	0.249	3.42492e-15
Gm13588	5.58937e-19	1.01376	0.402	0.102	4.80127e-15
Dennd4a	5.18354e-17	1.0063	0.34	0.078	4.45266e-13
Ubald2	2.11823e-13	0.999384	0.309	0.085	1.81956e-09
Alox5ap	2.0645e-24	-1.69583	0.026	0.45	1.77341e-20
Gm6377	2.35297e-15	-1.66355	0	0.267	2.0212e-11
Ctsh	3.8802e-28	-1.66095	0.077	0.55	3.33309e-24
Plbd1	2.01959e-16	-1.65078	0.01	0.303	1.73482e-12
Gm15427	1.7405e-30	0.997864	0.871	0.514	1.49509e-26
Stk17b	5.21251e-16	0.993094	0.392	0.12	4.47755e-12
Tnfaip3	1.41395e-17	0.992845	0.479	0.165	1.21458e-13
Saraf	3.7512e-15	0.985809	0.407	0.138	3.22228e-11
Pltp	1.82599e-17	-1.60857	0.046	0.379	1.56853e-13
Ifitm3	6.04283e-42	-1.59011	0.407	0.833	5.19079e-38
Jak1	4.8357e-17	0.984628	0.438	0.138	4.15387e-13
H2-Q7	2.63125e-15	0.970911	0.387	0.118	2.26024e-11
Ctsz	7.0292e-28	-1.58236	0.139	0.599	6.03808e-24
Rpl37rt	1.24469e-18	0.967644	0.562	0.232	1.06919e-14
Rps15a-ps6	2.79589e-14	0.965364	0.314	0.085	2.40167e-10
Rac2	1.29155e-18	0.964225	0.582	0.256	1.10944e-14
Tmsb10	2.97017e-47	0.95278	0.985	0.775	2.55138e-43
Rps6	2.95341e-27	0.945259	0.82	0.463	2.53698e-23
Isy1	2.72484e-11	0.94228	0.268	0.076	2.34064e-07
Zfp36l2	1.4418e-10	0.931159	0.304	0.105	1.23851e-06
Bhlhe40	9.1189e-16	0.922024	0.51	0.198	7.83314e-12
H2-DMa	1.21773e-17	-1.57004	0.026	0.35	1.04603e-13
Fcgr2b	7.19401e-17	-1.55638	0.005	0.303	6.17966e-13
Rps18	1.37834e-35	0.920884	0.938	0.664	1.18399e-31
Ctsc	2.26875e-20	-1.54519	0.16	0.523	1.94886e-16
Hmox1	9.19302e-13	-1.54127	0.052	0.307	7.8968e-09
Gm3788	1.40198e-13	0.919505	0.258	0.056	1.2043e-09
Trem2	6.86737e-14	-1.53399	0.01	0.263	5.89907e-10
Hexb	2.23936e-17	-1.52893	0.052	0.376	1.92361e-13
Rpl13a	7.16897e-13	0.910914	0.366	0.129	6.15815e-09
Rps27rt	1.71976e-12	0.902714	0.448	0.196	1.47728e-08
Mafb	6.56465e-14	-1.51394	0.005	0.252	5.63903e-10
Clec7a	1.36551e-13	-1.50703	0.015	0.267	1.17297e-09
Itgb1	6.53547e-11	0.868621	0.304	0.105	5.61397e-07
Hexa	4.3511e-17	-1.49703	0.036	0.354	3.73759e-13
Anxa2	2.11284e-17	0.861855	0.66	0.363	1.81493e-13
Spi1	6.24923e-16	-1.47782	0.021	0.312	5.36809e-12
Rpl10a-ps1	4.49066e-14	0.855357	0.448	0.169	3.85748e-10
Cenpa	1.14076e-08	0.837429	0.263	0.091	9.79916e-05
Pld4	9.50252e-17	-1.44555	0.021	0.327	8.16266e-13
Lilrb4a	6.14127e-16	-1.42892	0.103	0.421	5.27535e-12
Ier3	1.55256e-16	-1.41283	0.129	0.463	1.33365e-12
Cxcl16	3.63707e-15	-1.40411	0.041	0.336	3.12424e-11
Rgs2	5.86566e-15	0.832456	0.675	0.383	5.03861e-11
Gm10736	3.51477e-21	0.830772	0.804	0.474	3.01919e-17
Atf3	2.02429e-14	-1.38755	0.134	0.419	1.73887e-10
Ccl3	1.43935e-15	-1.38755	0.16	0.479	1.2364e-11
Lst1	7.69011e-13	-1.37146	0.052	0.31	6.6058e-09
Emb	3.03221e-08	0.825455	0.284	0.114	0.000260467
Evl	1.96243e-11	0.817467	0.253	0.062	1.68572e-07
Pabpc1	2.30535e-20	0.816298	0.784	0.486	1.98029e-16
Ccl2	2.83256e-10	-1.34661	0.119	0.345	2.43317e-06
Selplg	1.11184e-11	0.794332	0.438	0.194	9.5507e-08
Rpl14-ps1	8.29855e-10	0.791108	0.356	0.147	7.12845e-06
Uba52	1.42532e-12	0.788509	0.572	0.305	1.22435e-08
Rab7b	1.41428e-12	-1.33666	0.026	0.265	1.21486e-08
Gm8730	3.63962e-08	0.786341	0.33	0.149	0.000312644
Rps15a-ps7	2.66078e-09	0.779142	0.284	0.102	2.28561e-05
Sumo1	2.29875e-10	0.778697	0.33	0.125	1.97463e-06
Ms4a4c	2.60006e-10	-1.33638	0.041	0.252	2.23345e-06
Supt4a	1.67455e-12	0.773308	0.325	0.096	1.43843e-08
Fth1	1.85557e-58	-1.33329	0.897	0.991	1.59394e-54
C3ar1	1.45781e-13	-1.32859	0.015	0.269	1.25226e-09
Tmem176b	4.33875e-19	-1.31626	0.088	0.465	3.72699e-15
Bcl2a1b	5.35927e-12	-1.30642	0.031	0.265	4.60361e-08
Pnrc1	4.08618e-10	0.77269	0.474	0.247	3.51003e-06
Ftl1	3.21194e-49	-1.30108	0.773	0.955	2.75906e-45
Eef1a1	8.60804e-25	0.770178	0.871	0.646	7.39431e-21
Ccl7	0.000113781	-1.27731	0.258	0.365	0.977381
Ifi30	4.49349e-14	-1.26474	0.026	0.296	3.85991e-10
Ly86	8.91861e-16	-1.25686	0.015	0.307	7.66109e-12
Nr4a2	4.84308e-11	0.768741	0.376	0.14	4.16021e-07
Rpl22l1	2.39394e-11	0.762608	0.485	0.232	2.05639e-07
Rps13-ps2	1.06147e-10	0.755523	0.407	0.183	9.11802e-07
Bcl2l11	1.20505e-10	0.748919	0.258	0.069	1.03514e-06
Prkar1a	6.7583e-11	0.747297	0.397	0.16	5.80538e-07
Ccl9	2.33012e-10	-1.15836	0.062	0.283	2.00157e-06
Ccl6	1.9912e-15	-1.15324	0.191	0.508	1.71044e-11
Lamp1	1.13515e-13	-1.14112	0.16	0.448	9.75091e-10
Ptprc	9.16974e-09	0.747047	0.423	0.225	7.87681e-05
Gm4149	2.30242e-10	0.74622	0.407	0.183	1.97778e-06
Gm15536	1.33961e-13	0.742912	0.603	0.361	1.15073e-09
Rps23-ps1	9.75089e-10	0.73877	0.423	0.205	8.37602e-06
Tmem176a	8.91236e-14	-1.13247	0.052	0.334	7.65572e-10
Gm10076	2.16622e-11	0.735375	0.536	0.303	1.86079e-07
Cstb	1.54585e-13	-1.12188	0.186	0.472	1.32788e-09
Gm2000	4.55698e-19	0.734914	0.784	0.474	3.91444e-15
Rps3a2	5.05173e-07	0.732875	0.273	0.122	0.00433943
Mdh1	4.68722e-08	0.723268	0.335	0.158	0.000402632
Rpl3	8.96908e-23	0.719999	0.881	0.648	7.70444e-19
Gm13436	2.15403e-10	0.719428	0.376	0.154	1.85031e-06
Rps11-ps1	5.36871e-11	0.717403	0.402	0.158	4.61172e-07
Gm10288	2.57584e-07	0.71475	0.361	0.185	0.00221264
Rpl18-ps1	2.7756e-09	0.714132	0.34	0.143	2.38424e-05
Marcks	1.4348e-10	-1.11881	0.036	0.254	1.23249e-06
Maf	2.72372e-09	-1.09361	0.062	0.269	2.33968e-05
Prdx6	1.44834e-09	0.69879	0.412	0.187	1.24413e-05
Rgs10	1.80968e-10	-1.0827	0.046	0.265	1.55452e-06
Cnn2	4.24252e-08	0.698286	0.32	0.134	0.000364433
Rps26-ps1	5.77062e-09	0.694409	0.309	0.12	4.95696e-05
Sub1	1.54979e-16	0.691781	0.809	0.501	1.33127e-12
Gm9794	3.38802e-08	0.688942	0.381	0.189	0.000291031
Lilr4b	4.80771e-11	-1.05636	0.119	0.374	4.12982e-07
Ube2b	5.57472e-09	0.688933	0.376	0.171	4.78868e-05
Mbnl1	1.28896e-08	0.684586	0.402	0.198	0.000110722
Rhob	5.51361e-07	-1.05079	0.088	0.252	0.00473619
Hmgn2	1.69849e-05	0.684286	0.258	0.125	0.1459
Ccl4	1.46498e-10	-1.04166	0.273	0.526	1.25842e-06
Rps16-ps2	1.92152e-11	0.682178	0.634	0.39	1.65059e-07
Plin2	4.38568e-11	-1.03766	0.175	0.428	3.7673e-07
Gm5586	1.50275e-07	0.681953	0.33	0.156	0.00129087
Gm10275	5.66751e-06	0.681726	0.253	0.118	0.0486839
Rps19-ps6	2.25954e-06	0.680061	0.34	0.18	0.0194095
Mt1	5.79361e-10	-0.99334	0.227	0.459	4.97671e-06
RP23-269H21.1	2.47381e-06	0.67387	0.253	0.111	0.02125
Rpl4	6.33267e-20	0.672275	0.876	0.644	5.43976e-16
Tpm4	8.93182e-08	0.669277	0.412	0.218	0.000767243
Gpx1	2.23158e-23	-0.979732	0.459	0.797	1.91693e-19
Ninj1	2.80009e-09	-0.950403	0.113	0.33	2.40527e-05
Marcksl1	1.10446e-07	-0.950218	0.077	0.261	0.000948735
Gm6204	2.71772e-07	0.668728	0.253	0.1	0.00233452
Rpl34-ps1	5.94937e-08	0.66161	0.309	0.131	0.000511051
Gm7536	4.44322e-08	0.658545	0.33	0.143	0.000381672
Cdkn1a	3.4478e-11	-0.938554	0.18	0.45	2.96166e-07
Rps15a	2.5191e-22	0.655824	0.948	0.673	2.16391e-18
Zfp36	1.92411e-13	-0.919705	0.345	0.615	1.65281e-09
Sat1	1.51819e-10	-0.909405	0.278	0.521	1.30412e-06
S100a11	6.97513e-12	0.651331	0.603	0.334	5.99164e-08
Bst2	6.95354e-10	-0.902939	0.165	0.399	5.97309e-06
Rpl10a	5.12257e-13	0.644982	0.655	0.372	4.40029e-09
Syngr2	1.86329e-06	-0.891491	0.093	0.252	0.0160057
Rpl9-ps6	3.04425e-07	0.640547	0.284	0.12	0.00261501
Eef2	1.04556e-14	0.639193	0.794	0.532	8.98135e-11
Gnas	2.23939e-08	0.627581	0.495	0.294	0.000192364
Ctsa	6.67413e-10	-0.881188	0.139	0.383	5.73308e-06
Ppp1ca	1.35837e-08	0.625606	0.49	0.269	0.000116684
Ftl1-ps1	2.66004e-07	-0.877503	0.381	0.519	0.00228498
Rpl15	1.528e-10	0.612826	0.639	0.423	1.31255e-06
Ifi27	4.4162e-07	0.609653	0.284	0.122	0.00379352
Tpd52	6.28196e-07	-0.865313	0.103	0.272	0.0053962
Gm7808	1.69571e-08	0.600513	0.428	0.212	0.000145662
mt-Co1	6.06204e-19	0.595938	0.954	0.762	5.20729e-15
Rpl35	3.36808e-18	0.594108	0.876	0.688	2.89318e-14
Gm5805	2.13106e-08	0.591833	0.546	0.343	0.000183058
Trf	1.47242e-08	-0.859506	0.119	0.332	0.00012648
Gm15500	3.60441e-06	0.58688	0.258	0.116	0.0309619
Npc2	6.42567e-16	-0.849849	0.392	0.677	5.51965e-12
Rpl32	5.35909e-27	0.585488	0.979	0.9	4.60346e-23
Gltscr2	3.51993e-08	0.579332	0.361	0.16	0.000302362
Serbp1	2.35571e-07	0.57656	0.407	0.214	0.00202356
Rps3a1	1.15355e-15	0.576477	0.887	0.697	9.90896e-12
Hspa1a	1.54223e-08	-0.847498	0.33	0.539	0.000132478
Ctsd	2.29056e-06	-0.847029	0.5	0.588	0.0196759
Ctsl	5.64747e-08	-0.84356	0.17	0.388	0.000485118
Rpl27a	4.26247e-09	0.572598	0.675	0.47	3.66146e-05
Rpl13	2.92614e-31	0.569777	0.995	0.938	2.51356e-27
Arl6ip5	1.59016e-06	0.569721	0.304	0.143	0.0136595
Sp100	7.73637e-07	0.568073	0.258	0.107	0.00664554
Hmgb1	0.000180888	0.567988	0.278	0.163	1
Prdx1	6.4579e-09	-0.833935	0.381	0.563	5.54734e-05
Rgs1	3.19023e-08	0.566951	0.624	0.408	0.000274041
Sec11c	4.68484e-05	0.560644	0.294	0.16	0.402428
Rpl31-ps8	2.9361e-06	0.560055	0.273	0.125	0.0252211
Cnbp	1.87787e-08	0.556147	0.608	0.392	0.000161309
Col6a1	0.000258565	0.552713	0.325	0.205	1
Hilpda	3.34111e-07	0.550955	0.325	0.149	0.00287001
Srsf5	4.17085e-06	0.548137	0.381	0.218	0.0358276
Pfn1	3.24187e-11	0.546556	0.778	0.639	2.78477e-07
Gadd45b	3.74955e-07	-0.830448	0.108	0.29	0.00322087
Rpl10-ps3	5.01657e-06	0.544717	0.376	0.22	0.0430924
Rps3	6.03082e-14	0.541195	0.897	0.719	5.18048e-10
S100a6	5.90056e-07	0.538632	0.562	0.372	0.00506858
Akr1a1	8.35546e-10	-0.811461	0.253	0.481	7.17734e-06
Itm2b	7.15311e-12	-0.808404	0.691	0.784	6.14452e-08
Rpl36	2.83905e-16	0.52679	0.933	0.737	2.43875e-12
Cd63	8.19946e-11	-0.807672	0.423	0.624	7.04333e-07
Dap	9.68331e-05	0.518785	0.263	0.14	0.831796
Gm12481	6.5884e-05	0.516878	0.278	0.149	0.565944
Gas5	7.6548e-08	0.515615	0.598	0.381	0.000657547
Gm5905	2.81146e-07	0.506635	0.428	0.225	0.00241504
Rpl23a	3.14221e-14	0.504422	0.912	0.693	2.69916e-10
Atp6ap2	3.58701e-06	-0.789318	0.108	0.263	0.0308124
Rps7	3.16605e-15	0.504277	0.928	0.737	2.71964e-11
Map1lc3b	7.63445e-05	0.499193	0.459	0.303	0.655799
Wdr89	1.5767e-06	0.495318	0.433	0.252	0.0135439
Myl6	1.43761e-08	0.492348	0.655	0.463	0.00012349
Rnaset2b	0.000135409	0.492003	0.314	0.185	1
Lamp2	3.49612e-07	-0.786316	0.098	0.276	0.00300317
Sdcbp	1.07921e-08	-0.773385	0.351	0.53	9.27044e-05
Rpsa	6.52979e-10	0.474079	0.794	0.635	5.60909e-06
Npm1	0.000476821	0.468489	0.505	0.383	1
Fcgr3	3.09176e-06	-0.7629	0.113	0.276	0.0265582
Rpl6	1.98845e-07	0.468274	0.696	0.523	0.00170807
Rap1b	1.64856e-07	-0.758537	0.191	0.388	0.00141611
Igkc	2.7882e-06	0.464978	0.655	0.454	0.0239507
Mcl1	3.11641e-08	-0.741809	0.124	0.339	0.0002677
Atp5a1	0.000180521	0.463161	0.443	0.307	1
Myl12a	2.04444e-05	0.459893	0.526	0.361	0.175617
Ddx5	3.80654e-09	0.456531	0.784	0.581	3.26982e-05
Lgals1	1.47105e-10	0.4562	0.887	0.706	1.26364e-06
Atox1	1.40678e-07	-0.72983	0.34	0.51	0.00120842
Eif3h	3.27759e-05	0.454608	0.351	0.196	0.281545
Ucp2	4.70728e-09	-0.718825	0.253	0.488	4.04355e-05
Atp5d	0.000340584	0.449564	0.418	0.281	1
Rps20	1.88026e-07	0.447679	0.799	0.664	0.00161514
Ndufb11	0.000734058	0.442906	0.253	0.143	1
Rpl37	2.20655e-13	0.440526	0.933	0.815	1.89542e-09
Actg1	5.93276e-09	0.439783	0.789	0.619	5.09624e-05
Rpl36a	2.22181e-05	0.438727	0.603	0.459	0.190853
Ifitm2	1.53009e-08	-0.714437	0.273	0.488	0.000131435
Prdx5	8.2504e-05	-0.673655	0.196	0.33	0.708709
Taldo1	4.68788e-06	-0.670333	0.165	0.33	0.0402689
Rps27l	9.55519e-07	-0.656848	0.247	0.432	0.0082079
Cd47	1.33291e-05	0.437964	0.428	0.258	0.114497
Picalm	3.49638e-05	-0.638021	0.119	0.265	0.300339
Rps2	2.1288e-09	0.43701	0.876	0.739	1.82864e-05
Emp3	3.04712e-06	-0.618094	0.201	0.381	0.0261747
Rplp0	4.58085e-11	0.427522	0.892	0.782	3.93495e-07
Igha	0.000142847	0.426524	0.49	0.341	1
Dnaja1	0.00174904	0.422361	0.392	0.281	1
Rpl41	4.1643e-19	0.420219	0.99	0.951	3.57714e-15
Ptms	0.000292077	-0.607206	0.149	0.278	1
Gm14586	0.00020336	0.419758	0.309	0.178	1
Rps10	2.43767e-06	0.419637	0.557	0.354	0.0209396
Anxa5	1.45559e-05	-0.600512	0.258	0.425	0.125035
Col1a1	0.012982	0.418548	0.376	0.294	1
Col6a2	0.000420809	0.417104	0.474	0.339	1
mt-Nd5	0.00158367	0.416302	0.454	0.341	1
Plek	3.66419e-06	-0.586837	0.18	0.361	0.0314754
Gpi1	0.000556361	0.413353	0.284	0.171	1
Gnai2	8.02051e-05	-0.549282	0.284	0.423	0.688962
Gpx4	0.00262327	0.409198	0.314	0.205	1
Ndufa4	0.00136529	0.408811	0.428	0.305	1
Rnh1	2.47167e-05	-0.531942	0.155	0.323	0.212317
Gm9843	3.59953e-05	0.408205	0.49	0.325	0.3092
Rps15	1.46063e-06	0.405507	0.789	0.626	0.0125468
Arhgdib	0.00479482	0.404974	0.361	0.265	1
Cd52	5.47419e-09	0.400513	0.851	0.699	4.70233e-05
Slfn2	0.00102555	-0.512266	0.155	0.278	1
Rpl8	3.15428e-07	0.400466	0.799	0.675	0.00270953
Mgp	0.00030796	-0.511854	0.196	0.336	1
Kctd12	7.59421e-05	-0.499197	0.134	0.285	0.652343
Sf3b1	0.000225678	0.399124	0.325	0.192	1
Gdi2	6.43339e-05	-0.498687	0.191	0.352	0.552628
Capza2	0.000690526	-0.498104	0.242	0.365	1
Rps16	1.35053e-06	0.398852	0.82	0.71	0.011601
Rpl37a	1.87247e-12	0.398651	0.923	0.793	1.60846e-08
Nfkbia	7.18398e-05	-0.494969	0.505	0.604	0.617104
Hnrnpf	0.0011717	0.398443	0.335	0.223	1
Rpl19	2.39724e-07	0.396298	0.753	0.586	0.00205923
Rps23	1.52462e-10	0.392398	0.907	0.771	1.30965e-06
Oaz1	6.3134e-06	0.390219	0.722	0.568	0.0542321
Vim	0.00684521	-0.492321	0.34	0.416	1
Klf6	0.00115946	-0.482138	0.304	0.416	1
Uqcrh	0.00111428	0.388976	0.454	0.332	1
Rpl18a	1.56522e-16	0.382745	0.99	0.953	1.34452e-12
Tma7	0.00252678	0.382304	0.381	0.276	1
Jun	0.005268	-0.479521	0.304	0.414	1
Gm14303	1.61686e-05	0.380868	0.624	0.459	0.138889
Tmsb4x	1.34856e-27	-0.474664	1	1	1.15841e-23
Ccr2	0.000459532	0.378932	0.325	0.189	1
Rps14	2.9702e-13	0.378897	0.985	0.922	2.55141e-09
Cmtm7	0.000330783	0.377259	0.299	0.171	1
Sh3bgrl3	2.26014e-05	0.373692	0.727	0.595	0.194146
Ppia	2.32759e-06	0.367353	0.742	0.557	0.019994
D8Ertd738e	0.00995597	0.367252	0.335	0.249	1
Eif3e	0.00233992	0.366517	0.278	0.176	1
Gabarap	1.99399e-05	-0.467755	0.366	0.537	0.171284
Psmb1	0.0116905	0.364849	0.381	0.296	1
Rpl9	2.8641e-06	0.363399	0.701	0.543	0.0246027
Calr	0.000189616	-0.460273	0.273	0.416	1
Pkm	0.00335545	-0.4507	0.258	0.356	1
Coro1b	0.00752474	-0.435934	0.17	0.258	1
Ywhaz	0.0297003	0.36288	0.263	0.196	1
Ubl5	0.000299538	0.360306	0.433	0.278	1
Brk1	0.000686135	-0.430821	0.155	0.287	1
Col3a1	0.0673228	0.358553	0.263	0.203	1
Vamp8	0.002557	-0.429797	0.196	0.303	1
Gmfg	0.00603378	0.357889	0.299	0.2	1
Rps27	2.48878e-11	0.354079	0.99	0.949	2.13786e-07
Raly	0.00089639	0.352067	0.397	0.272	1
Clta	0.00228733	-0.424277	0.32	0.428	1
Rps11	3.81632e-08	0.352005	0.928	0.811	0.000327822
Gpr132	0.00143127	0.351301	0.253	0.143	1
Rps24	0.000106552	0.351019	0.773	0.661	0.915285
Ostf1	0.00410901	0.350947	0.325	0.223	1
M6pr	0.00291644	-0.423261	0.17	0.272	1
Rpl18	5.62999e-05	0.350503	0.742	0.644	0.483616
H2-D1	4.21891e-10	0.34526	0.964	0.875	3.62404e-06
Ier2	0.00153865	0.340034	0.397	0.276	1
Ly6e	3.38288e-06	-0.419499	0.66	0.733	0.029059
Pdia6	0.0140339	-0.410928	0.201	0.283	1
Lsp1	0.0441365	-0.405676	0.345	0.39	1
Sri	0.0123915	0.33906	0.309	0.225	1
Myl12b	0.00397382	0.338936	0.345	0.238	1
Rps19	5.4827e-10	0.337659	0.923	0.875	4.70964e-06
Atpif1	0.011106	-0.401641	0.247	0.339	1
Cox8a	0.00115608	0.337658	0.541	0.445	1
Mrpl33	0.00833896	0.336966	0.284	0.194	1
Rpl17	4.00062e-05	0.336519	0.696	0.577	0.343653
Mir703	0.000367846	0.336239	0.284	0.158	1
Tmed10	0.00480716	-0.400548	0.18	0.283	1
Rpl27	5.01497e-05	0.334283	0.722	0.597	0.430786
Eif3f	0.16295	0.333698	0.273	0.236	1
Snx3	0.0199013	-0.385125	0.258	0.334	1
Atp5b	0.0201504	0.332479	0.407	0.336	1
Pcbp2	0.00904323	0.332243	0.356	0.254	1
Eif4g2	0.00710712	0.332072	0.351	0.252	1
Ndufv3	0.0380612	0.331373	0.278	0.209	1
Serf2	0.00106121	0.328861	0.557	0.448	1
Cyba	0.000187031	-0.378421	0.593	0.675	1
Gm8797	0.00101532	0.324658	0.464	0.325	1
Mif	0.00195898	-0.377792	0.232	0.356	1
Gm8430	0.00253719	0.324655	0.314	0.2	1
Rrbp1	0.00893569	-0.373727	0.206	0.301	1
Rbm39	0.00452903	0.323592	0.459	0.35	1
Hsp90aa1	0.0179971	-0.367702	0.371	0.443	1
Ndufb7	0.00341641	0.322979	0.289	0.185	1
Ifrd1	0.00404926	-0.353596	0.418	0.499	1
Hnrnpk	0.000610387	0.315471	0.459	0.312	1
Zyx	0.0034133	0.314624	0.294	0.185	1
Fosb	0.0533672	-0.347798	0.201	0.265	1
Coro1a	0.000309131	0.309813	0.541	0.385	1
Laptm4a	0.008223	-0.341339	0.289	0.392	1
Slc38a2	0.0298086	0.309428	0.258	0.185	1
Gpx3	0.000539096	-0.34091	0.387	0.523	1
mt-Rnr2	0.00461739	-0.33964	0.861	0.869	1
Hnrnpc	0.019466	0.307209	0.304	0.225	1
Atp5k	0.0249264	-0.33194	0.232	0.31	1
Adh1	0.00783362	0.305348	0.356	0.256	1
Rpl29	0.00353587	0.297325	0.485	0.372	1
Fos	0.000896834	-0.330368	0.505	0.612	1
Dusp1	0.00199323	-0.321836	0.485	0.584	1
Cox7a2	0.00571637	0.296298	0.479	0.376	1
Psma2	0.00268586	0.296003	0.356	0.236	1
Ncl	0.0564103	0.294787	0.273	0.214	1
Calm2	0.00297827	0.292332	0.593	0.468	1
Rbm3	0.00291097	0.291747	0.263	0.156	1
Litaf	0.00267325	0.287866	0.536	0.403	1
Zfand5	0.0236478	-0.317549	0.186	0.272	1
Pim1	0.00150254	-0.317473	0.299	0.434	1
Cops9	0.0159746	-0.311901	0.216	0.305	1
Cycs	0.0891434	-0.299548	0.216	0.272	1
Hint1	0.0238679	-0.292896	0.304	0.39	1
Krtcap2	0.00123714	0.282616	0.34	0.218	1
Igfbp6	0.0256611	0.282006	0.284	0.209	1
Rnase4	0.0155102	-0.288219	0.17	0.258	1
Tmed5	0.0033283	0.280509	0.299	0.189	1
mt-Nd1	4.12935e-05	-0.28158	0.758	0.869	0.354711
Tagln2	0.0947557	-0.281043	0.335	0.381	1
Lgals3bp	0.0669963	-0.280534	0.247	0.31	1
Reep5	0.0129228	0.279136	0.34	0.252	1
Rpl39	0.0112086	0.272024	0.613	0.539	1
Sap18	0.00342476	0.271677	0.258	0.158	1
Rsrp1	0.0289478	0.270993	0.253	0.178	1
Spcs1	0.040025	0.270424	0.258	0.194	1
Snrpg	0.0190985	0.269754	0.423	0.334	1
Txn1	0.00492375	0.269238	0.407	0.296	1
Ybx1	0.00828265	-0.278399	0.325	0.445	1
H3f3a	0.0163502	-0.269798	0.309	0.405	1
Uqcrb	0.0418076	-0.269485	0.247	0.321	1
Ccnl1	0.145154	-0.266795	0.206	0.254	1
H2-K1	5.41839e-05	0.269022	0.897	0.813	0.46544
Rpl36al	0.0101546	-0.265798	0.304	0.412	1
Clk1	0.0129604	0.268341	0.304	0.212	1
Snx5	0.15585	-0.263624	0.206	0.254	1
Nme1	0.100921	-0.263347	0.206	0.261	1
Crip1	0.437282	-0.261615	0.603	0.599	1
Rpl12	0.10897	0.259557	0.428	0.379	1
Eef1g	0.106442	0.255663	0.335	0.29	1
Tra2b	0.0340186	0.252804	0.299	0.225	1
Tuba1b	0.0453999	-0.256227	0.211	0.29	1
Tpt1	0.000712705	-0.25305	0.624	0.717	1
Gnb2	0.136522	0.250677	0.258	0.212	1
Ubc	0.00427704	-0.250484	0.845	0.824	1

## Sheet: c2 DC
Table S5: Representative genes of each immune cell cluster
	p_val	avg_logFC	pct.1	pct.2	p_val_adj
Cd209a	1.09422e-42	2.36726	0.368	0.006	9.39931e-39
Il1r2	4.24252e-25	1.93479	0.336	0.039	3.64433e-21
Il1b	2.53671e-25	1.64927	0.656	0.224	2.17904e-21
Napsa	1.26202e-26	1.58295	0.392	0.054	1.08408e-22
Bcl2a1d	5.82085e-24	1.55105	0.416	0.075	5.00011e-20
H2-Ab1	3.57404e-50	1.52292	0.984	0.566	3.0701e-46
Cst3	3.91125e-30	1.46756	0.976	0.67	3.35976e-26
H2-Eb1	3.37474e-44	1.43417	0.968	0.481	2.8989e-40
H2-Aa	1.46683e-47	1.41384	0.984	0.5	1.26001e-43
Cd74	3.02618e-46	1.35486	0.992	0.676	2.59949e-42
Lsp1	3.88023e-26	1.31237	0.712	0.295	3.33311e-22
Cd83	1.25889e-27	1.31174	0.76	0.293	1.08139e-23
Plbd1	1.43782e-23	1.27816	0.528	0.139	1.23508e-19
Etv3	5.51161e-11	1.1289	0.264	0.069	4.73448e-07
Ctsd	2.03976e-21	-1.71165	0.184	0.653	1.75215e-17
Apoe	5.13589e-18	-2.67134	0.488	0.741	4.41173e-14
C1qc	5.41566e-18	-2.23841	0.088	0.508	4.65205e-14
Ctsb	8.59681e-17	-1.27407	0.544	0.774	7.38466e-13
Crip1	2.14046e-24	1.07593	0.88	0.533	1.83866e-20
AW112010	1.84242e-16	-2.13314	0.056	0.458	1.58264e-12
C1qa	2.48508e-16	-1.96142	0.112	0.502	2.13468e-12
C1qb	1.32528e-15	-1.74731	0.168	0.542	1.13842e-11
Selenop	1.25268e-13	-2.05005	0.152	0.49	1.07605e-09
Lyz2	4.24271e-13	-1.75152	0.568	0.695	3.64448e-09
Itm2b	8.44307e-13	-0.930325	0.568	0.801	7.2526e-09
Syngr2	8.80549e-13	1.07454	0.424	0.151	7.56391e-09
Gm2a	2.16853e-11	1.0459	0.36	0.122	1.86277e-07
Cytip	1.16028e-12	0.962625	0.448	0.174	9.96676e-09
H2-DMa	9.45915e-13	0.957061	0.488	0.195	8.12541e-09
B2m	2.86297e-12	-0.374866	0.992	1	2.45929e-08
Lgals1	5.71224e-12	-0.69287	0.576	0.805	4.90681e-08
Nkg7	7.16495e-12	-2.07346	0.024	0.326	6.15469e-08
Nr4a3	8.44825e-08	0.955087	0.28	0.102	0.000725705
Nr4a1	9.52925e-07	0.949921	0.408	0.236	0.00818562
Ckb	7.36561e-08	0.93208	0.328	0.145	0.000632706
Xcl1	6.53638e-11	-2.20958	0.008	0.284	5.61475e-07
Marcksl1	1.59425e-07	0.912773	0.36	0.168	0.00136946
Serinc3	3.95315e-10	-1.00486	0.176	0.486	3.39576e-06
Fcer1g	4.45413e-10	-0.572285	0.632	0.844	3.8261e-06
Calm2	5.29745e-10	-0.814246	0.256	0.566	4.55051e-06
Ms4a7	9.04886e-10	-1.43034	0.04	0.309	7.77297e-06
Ms4a4b	5.54977e-09	-1.50238	0.024	0.268	4.76725e-05
Lgals3bp	8.04228e-09	-0.989407	0.072	0.344	6.90831e-05
Csf1r	1.23226e-08	-1.24129	0.064	0.315	0.000105851
Il2rb	2.10997e-08	-1.5656	0.032	0.261	0.000181246
H2-DMb1	2.65935e-12	0.90328	0.464	0.178	2.28439e-08
Lmnb1	6.12864e-05	0.867164	0.28	0.145	0.52645
Fcgr3	7.99881e-08	-1.03934	0.04	0.272	0.000687098
Gpr132	3.36648e-08	0.813399	0.336	0.137	0.00028918
H2afz	9.85008e-08	0.77693	0.6	0.45	0.000846122
Cd7	9.67969e-08	-1.33067	0.072	0.299	0.000831485
Bcl2a1b	2.47956e-07	0.773058	0.352	0.156	0.00212994
Ifi30	2.67013e-05	0.770801	0.336	0.185	0.229364
Alox5ap	1.5109e-10	0.754106	0.552	0.266	1.29786e-06
Clec7a	4.07716e-06	0.740511	0.328	0.158	0.0350228
Srgn	1.04694e-16	0.718295	0.896	0.691	8.99321e-13
Cxcl16	3.84518e-06	0.672033	0.4	0.21	0.0330301
Tyrobp	3.66715e-07	-0.452108	0.68	0.836	0.00315008
Plin2	7.85182e-07	-0.806155	0.16	0.398	0.00674471
Rilpl2	0.000394738	0.647926	0.296	0.168	1
Ifitm2	1.65737e-05	0.603868	0.536	0.396	0.142368
Vps37b	1.65502e-06	-1.19067	0.136	0.338	0.0142166
Got1	6.38333e-05	0.599026	0.256	0.118	0.548328
Grn	2.33252e-06	-0.908117	0.24	0.44	0.0200363
Taldo1	0.000189286	0.5919	0.392	0.253	1
Map1lc3b	3.17594e-06	-0.688624	0.16	0.396	0.0272814
Plek	2.15761e-06	0.57456	0.464	0.268	0.0185338
Pim1	3.48461e-07	0.561517	0.576	0.349	0.00299328
Ccl2	4.83903e-06	-1.14432	0.12	0.315	0.0415673
Lst1	6.19451e-06	-0.828749	0.072	0.27	0.0532108
Sat1	6.70522e-06	-0.729421	0.28	0.488	0.0575979
Atox1	3.05882e-05	0.559949	0.568	0.432	0.262752
Ctsl	1.14025e-05	-0.759985	0.16	0.361	0.0979473
Ndufa6	0.000134751	0.50883	0.4	0.251	1
Tagln2	8.83485e-05	0.490737	0.488	0.338	0.758913
Ctsa	2.09129e-05	-0.782924	0.16	0.346	0.179642
Ccl7	2.57295e-05	-1.4236	0.2	0.365	0.221016
S100a11	3.82368e-05	0.487508	0.552	0.382	0.328454
Gadd45b	0.0111976	0.486705	0.312	0.216	1
Sub1	1.24074e-07	0.478819	0.744	0.558	0.0010658
Btg1	0.000133506	0.478473	0.432	0.282	1
Gm6377	0.0107014	0.473317	0.264	0.168	1
Cxcl2	4.68265e-05	-0.903389	0.216	0.394	0.402239
H3f3b	5.04621e-05	-0.326076	0.872	0.921	0.433469
Shisa5	5.27144e-05	-0.634874	0.272	0.465	0.452816
Spp1	5.27775e-05	-1.32871	0.104	0.266	0.453359
Gpx4	5.42575e-05	-0.688075	0.096	0.272	0.466072
Vim	0.00884403	0.472665	0.448	0.38	1
Jun	6.37678e-05	-0.684745	0.232	0.417	0.547765
Actg1	2.55259e-06	0.46319	0.76	0.649	0.0219268
Rps9	1.74268e-07	0.444798	0.952	0.88	0.00149696
Gdi2	0.00229183	0.430938	0.4	0.28	1
H2-K1	0.000106187	-0.374535	0.768	0.855	0.912144
Mcl1	0.0190924	0.429423	0.352	0.255	1
Bhlhe40	4.63982e-05	0.419685	0.44	0.257	0.39856
Lamp1	0.000142105	-0.535315	0.208	0.398	1
Spi1	0.0231281	0.418495	0.288	0.208	1
Ccl5	0.00019002	-1.17751	0.144	0.299	1
Irf8	0.00022084	-0.616719	0.192	0.369	1
Ms4a4c	0.00257921	0.418132	0.28	0.166	1
Rnaset2b	0.000260843	-0.688196	0.104	0.253	1
Cd63	0.000334117	-0.55748	0.448	0.591	1
Pfn1	0.000369953	-0.381363	0.584	0.705	1
Cox17	0.0376766	0.406288	0.264	0.187	1
mt-Nd2	0.000417522	-0.329344	0.472	0.649	1
Cyth4	0.0149092	0.405027	0.264	0.176	1
Bst2	0.000572268	-0.646805	0.208	0.357	1
mt-Co1	0.000633709	-0.296383	0.752	0.836	1
Lgmn	0.000644185	-0.650467	0.296	0.427	1
Prdx5	0.000811362	-0.512321	0.16	0.32	1
Clta	0.000936869	-0.404552	0.264	0.427	1
Ly6e	0.00094861	-0.409068	0.6	0.737	1
Pnrc1	0.000964915	-0.544972	0.192	0.346	1
Cox7a2	0.00107928	-0.446402	0.28	0.438	1
Cd68	0.00115205	-0.543457	0.264	0.403	1
Prkar1a	0.00137569	-0.524941	0.12	0.259	1
Ppp1ca	0.00160738	-0.39279	0.208	0.367	1
Tspo	0.00574613	0.393136	0.44	0.342	1
Ftl1	0.00183893	-0.258988	0.896	0.902	1
Fxyd5	0.000251009	0.390832	0.632	0.471	1
Rnh1	0.00222227	0.376766	0.376	0.247	1
Rpl36al	0.00411497	0.375784	0.464	0.359	1
Srsf5	0.00249024	-0.460354	0.16	0.293	1
Msn	0.03659	0.372751	0.272	0.199	1
Nme1	0.0026096	-0.439767	0.136	0.27	1
Ndufa4	0.00320995	-0.42697	0.224	0.371	1
Tmem50a	0.00332039	-0.46636	0.176	0.311	1
Pltp	0.00364076	-0.590064	0.176	0.303	1
Fosb	0.0763078	0.371235	0.296	0.234	1
Snx5	0.00437932	-0.465008	0.136	0.264	1
Rnase4	0.00455562	-0.514158	0.136	0.255	1
Rac2	0.00457677	-0.491227	0.256	0.378	1
Ifngr1	0.00466131	-0.618418	0.2	0.317	1
Aif1	0.00467595	-0.533456	0.216	0.334	1
Gm9843	0.0254634	0.366797	0.432	0.361	1
Tceal9	0.00596214	-0.388747	0.176	0.303	1
Ube2d3	0.00708844	0.363503	0.48	0.375	1
Rbx1	0.00711285	-0.264529	0.176	0.309	1
Akr1a1	0.00725144	-0.332934	0.296	0.44	1
Hexa	0.00765195	-0.480933	0.168	0.28	1
Col1a2	0.00876665	-0.359199	0.192	0.317	1
Mt1	0.0735217	0.360123	0.432	0.378	1
Atp5a1	0.00953827	-0.379154	0.248	0.373	1
Ucp2	0.00955189	-0.298415	0.32	0.44	1
Ctsc	0.00960843	-0.452836	0.328	0.434	1
Ctla2a	0.0104905	-0.50089	0.288	0.394	1
Eif5a	0.02591	0.345294	0.472	0.415	1
Rpl18a	8.90739e-08	0.344993	0.976	0.961	0.000765145
S100a10	0.0114637	-0.382318	0.28	0.403	1
Igfbp6	0.0118766	-0.391879	0.144	0.253	1
Ccl3	0.0121978	-0.453861	0.296	0.403	1
Vasp	0.0799008	0.342024	0.256	0.197	1
Rps11	9.04182e-06	0.341151	0.928	0.826	0.0776692
Trf	0.0135547	-0.489247	0.184	0.288	1
Picalm	0.00231006	0.329748	0.328	0.195	1
Clk1	0.0155152	-0.353784	0.152	0.261	1
Reep5	0.0169265	-0.340292	0.192	0.299	1
Hnrnpk	0.0173608	-0.323294	0.272	0.376	1
Phlda1	0.0177912	-0.27797	0.144	0.253	1
Mgp	0.152974	0.327311	0.336	0.284	1
Psma7	0.13634	0.322475	0.376	0.338	1
Tmem258	0.0224455	-0.321457	0.264	0.369	1
Ifitm3	1.60423e-06	0.318444	0.864	0.666	0.0137804
Rhoa	0.0250927	-0.321778	0.256	0.361	1
Cox5b	0.25596	0.316283	0.368	0.355	1
Atf4	0.21243	0.313706	0.312	0.282	1
Jund	0.148489	0.313256	0.304	0.266	1
Tnfaip3	0.0282082	-0.260297	0.168	0.282	1
Cstb	0.0294721	-0.26282	0.304	0.405	1
Mbnl1	0.0304826	-0.342283	0.184	0.278	1
Cybb	0.0352804	-0.336998	0.232	0.332	1
Ptpn18	0.0358211	-0.265686	0.216	0.32	1
Rps15	0.000521978	0.312604	0.76	0.654	1
Rps16	3.85129e-05	0.308314	0.856	0.716	0.330826
Cd47	0.164652	0.30514	0.344	0.301	1
Eif4g2	0.0443802	-0.255573	0.2	0.301	1
Il2rg	0.047146	-0.282573	0.184	0.272	1
Dynll1	0.0572346	-0.289801	0.216	0.315	1
Ostf1	0.0599329	-0.258458	0.184	0.27	1
Rrbp1	0.0713919	-0.29513	0.208	0.288	1
Tmsb4x	3.2319e-11	0.30394	1	1	2.7762e-07
Eef1b2	0.0962385	0.299914	0.352	0.295	1
Cycs	0.349938	0.293679	0.272	0.251	1
Cfp	0.113816	0.292526	0.264	0.203	1
Ptms	0.0903917	0.290707	0.288	0.228	1
Dbi	0.10078	-0.252809	0.232	0.311	1
Rps4x	0.0214193	0.290006	0.624	0.542	1
Cox7a2l	0.358409	0.28593	0.264	0.239	1
Gm5905	0.220314	0.283235	0.304	0.282	1
Igkc	0.138572	-0.264328	0.488	0.521	1
Mif	0.144248	-0.270849	0.264	0.332	1
Psme2	0.261504	0.280552	0.304	0.27	1
Sqstm1	0.257622	0.275983	0.488	0.463	1
Ptprc	0.154524	-0.321016	0.248	0.293	1
Gsn	0.105635	0.273147	0.336	0.276	1
Mpeg1	0.16625	-0.312361	0.272	0.319	1
Dcn	0.470655	0.272821	0.432	0.477	1
Rps27	8.93613e-05	0.268884	0.992	0.954	0.767614
Eif2s2	0.0131414	0.263575	0.472	0.351	1
Rplp0	1.80262e-05	0.260854	0.912	0.792	0.154845
Ccnl1	0.296175	0.257722	0.272	0.232	1
Zfp36l1	0.209674	0.257404	0.264	0.22	1
Rpl9	0.0269413	0.253956	0.664	0.573	1
Crem	0.320835	-0.329465	0.248	0.28	1
Actb	0.0359368	0.251772	0.824	0.799	1
Rps7	0.01295	0.251364	0.816	0.79	1
Rps13	0.00180688	0.251032	0.768	0.689	1

## Sheet: c3 monocyte
Table S5: Representative genes of each immune cell cluster
	p_val	avg_logFC	pct.1	pct.2	p_val_adj
Thbs1	7.73151e-33	2.19393	0.557	0.113	6.64137e-29
Ly6c2	1.42926e-40	2.13466	0.508	0.052	1.22773e-36
Clec4e	1.91626e-18	1.51465	0.287	0.04	1.64607e-14
Cd14	2.0519e-23	1.44997	0.631	0.207	1.76258e-19
Lgals3	1.46625e-35	1.33084	0.91	0.47	1.25951e-31
Cxcl2	9.46992e-17	1.30936	0.631	0.296	8.13467e-13
Ms4a4c	8.36767e-20	1.27345	0.475	0.121	7.18783e-16
Hmox1	5.1185e-11	1.24056	0.434	0.182	4.39679e-07
Spp1	3.43549e-08	1.21916	0.402	0.196	0.000295109
Plaur	4.08682e-20	1.20178	0.41	0.088	3.51058e-16
Cd44	1.31978e-14	1.19252	0.418	0.129	1.13369e-10
Mdm2	5.06346e-12	1.16859	0.344	0.109	4.34951e-08
Plac8	3.30581e-14	1.16072	0.533	0.215	2.83969e-10
Emilin2	7.98773e-14	1.12634	0.295	0.065	6.86146e-10
Cdkn1a	4.3397e-17	1.10459	0.648	0.303	3.7278e-13
Tgfbi	5.79994e-15	1.05052	0.402	0.115	4.98215e-11
Sod2	1.33487e-07	1.013	0.27	0.1	0.00114665
Lilrb4a	2.39767e-13	0.983979	0.574	0.267	2.0596e-09
Got1	4.3625e-11	0.983823	0.328	0.102	3.74739e-07
Lilr4b	9.28034e-13	0.93843	0.541	0.24	7.97181e-09
Ms4a6d	1.87384e-08	0.916243	0.303	0.115	0.000160963
Plin2	1.89038e-13	0.907436	0.598	0.294	1.62384e-09
Cstb	1.6885e-13	0.905447	0.623	0.33	1.45042e-09
Esd	6.14588e-08	0.891577	0.303	0.121	0.000527931
Rab7b	1.5294e-09	0.891252	0.377	0.15	1.31376e-05
Lgmn	9.10474e-18	0.882098	0.73	0.324	7.82097e-14
Rab20	1.96057e-10	0.881765	0.344	0.115	1.68413e-06
Lyz2	2.79182e-22	0.873561	0.984	0.597	2.39817e-18
Cd7	3.87524e-11	-1.93571	0.016	0.311	3.32883e-07
Msrb1	1.3861e-09	0.871466	0.336	0.119	1.19066e-05
Irf7	2.89915e-09	0.863594	0.295	0.094	2.49037e-05
Cyp4f18	1.5958e-09	0.847933	0.262	0.071	1.37079e-05
Ccl9	3.80819e-10	0.84024	0.418	0.169	3.27123e-06
Ifi27l2a	6.21277e-16	0.838808	0.77	0.411	5.33677e-12
Xcl1	4.25485e-10	-2.15726	0.016	0.28	3.65491e-06
Mpeg1	1.90859e-13	0.830332	0.582	0.246	1.63948e-09
Sdc3	1.42902e-07	0.829686	0.328	0.142	0.00122753
Capg	4.28247e-08	0.827412	0.32	0.125	0.000367864
Nkg7	1.63345e-09	-1.8181	0.057	0.317	1.40313e-05
Tgm2	2.02321e-07	0.824644	0.295	0.117	0.00173794
Fth1	3.10751e-29	0.80656	1	0.954	2.66935e-25
Rpl32	3.47723e-09	-0.486946	0.852	0.94	2.98694e-05
Irf8	3.77325e-09	-1.45272	0.123	0.384	3.24122e-05
Psap	2.49163e-18	0.798045	0.869	0.564	2.14031e-14
Il2rb	1.04025e-08	-1.6537	0.025	0.261	8.93576e-05
Ifitm3	4.20816e-16	0.795546	0.877	0.664	3.61481e-12
Gm6977	2.53293e-06	0.789047	0.295	0.132	0.0217579
Aprt	3.11966e-06	0.751268	0.279	0.117	0.0267979
Ms4a6c	3.99621e-10	0.748882	0.607	0.326	3.43274e-06
Card19	6.23923e-05	0.737417	0.311	0.169	0.53595
Ctss	2.24687e-19	0.733244	0.934	0.564	1.93006e-15
Tpd52	5.83363e-08	0.724939	0.393	0.18	0.000501109
Fcgr1	8.11001e-06	0.715471	0.303	0.14	0.069665
Mafb	4.85121e-08	0.713195	0.344	0.138	0.000416719
Cybb	2.87515e-09	0.696924	0.533	0.261	2.46976e-05
Ccl6	1.56002e-08	0.675228	0.607	0.367	0.000134006
Rps11	6.6483e-08	-0.524987	0.721	0.875	0.000571089
Clec7a	4.08812e-07	0.674728	0.352	0.154	0.0035117
Sat1	3.6541e-08	0.673558	0.623	0.407	0.000313887
Eif4e	0.000488404	0.672948	0.287	0.163	1
Vim	9.18293e-08	0.666207	0.574	0.351	0.000788813
Ms4a4b	2.26445e-07	-1.4396	0.049	0.261	0.00194516
Prdx5	6.30632e-06	0.66446	0.434	0.255	0.0541713
Ms4a6b	0.00238122	0.661829	0.279	0.175	1
Ifngr1	2.82159e-07	-1.11185	0.107	0.338	0.00242375
Csf2ra	3.65725e-07	0.654307	0.311	0.123	0.00314158
Rnh1	0.000154845	0.640207	0.385	0.246	1
Npc2	1.41402e-13	0.629762	0.836	0.534	1.21465e-09
Ccl5	5.14252e-07	-1.58565	0.09	0.311	0.00441743
AW112010	5.89611e-07	-1.31447	0.213	0.418	0.00506476
Pkm	5.46276e-06	0.620653	0.475	0.292	0.0469251
Pim1	2.79588e-07	0.612869	0.566	0.353	0.00240166
Ftl1-ps1	8.56897e-07	0.596129	0.623	0.443	0.00736074
Zfp36	4.90249e-06	0.591824	0.672	0.501	0.0421124
Rpl41	1.57188e-06	-0.320309	0.926	0.971	0.0135025
Rpl13	2.328e-06	-0.322253	0.934	0.96	0.0199975
Samhd1	0.000396482	0.591432	0.254	0.131	1
Rps3a1	2.90546e-06	-0.453905	0.615	0.787	0.0249579
Aif1	7.99322e-07	0.58899	0.484	0.271	0.00686618
Ptpn1	0.00121652	0.587505	0.254	0.142	1
Rac2	4.83656e-06	-0.722106	0.172	0.397	0.041546
Lst1	5.97353e-05	0.580529	0.361	0.202	0.513126
Ftl1	1.8577e-18	0.572718	0.967	0.885	1.59576e-14
Nfe2l2	0.000140587	0.57255	0.311	0.161	1
Jak1	7.38614e-06	-0.877895	0.074	0.265	0.063447
Rps15	7.40567e-06	-0.489368	0.508	0.714	0.0636147
H3f3a	3.60932e-05	0.561092	0.508	0.345	0.310041
Rps18	1.10046e-05	-0.517654	0.656	0.768	0.0945291
Atp2b1	0.000519069	0.553124	0.311	0.18	1
Gm10736	2.31175e-05	-0.523481	0.41	0.612	0.19858
Rpl10a	2.33528e-05	-0.512186	0.279	0.499	0.2006
Rps3	2.7346e-05	-0.396891	0.656	0.8	0.234902
Sdcbp	1.0721e-06	0.550815	0.623	0.441	0.00920937
Plek	0.00019315	0.54585	0.426	0.278	1
mt-Co1	4.25098e-05	-0.382855	0.68	0.852	0.365159
Ifi207	3.95074e-05	0.545332	0.27	0.125	0.339368
Efhd2	0.00051672	0.540703	0.328	0.196	1
Rps7	6.51419e-05	-0.380461	0.713	0.814	0.559569
Rpl18a	8.61541e-05	-0.302288	0.943	0.969	0.740064
Rps15a	9.8586e-05	-0.411952	0.623	0.787	0.846854
Rap1b	0.000299646	0.537088	0.443	0.301	1
BC005537	0.00171908	0.530765	0.279	0.165	1
Rpl37a	0.000118333	-0.326492	0.721	0.858	1
Rps13	0.000129406	-0.337795	0.574	0.735	1
Rpl37	0.000130556	-0.295265	0.787	0.866	1
Gm2000	0.000132139	-0.45188	0.426	0.601	1
Rilpl2	1.51644e-05	0.528881	0.336	0.159	0.130262
Ninj1	0.000385669	0.521942	0.377	0.238	1
Ifrd1	6.43335e-08	0.514097	0.656	0.432	0.000552625
Rpl23a	0.000175232	-0.362296	0.639	0.787	1
Calm1	6.7256e-09	0.505264	0.91	0.81	5.77729e-05
Alox5ap	0.000223321	0.489645	0.459	0.29	1
Pdia6	0.0152595	0.483444	0.32	0.244	1
Gm15536	0.000229097	-0.576843	0.311	0.463	1
Eef2	0.000251183	-0.407195	0.492	0.639	1
Rpl22l1	0.000251586	-0.647489	0.18	0.338	1
Rpl38	0.000253622	-0.403875	0.557	0.737	1
Bhlhe40	0.000263209	-0.657104	0.156	0.324	1
Rpl4	0.000287875	-0.317581	0.615	0.737	1
Csf1r	0.000408339	0.483282	0.385	0.238	1
Eno1	0.00579644	0.482376	0.336	0.24	1
Atf3	0.00120314	0.480424	0.443	0.307	1
Crem	0.000338427	-0.762359	0.148	0.303	1
Cd68	3.87673e-07	0.472051	0.574	0.33	0.00333011
Il1b	3.82874e-08	0.470097	0.525	0.257	0.000328889
Atp6v0b	0.017671	0.468321	0.279	0.184	1
Gm15427	0.000444236	-0.480831	0.5	0.651	1
Fam49b	0.00309106	0.468129	0.352	0.24	1
Vps37b	0.000489069	-0.889798	0.189	0.324	1
Litaf	0.000519456	0.465603	0.533	0.422	1
Fcgr3	0.000315433	0.464716	0.344	0.2	1
Asah1	0.0058863	0.457639	0.254	0.157	1
Bst2	0.0152675	0.454194	0.41	0.309	1
Hspa1a	0.000585943	-0.285995	0.336	0.509	1
S100a4	0.000107448	0.453744	0.279	0.132	0.922981
Il1rn	0.0132143	0.452285	0.262	0.173	1
Serbp1	0.000710102	-0.533379	0.148	0.301	1
Rps9	0.000712016	-0.254526	0.844	0.906	1
Slfn2	0.0190019	0.445788	0.32	0.223	1
Ly6e	3.65831e-06	0.445192	0.811	0.687	0.0314249
Cd83	1.27348e-06	0.441748	0.582	0.338	0.0109392
Rps26	0.000819833	-0.327788	0.705	0.825	1
Rpl3	0.000822338	-0.379039	0.648	0.735	1
Gm11478	0.00093673	-0.654738	0.189	0.33	1
Ctla2a	0.00104409	-0.463907	0.246	0.403	1
Grn	0.00330174	0.436612	0.508	0.376	1
Taldo1	0.000720843	0.430255	0.393	0.253	1
Gm14303	0.00121286	-0.384339	0.377	0.539	1
Nme1	0.00907641	0.429406	0.32	0.226	1
Rplp1	0.00148361	-0.294441	0.697	0.85	1
Rps27	0.00163926	-0.260123	0.951	0.964	1
Tnfaip3	0.00164683	-0.522061	0.148	0.286	1
Dnajb1	0.00170538	-0.575023	0.164	0.299	1
Cycs	0.00244906	0.424034	0.352	0.232	1
Cd47	0.00177399	-0.523539	0.197	0.336	1
Itgb2	0.00578028	0.422176	0.311	0.205	1
Snrpg	0.00195348	-0.400746	0.238	0.39	1
Serinc3	0.00216548	-0.432808	0.303	0.455	1
Rnaset2a	0.00221276	-0.405804	0.197	0.347	1
Plbd1	0.000166012	0.422004	0.352	0.182	1
Dusp1	0.0023402	0.421385	0.631	0.536	1
Ctsl	0.000761652	0.42009	0.451	0.292	1
Slc3a2	0.000295867	0.416447	0.516	0.37	1
Capza2	0.00408822	0.416394	0.418	0.307	1
Rgs1	0.00268291	-0.465517	0.369	0.497	1
Sub1	0.00278196	-0.368263	0.492	0.618	1
Rpl36a	0.00279138	-0.321185	0.377	0.532	1
Gm11361	0.0029659	-0.49767	0.336	0.447	1
Cytip	0.00744097	0.41073	0.32	0.205	1
Pltp	0.00321124	-0.669092	0.172	0.303	1
Gm4149	0.00327463	-0.501282	0.148	0.274	1
Atp6ap2	0.0415272	0.405962	0.27	0.203	1
Rgs2	0.00331046	-0.50192	0.377	0.493	1
Gm10076	0.0033482	-0.413163	0.262	0.399	1
Ucp2	9.94098e-05	0.405691	0.557	0.384	0.85393
Ndufa4	0.00394623	-0.396302	0.221	0.37	1
Ldha	0.0160106	0.405407	0.475	0.405	1
Rps16	0.00409566	-0.32254	0.689	0.756	1
Rps24	0.00415556	-0.340819	0.582	0.722	1
Rps17	0.00421239	-0.33904	0.451	0.576	1
H3f3b	2.43295e-07	0.38651	0.951	0.902	0.0020899
Cox5b	0.00440055	-0.467373	0.254	0.382	1
Il2rg	0.00504093	-0.524484	0.156	0.278	1
Tmed10	0.0319671	0.381982	0.32	0.236	1
Rps20	0.00557807	-0.295295	0.623	0.724	1
Lamp2	0.0140117	0.376212	0.295	0.205	1
Rab5c	0.0547258	0.376174	0.254	0.186	1
Canx	0.0223528	0.375922	0.295	0.217	1
Tgif1	0.00629026	0.375177	0.27	0.169	1
Mbnl1	0.00719225	-0.416194	0.164	0.282	1
Ctsz	0.000793188	0.374418	0.59	0.43	1
Mcl1	0.000660637	0.370905	0.393	0.246	1
Ptma	0.00833498	-0.300081	0.574	0.683	1
Atp5h	0.008502	-0.285436	0.238	0.37	1
Rps12	0.00866215	-0.397896	0.443	0.583	1
Rpl35	0.00879509	-0.275785	0.68	0.76	1
Arpc1b	0.0010963	0.370497	0.68	0.631	1
Ndufa6	0.00957358	-0.427648	0.189	0.301	1
Rpl9	0.0100852	-0.290044	0.484	0.616	1
Gnas	0.0102483	-0.412972	0.254	0.378	1
Rpl22	0.0106777	-0.319683	0.451	0.57	1
Ccl4	0.0107413	-0.538624	0.369	0.468	1
Gmfg	0.0117379	-0.387769	0.139	0.251	1
Sri	0.0121417	-0.411888	0.164	0.271	1
Eif3f	0.0125388	-0.497571	0.164	0.267	1
Gadd45g	0.0267024	0.369987	0.443	0.353	1
Rpl28	0.0132174	-0.311242	0.418	0.532	1
Lgals1	0.0134185	-0.290326	0.746	0.764	1
Eif4a1	0.000531969	0.368446	0.582	0.43	1
Rps11-ps1	0.0142775	-0.350987	0.139	0.253	1
Ccl2	0.0308411	0.366119	0.361	0.257	1
Emp3	0.000691137	0.360139	0.451	0.298	1
S100a11	0.0154645	-0.350588	0.336	0.434	1
Ccl3	0.0156893	-0.361929	0.287	0.405	1
Fos	0.00355799	0.350545	0.664	0.56	1
Rps16-ps2	0.0161449	-0.317033	0.369	0.486	1
Tmem50a	0.0165504	-0.355237	0.197	0.305	1
Rpl27a	0.0166823	-0.31847	0.459	0.549	1
Ctsb	3.76833e-08	0.35054	0.91	0.687	0.0003237
Rps6-ps4	0.0180876	-0.381874	0.254	0.37	1
Rpl6	0.0186007	-0.250936	0.508	0.591	1
Rab7	0.0850296	0.345793	0.27	0.215	1
Rpl3-ps1	0.0211838	-0.436203	0.238	0.334	1
Pnrc1	0.0220453	-0.430266	0.238	0.334	1
Aldoa	0.0318229	0.340373	0.328	0.246	1
Rpl10a-ps1	0.0226942	-0.385178	0.172	0.273	1
Psmb8	0.0228851	-0.269398	0.295	0.405	1
Arf1	0.024526	0.332013	0.352	0.261	1
Mif	0.281486	0.321792	0.344	0.313	1
Krtcap2	0.0250045	-0.369415	0.18	0.273	1
Rpl37rt	0.0254148	-0.392651	0.254	0.349	1
Rpl18	0.0262561	-0.265061	0.607	0.689	1
Ubl3	0.00521067	0.321713	0.254	0.144	1
Rps13-ps2	0.0274917	-0.405882	0.18	0.267	1
Rpl24	0.0284306	-0.318252	0.262	0.369	1
Arpc5	0.0300387	-0.267681	0.287	0.39	1
Ifi30	0.00434616	0.315513	0.311	0.192	1
Rpl21	0.031372	-0.329392	0.516	0.593	1
Prdx1	0.00232061	0.314095	0.598	0.488	1
Pld4	0.0894456	0.293293	0.287	0.223	1
Rpsa	0.0344949	-0.292505	0.68	0.683	1
Tpm3	0.0639298	0.291353	0.385	0.321	1
Cnbp	0.037722	-0.335398	0.385	0.474	1
Rpl15	0.0386919	-0.292096	0.426	0.503	1
Atox1	0.0464616	0.288477	0.516	0.445	1
Anxa2	0.041726	-0.370538	0.402	0.464	1
Rps6	0.0426421	-0.321523	0.516	0.583	1
Eef1a1	0.0426685	-0.25297	0.738	0.708	1
Gm9843	0.0430344	-0.269905	0.287	0.395	1
Ube2l3	0.0978387	0.287497	0.262	0.207	1
Rpl39	0.0458764	-0.25228	0.508	0.574	1
Cyba	0.0019011	0.275021	0.721	0.633	1
Pdia3	0.0559981	0.272976	0.369	0.298	1
Gm9794	0.0478984	-0.27924	0.172	0.265	1
mt-Nd5	0.0489674	-0.275494	0.295	0.393	1
Trf	0.0525053	-0.259716	0.189	0.286	1
Ubc	0.000177066	0.27269	0.91	0.812	1
Rpl12	0.0555245	-0.313566	0.32	0.411	1
Spi1	0.0234225	0.272148	0.303	0.205	1
Snx5	0.0568567	-0.315211	0.172	0.255	1
Eif5	0.0454028	0.271887	0.426	0.334	1
Ier3	0.00224457	0.2694	0.484	0.334	1
Zfand5	0.167419	0.259946	0.287	0.236	1
Pcbp1	0.0681489	0.259783	0.287	0.213	1
Tuba1b	0.0690138	-0.37486	0.205	0.28	1
Nr4a1	0.0710824	-0.396343	0.205	0.284	1
S100a10	0.0731676	-0.37473	0.328	0.392	1
Fcgr2b	0.0352396	0.259721	0.287	0.196	1
Dcn	0.0890693	-0.33346	0.418	0.48	1
Cox7a2l	0.0891655	-0.35849	0.189	0.257	1
Srgn	0.00829309	0.257308	0.77	0.722	1
Cd53	0.0666965	0.256619	0.525	0.436	1
Selplg	0.128798	-0.305212	0.221	0.278	1
Selenop	0.134637	-0.910221	0.426	0.424	1
Ccl7	0.151786	-0.438834	0.287	0.344	1
Eef1b2	0.160349	-0.256553	0.254	0.319	1
Tmsb10	0.161794	-0.250397	0.861	0.833	1
H2-DMb1	0.0591576	0.253971	0.295	0.219	1
Lsp1	0.167919	-0.313391	0.336	0.386	1
Shisa5	0.215733	-0.279506	0.393	0.436	1
Ndufa7	0.2233	0.252865	0.279	0.246	1
Fxyd5	0.0461745	0.252713	0.557	0.489	1
Ppib	0.347497	0.251299	0.279	0.257	1
C1qa	0.352011	-0.357805	0.451	0.42	1
C1qc	0.644915	-0.259524	0.525	0.403	1
Cst3	0.71896	-0.508736	0.795	0.714	1
